# Supplementary material for: IFNγ activates an immune-like regulatory network in the cardiac vascular endothelium
Source: J Mol Cell Cardiol Plus. 2025 Feb 19;11:100289. doi: 10.1016/j.jmccpl.2025.100289 (PMC11919396; doi:10.1016/j.jmccpl.2025.100289)
Supplement: Table S2 — Differential gene expression. This table contains the output from differential gene expression analysis performed using the DESeq2 R package. The columns include the Gene Name and Gene ID from Gencode.v34lift37, and the standard output of DESeq2, including baseMean, log2FoldChange, lfcSE (standard error of the log2 fold change), stat (the Wald statistic), p-value, and the Benjamini Hochberg Adjusted p-value. Non-significant (adjusted p-value > 0.05), IFN-γ upregulated (adjusted p-value < 0.05 & log2FoldChange > 0) and IFN-γ downregulated (adjusted p-value < 0.05 & log2FoldChange < 0) genes are reported. [file mmc3.xlsx]

## Sheet: TableS2
Gene Name	Gene ID	baseMean	log2FoldChange	lfcSE	stat	p-value	Adjusted p-value
IDO1	ENSG00000131203.13_7	4249.01	14.4911	1.13071	12.8159	1.335e-37	2.28196e-35
CXCL9	ENSG00000138755.6_5	1000.91	13.4003	1.15637	11.5882	4.72796e-31	6.20767e-29
CXCL11	ENSG00000169248.13_7	826.202	13.0052	1.23602	10.5218	6.85636e-26	7.18094e-24
OAS2	ENSG00000111335.13_5	990.805	12.6237	1.01614	12.4232	1.95525e-35	2.97708e-33
XAF1	ENSG00000132530.17_6	1109.85	12.329	1.11322	11.0751	1.65701e-28	1.93699e-26
CXCL10	ENSG00000169245.6_5	1232.83	12.3194	1.05028	11.7296	8.98611e-32	1.23348e-29
APOL1	ENSG00000100342.21_3	2976.4	12.195	0.99704	12.2312	2.1166e-34	3.06806e-32
GBP1P1	ENSG00000225492.6_5	423.571	10.7624	1.22933	8.75471	2.0462e-18	1.483e-16
HLA-DRA	ENSG00000204287.14_4	196.792	10.6687	1.24698	8.55561	1.17246e-17	8.01655e-16
IFI44L	ENSG00000137959.16_5	1329.68	10.6154	1.22023	8.6995	3.33356e-18	2.36866e-16
APOL3	ENSG00000128284.19_7	1202.54	10.4521	0.818398	12.7714	2.36856e-37	4.01083e-35
AC005515.1	ENSG00000226025.9_4	101.979	10.0383	1.06028	9.46758	2.86413e-21	2.38771e-19
RTP4	ENSG00000136514.3_4	189.983	9.87654	1.31962	7.48438	7.18881e-14	3.71094e-12
PLAAT4	ENSG00000133321.11_5	2530.33	9.87551	1.15881	8.52212	1.56656e-17	1.05912e-15
ETV7	ENSG00000010030.14_6	640.715	9.87367	0.854994	11.5482	7.53492e-31	9.82196e-29
USP30-AS1	ENSG00000256262.1_7	226.591	9.751	0.946633	10.3007	6.99321e-25	6.96209e-23
KCNE1B	ENSG00000276289.4_5	30.0402	9.40527	3.34453	2.81214	0.00492136	0.0356508
BATF2	ENSG00000168062.10_7	2289.67	9.08434	0.863783	10.5169	7.2186e-26	7.51688e-24
ACSL5	ENSG00000197142.10_2	251.785	9.00935	1.14327	7.88034	3.26499e-15	1.89004e-13
AC139491.2	ENSG00000248596.8_10	44.2482	8.96038	1.09311	8.19718	2.46099e-16	1.54829e-14
PSMB9	ENSG00000240065.8_5	2895.85	8.94354	0.239465	37.348	2.7321e-305	9.90058e-302
HLA-F	ENSG00000204642.14_5	916.197	8.83581	0.595358	14.8412	7.93504e-50	1.86721e-47
SAMD9L	ENSG00000177409.12_6	1890.94	8.80122	0.47352	18.5868	4.11191e-77	1.77254e-74
GBP5	ENSG00000154451.14_5	641.247	8.67589	0.988651	8.77548	1.70169e-18	1.24326e-16
IFI44	ENSG00000137965.11_4	482.031	8.66101	0.671064	12.9064	4.1426e-38	7.28736e-36
TNFRSF14	ENSG00000157873.17_6	228.217	8.57439	1.13317	7.56675	3.82691e-14	2.02748e-12
APOL6	ENSG00000221963.6_4	9953.83	8.53639	0.866038	9.85682	6.40427e-23	5.86055e-21
DDO	ENSG00000203797.11_6	41.5055	8.43933	1.11671	7.55732	4.11446e-14	2.17347e-12
APOL4	ENSG00000100336.17_5	369.696	8.34346	0.879244	9.48936	2.32464e-21	1.95001e-19
IFI30	ENSG00000216490.4_5	2253.25	8.31421	0.863163	9.63226	5.84288e-22	5.11436e-20
AC083862.1	ENSG00000272941.1_7	29.4694	8.25488	1.12796	7.31841	2.50924e-13	1.23211e-11
SLC15A3	ENSG00000110446.11_7	844.306	8.22902	1.12432	7.31913	2.49587e-13	1.22888e-11
IFI27	ENSG00000165949.12_7	1487	8.09159	0.451122	17.9366	6.10982e-72	2.3554e-69
TMEM140	ENSG00000146859.6_4	274.632	7.94819	0.544441	14.5988	2.85856e-48	6.47429e-46
ITK	ENSG00000113263.13_4	575.693	7.86643	1.01437	7.75499	8.83486e-15	4.9255e-13
CFB	ENSG00000243649.9_5	128.087	7.75855	0.693595	11.186	4.77477e-29	5.80632e-27
HCP5	ENSG00000206337.12_6	817.976	7.73594	0.666416	11.6083	3.74084e-31	4.98385e-29
GRM4	ENSG00000124493.14_5	537.583	7.66033	0.599993	12.7674	2.49488e-37	4.18562e-35
IL15RA	ENSG00000134470.21_11	182.946	7.56078	0.564569	13.3921	6.72394e-41	1.28243e-38
NLRC5	ENSG00000140853.15_7	3337.1	7.54238	0.501164	15.0497	3.46787e-51	8.49114e-49
AL645933.5	ENSG00000288587.1_1	47.9076	7.53878	1.01754	7.40886	1.27394e-13	6.41183e-12
AL590550.1	ENSG00000287097.1_1	27.0173	7.46674	1.13396	6.58468	4.55856e-11	1.7801e-09
AC012254.2	ENSG00000267228.7_11	7.60077	7.42801	3.38298	2.1957	0.0281132	0.136857
IFIT3	ENSG00000119917.14_4	6912.06	7.37205	0.849138	8.6818	3.89552e-18	2.73577e-16
Z95114.3	ENSG00000279805.1_1	14.5232	7.34708	1.21626	6.0407	1.53449e-09	5.00063e-08
IL12RB1	ENSG00000096996.16_6	15.4482	7.29338	1.21333	6.01104	1.84333e-09	5.95352e-08
SECTM1	ENSG00000141574.8_9	304.86	7.25846	0.922546	7.86785	3.60787e-15	2.0687e-13
TAP1	ENSG00000168394.11_5	20801	7.09633	0.140345	50.5636	0	0
UBD	ENSG00000213886.4_6	71.3783	7.05972	0.884266	7.98371	1.41999e-15	8.43566e-14
AL353807.5	ENSG00000287839.1_3	110.603	7.01654	0.98849	7.09825	1.26349e-12	5.76654e-11
RSAD2	ENSG00000134321.12_4	438.897	6.94892	0.329559	21.0855	1.08047e-98	6.11781e-96
PSMB8-AS1	ENSG00000204261.9_7	146.434	6.93048	0.507441	13.6577	1.81635e-42	3.53876e-40
NOD2	ENSG00000167207.13_8	12.7078	6.91517	1.25353	5.51655	3.45712e-08	9.36317e-07
CIITA	ENSG00000179583.19_5	132.982	6.90764	1.05968	6.51861	7.09618e-11	2.71257e-09
PSMB8	ENSG00000204264.12_7	2866.12	6.90376	0.624294	11.0585	1.99384e-28	2.27209e-26
CLC	ENSG00000105205.7_5	12.2257	6.88838	1.25721	5.47909	4.27519e-08	1.13748e-06
GBP1	ENSG00000117228.10_5	24620	6.79569	1.16553	5.83058	5.52363e-09	1.64339e-07
SLAMF8	ENSG00000158714.11_5	22.8036	6.76839	1.09038	6.20738	5.38744e-10	1.87002e-08
GBP7	ENSG00000213512.3_9	10.4299	6.73866	1.28692	5.23627	1.63855e-07	4.00659e-06
OAS1	ENSG00000089127.13_7	293.952	6.71984	0.425236	15.8026	2.98504e-56	8.07252e-54
BCO1	ENSG00000135697.10_4	23.513	6.68914	1.09958	6.08333	1.1771e-09	3.88486e-08
ISG20	ENSG00000172183.15_4	482.641	6.68522	0.653627	10.2279	1.48723e-24	1.4566e-22
GJD3	ENSG00000183153.7_4	750.049	6.63417	0.274256	24.1897	2.85838e-129	2.35414e-126
MX1	ENSG00000157601.14_5	1427.31	6.60577	0.253863	26.021	2.86472e-149	2.88366e-146
IL18BP	ENSG00000137496.18_5	4526.6	6.60514	0.40274	16.4005	1.89648e-60	5.3691e-58
IRF1	ENSG00000125347.14_9	7479.19	6.58019	0.515766	12.7581	2.80931e-37	4.66989e-35
AC007728.2	ENSG00000261644.2_9	14.028	6.56174	1.20589	5.44142	5.2857e-08	1.38199e-06
GBP4	ENSG00000162654.9_5	9757.44	6.53353	0.533295	12.2513	1.65403e-34	2.43653e-32
AC083837.1	ENSG00000285744.1_3	24.0166	6.46723	1.15409	5.60376	2.0975e-08	5.8111e-07
GBP6	ENSG00000183347.15_3	123.512	6.46538	0.574713	11.2498	2.32243e-29	2.8822e-27
IFIH1	ENSG00000115267.8_7	1149.31	6.39276	0.518593	12.3271	6.4722e-35	9.69172e-33
LINC01358	ENSG00000237352.4_7	12.5794	6.38976	1.22134	5.23177	1.67899e-07	4.09443e-06
FLT3LG	ENSG00000090554.13_5	98.2452	6.33703	0.55544	11.409	3.76962e-30	4.8787e-28
HLA-B	ENSG00000234745.11_5	11428.7	6.32934	0.527486	11.9991	3.59346e-33	5.12676e-31
AC093063.1	ENSG00000268088.1_5	7.12646	6.30693	1.38399	4.55708	5.18705e-06	9.45514e-05
TNFSF10	ENSG00000121858.11_5	27.5737	6.28777	0.981094	6.40894	1.46537e-10	5.40754e-09
CASP1	ENSG00000137752.24_8	558.359	6.2852	0.805183	7.80592	5.90669e-15	3.34448e-13
OAS3	ENSG00000111331.13_6	1341.77	6.2672	0.473985	13.2224	6.5182e-40	1.18103e-37
WARS1	ENSG00000140105.18_7	150994	6.25284	1.08289	5.77422	7.73112e-09	2.27403e-07
ACKR4	ENSG00000129048.7_4	64.2558	6.20492	0.70585	8.79071	1.48623e-18	1.09467e-16
TAP2	ENSG00000204267.16_8	8213.43	6.19983	0.350042	17.7117	3.40741e-70	1.21057e-67
HLA-DOB	ENSG00000241106.8_7	7.78609	6.1912	1.3812	4.48249	7.37767e-06	0.000130416
PLAAT2	ENSG00000133328.4_6	6.45043	6.07645	1.41963	4.2803	1.86639e-05	0.000299002
IFI35	ENSG00000068079.8_3	2862.68	6.05398	0.185725	32.5965	4.60444e-233	1.04285e-229
MX2	ENSG00000183486.13_7	47.7098	6.04763	0.707636	8.54624	1.27166e-17	8.6621e-16
ICAM1	ENSG00000090339.9_4	3039.97	6.00459	0.395366	15.1874	4.28438e-52	1.07818e-49
PARP14	ENSG00000173193.15_6	13783	5.93211	0.484991	12.2314	2.11303e-34	3.06806e-32
IFIT2	ENSG00000119922.10_6	2239.11	5.9158	0.654489	9.03879	1.5841e-19	1.2162e-17
FBXO39	ENSG00000177294.7_4	7.01488	5.91192	1.40965	4.1939	2.74196e-05	0.000426818
CLEC2B	ENSG00000110852.4_4	5.44017	5.87658	1.47816	3.9756	7.02015e-05	0.000965817
CRYBG1	ENSG00000112297.17_9	121.827	5.85444	0.550678	10.6313	2.13013e-26	2.28378e-24
FCGR2A	ENSG00000143226.14_6	31.1983	5.83431	0.822008	7.09763	1.26911e-12	5.77762e-11
LYPD5	ENSG00000159871.15_7	12.085	5.74632	1.20352	4.7746	1.80063e-06	3.61703e-05
CD274	ENSG00000120217.14_4	745.459	5.74413	0.288622	19.9019	3.91586e-88	1.97088e-85
PATL2	ENSG00000229474.6_8	19.0608	5.66788	1.00614	5.63329	1.76807e-08	4.90591e-07
CD74	ENSG00000019582.15_7	1063.8	5.66085	0.618698	9.14962	5.71364e-20	4.50111e-18
AL357054.4	ENSG00000272463.1_6	13.2208	5.65553	1.13223	4.99502	5.88296e-07	1.27963e-05
GIMAP2	ENSG00000106560.11_4	25.1617	5.62847	0.861265	6.53512	6.35565e-11	2.45017e-09
CMPK2	ENSG00000134326.11_6	681.963	5.58267	0.231573	24.1076	2.07978e-128	1.63841e-125
AC022400.3	ENSG00000242288.9_9	13.4096	5.5371	1.39139	3.97956	6.90444e-05	0.000951342
AC139493.2	ENSG00000283235.2_9	30.8776	5.5194	0.760628	7.25637	3.97621e-13	1.91101e-11
IL15	ENSG00000164136.17_4	241.661	5.48441	0.380763	14.4037	4.90175e-47	1.05732e-44
TAPBPL	ENSG00000139192.12_5	447.03	5.47012	0.305089	17.9296	6.93017e-72	2.616e-69
HLA-DRB5	ENSG00000198502.6_5	23.2572	5.45459	0.954582	5.71411	1.10281e-08	3.15171e-07
AC068989.1	ENSG00000287188.1_2	11.0664	5.43445	1.13098	4.80509	1.54685e-06	3.15623e-05
LINC02605	ENSG00000261618.2_8	10.2138	5.39694	1.36654	3.94935	7.8365e-05	0.00106041
LGALS9	ENSG00000168961.17_9	287.551	5.38307	0.768227	7.00714	2.43246e-12	1.0776e-10
IRF8	ENSG00000140968.11_6	426.937	5.37635	0.325446	16.5199	2.63634e-61	7.70449e-59
DDX60	ENSG00000137628.17_6	2997.6	5.33216	0.160895	33.1406	7.7277e-241	2.00026e-237
NRIR	ENSG00000225964.6_8	9.29567	5.3181	1.26299	4.21073	2.5455e-05	0.000399325
EPSTI1	ENSG00000133106.14_5	1497.08	5.31015	0.134749	39.4078	0	0
LCP2	ENSG00000043462.12_7	10.1287	5.30039	1.19672	4.42909	9.46331e-06	0.00016299
TRAPPC3L	ENSG00000173626.10_8	6.14117	5.22631	1.35573	3.85496	0.000115748	0.00149695
IFITM1	ENSG00000185885.16_5	5467.09	5.22243	0.383918	13.603	3.84456e-42	7.41059e-40
ANGPTL1	ENSG00000116194.13_6	144.815	5.21518	0.399419	13.0569	5.80373e-39	1.03096e-36
HLA-E	ENSG00000204592.9_4	16478.8	5.19881	0.509369	10.2064	1.8567e-24	1.79901e-22
GBP3	ENSG00000117226.12_6	2766.75	5.15715	0.716228	7.20043	6.00247e-13	2.85456e-11
DTX3L	ENSG00000163840.10_4	6222.77	5.15142	0.385142	13.3754	8.42299e-41	1.58975e-38
AC116366.2	ENSG00000234290.2_7	12.4791	5.14422	1.17194	4.38951	1.13609e-05	0.000192491
ERAP2	ENSG00000164308.17_9	1827.48	5.10419	0.667957	7.64149	2.1472e-14	1.15446e-12
APOBEC3G	ENSG00000239713.9_4	766.016	5.0722	0.218269	23.2383	1.86599e-119	1.30038e-116
SOCS1	ENSG00000185338.6_5	327.702	5.01073	0.274411	18.2599	1.72536e-74	7.10494e-72
PTPRR	ENSG00000153233.13_8	86.4531	5.00487	0.603723	8.29001	1.1324e-16	7.27584e-15
BTN3A2	ENSG00000186470.14_6	1187.29	4.98351	0.538858	9.24827	2.28146e-20	1.85371e-18
PARP9	ENSG00000138496.16_5	3070.62	4.97579	0.202638	24.555	3.82026e-133	3.46096e-130
TNFSF13B	ENSG00000102524.11_4	168.788	4.92535	0.438221	11.2394	2.61083e-29	3.21807e-27
SLC17A8	ENSG00000179520.11_4	65.2819	4.91613	1.22747	4.00508	6.19974e-05	0.0008708
STAT1	ENSG00000115415.20_9	48687.8	4.89115	0.169156	28.915	7.74253e-184	1.16906e-180
PARP10	ENSG00000178685.14_8	1496.15	4.86349	0.384814	12.6386	1.2941e-36	2.07502e-34
GBP2	ENSG00000162645.13_6	6553.76	4.85534	0.414447	11.7152	1.06493e-31	1.45079e-29
CCDC194	ENSG00000269720.2_7	24.1414	4.82105	0.878234	5.48948	4.03115e-08	1.07729e-06
CCL25	ENSG00000131142.13_3	33.2798	4.79533	0.818014	5.86216	4.56882e-09	1.38664e-07
SP110	ENSG00000135899.17_7	895.445	4.76549	0.476882	9.99301	1.63544e-23	1.54336e-21
PRPH	ENSG00000135406.14_5	27.023	4.75814	1.64177	2.89818	0.00375335	0.0285743
CTSS	ENSG00000163131.11_6	79.3858	4.74501	0.39868	11.9018	1.15824e-32	1.61432e-30
WDR49	ENSG00000174776.11_9	12.0082	4.73799	1.09652	4.32095	1.5536e-05	0.000254058
AL357143.1	ENSG00000229961.3_7	5.13009	4.72673	1.4538	3.2513	0.00114878	0.010841
HAPLN3	ENSG00000140511.12_5	1000.64	4.69783	0.40468	11.6088	3.71977e-31	4.98385e-29
AC139491.8	ENSG00000287579.1_3	6.56132	4.68746	1.26494	3.70567	0.000210831	0.00252148
SERPING1	ENSG00000149131.16_6	8495.42	4.68151	0.635958	7.36135	1.8206e-13	9.01295e-12
BTN3A3	ENSG00000111801.16_6	1200.43	4.66691	0.761602	6.12776	8.91271e-10	3.00725e-08
OR52K3P	ENSG00000225101.6_5	16.1728	4.64984	0.946735	4.91146	9.0403e-07	1.90025e-05
C19orf38	ENSG00000214212.9_5	37.2669	4.62397	0.576834	8.01613	1.09128e-15	6.56907e-14
NMI	ENSG00000123609.11_6	293.659	4.60456	0.266412	17.2836	6.24969e-67	2.02211e-64
CLIC2	ENSG00000155962.13_6	81.9037	4.58937	0.477774	9.60572	7.56299e-22	6.52542e-20
GLDN	ENSG00000186417.14_7	4.86155	4.58924	1.38492	3.31371	0.000920671	0.00895899
HMGB1P3	ENSG00000250011.1_4	6.99457	4.58402	1.25297	3.65853	0.000253665	0.0029638
EXOC3L4	ENSG00000205436.7_6	23.9618	4.58292	0.802965	5.7075	1.1465e-08	3.26626e-07
SP100	ENSG00000067066.17_6	1301.55	4.57531	0.516236	8.86282	7.80128e-19	5.81693e-17
C4A	ENSG00000244731.8_7	1395.33	4.572	0.384029	11.9053	1.11022e-32	1.55939e-30
ZMYND15	ENSG00000141497.14_6	8.27828	4.5627	1.15271	3.95824	7.55046e-05	0.0010294
C4B	ENSG00000224389.9_5	3620.16	4.55135	0.160116	28.4253	9.8376e-178	1.2732e-174
IQSEC3	ENSG00000120645.12_4	187.218	4.54819	1.22601	3.70975	0.000207462	0.00248611
ACSM1	ENSG00000166743.9_7	6.29166	4.53902	1.2786	3.54998	0.000385259	0.00427465
SAMD9	ENSG00000205413.8_6	461.36	4.51242	0.2998	15.0514	3.3777e-51	8.38362e-49
OR52N4	ENSG00000181074.4_9	4.85461	4.46808	1.46454	3.05084	0.00228202	0.0190368
CD38	ENSG00000004468.13_6	206.158	4.4508	0.336038	13.2449	4.82749e-40	8.83528e-38
TLR3	ENSG00000164342.13_6	631.896	4.41854	0.565797	7.80942	5.74516e-15	3.26321e-13
CARD16	ENSG00000204397.8_7	89.6967	4.41784	1.13473	3.89328	9.88967e-05	0.00129943
HLA-DOA	ENSG00000204252.14_6	14.9316	4.38323	1.12429	3.89866	9.67284e-05	0.00127556
AC099063.4	ENSG00000284734.1_2	8.35693	4.37654	1.1127	3.93328	8.37961e-05	0.00112467
AC004687.2	ENSG00000285897.1_3	6.794	4.35793	1.34563	3.23858	0.00120125	0.0112716
UBE2L6	ENSG00000156587.16_6	6719	4.35787	0.103952	41.9221	0	0
NUGGC	ENSG00000189233.12_5	5.33182	4.35613	1.27278	3.42253	0.000620412	0.00645307
TRIM22	ENSG00000132274.16_5	3284.59	4.34653	0.826224	5.26071	1.43499e-07	3.5375e-06
ISG15	ENSG00000187608.10_8	4924.55	4.34501	0.144155	30.1412	1.40038e-199	2.53734e-196
BST2	ENSG00000130303.13_6	5838.57	4.33537	0.671676	6.45456	1.08532e-10	4.03798e-09
BTN3A1	ENSG00000026950.17_6	1790.4	4.33411	0.570964	7.59086	3.17788e-14	1.69852e-12
AC010251.1	ENSG00000286468.1_1	9.27142	4.30098	1.08601	3.96035	7.48409e-05	0.00102189
AL133355.1	ENSG00000260461.1_6	6.85274	4.30057	1.4869	2.89231	0.0038242	0.0290527
IL7	ENSG00000104432.14_6	6.5342	4.28089	1.25729	3.40484	0.000662019	0.00681154
DHX58	ENSG00000108771.13_7	77.2967	4.28059	0.564079	7.58863	3.233e-14	1.72291e-12
CHRD	ENSG00000090539.15_5	164.071	4.27071	0.98058	4.35529	1.32892e-05	0.000221312
IRF1-AS1	ENSG00000197536.11_8	440.975	4.26531	0.185	23.0558	1.28784e-117	8.64237e-115
PSMB10	ENSG00000205220.12_6	3131.98	4.24408	0.151519	28.0101	1.22308e-172	1.4774e-169
RIIAD1	ENSG00000178796.13_4	6.55217	4.2341	1.18464	3.57416	0.00035136	0.00392981
MLKL	ENSG00000168404.13_6	131.977	4.16394	0.453515	9.18149	4.25175e-20	3.39372e-18
HLA-J	ENSG00000204622.11_3	7.8109	4.16332	1.10378	3.77187	0.000162031	0.00199854
IL12RB2	ENSG00000081985.12_6	8.31761	4.14373	1.08163	3.83103	0.00012761	0.00163174
VAMP5	ENSG00000168899.5_4	315.794	4.11155	0.220347	18.6594	1.05868e-77	4.67861e-75
AC073264.3	ENSG00000283537.2_5	52.882	4.09119	0.503945	8.11833	4.72651e-16	2.91291e-14
GDF3	ENSG00000184344.4_5	11.0317	4.06772	0.919417	4.42424	9.67826e-06	0.000166218
LAP3	ENSG00000002549.12_4	12527.4	4.05521	0.0859923	47.1578	0	0
IFI6	ENSG00000126709.15_5	2818.9	4.04048	0.424719	9.5133	1.84703e-21	1.55657e-19
MGAM2	ENSG00000257743.8_3	6.54359	3.93573	1.16275	3.38485	0.000712168	0.00724524
GVINP1	ENSG00000254838.5_4	32.0595	3.92798	0.773674	5.07705	3.83345e-07	8.72542e-06
TRIM14	ENSG00000106785.15_5	533.409	3.87646	0.220007	17.6197	1.73952e-69	6.06122e-67
DDX58	ENSG00000107201.10_5	1662.5	3.8741	0.122145	31.7172	8.99809e-221	1.81152e-217
MMP25	ENSG00000008516.17_4	16.367	3.8671	0.766095	5.0478	4.46926e-07	9.99734e-06
EXOC3L1	ENSG00000179044.16_6	7.61685	3.85862	1.0707	3.60381	0.000313582	0.0035424
ACSS1	ENSG00000154930.15_5	39.0203	3.85835	0.571032	6.7568	1.41074e-11	5.80936e-10
HLA-C	ENSG00000204525.16_4	10229.6	3.84084	0.336845	11.4024	4.06769e-30	5.22713e-28
SSTR2	ENSG00000180616.9_6	27.8544	3.82976	0.574297	6.6686	2.58264e-11	1.03988e-09
HLA-DRB1	ENSG00000196126.11_4	83.7445	3.82274	0.393469	9.71547	2.59057e-22	2.31224e-20
B2M	ENSG00000166710.20_6	41552	3.81781	0.201942	18.9055	1.0274e-79	4.89881e-77
PDCD1LG2	ENSG00000197646.8_4	71.3728	3.81738	0.401163	9.51578	1.8036e-21	1.52707e-19
AC139491.6	ENSG00000283559.2_7	18.7372	3.80715	0.864715	4.40278	1.06871e-05	0.000181992
AC099548.2	ENSG00000253882.6_6	107.034	3.80314	0.892701	4.26026	2.04188e-05	0.00032529
PRRG4	ENSG00000135378.4_4	79.8105	3.77413	0.479281	7.87457	3.41922e-15	1.97302e-13
SV2B	ENSG00000185518.11_3	95.0187	3.757	0.542939	6.91974	4.52472e-12	1.95199e-10
APOL2	ENSG00000128335.14_6	6745.62	3.73999	0.102233	36.5831	5.30098e-293	1.60081e-289
AJAP1	ENSG00000196581.11_4	20.9633	3.73564	0.834833	4.47471	7.65149e-06	0.000134599
PAXIP1-AS2	ENSG00000214106.9_7	37.1367	3.71753	0.504625	7.36692	1.74615e-13	8.71586e-12
BISPR	ENSG00000282851.2_6	101.435	3.68346	0.306692	12.0103	3.13697e-33	4.51101e-31
CASP10	ENSG00000003400.15_6	212.2	3.66707	0.263835	13.8991	6.41033e-44	1.31987e-41
CEACAM1	ENSG00000079385.22_7	886.166	3.65781	0.239673	15.2617	1.37589e-52	3.51122e-50
AC022034.1	ENSG00000237807.4_9	195.231	3.65494	0.227776	16.0462	6.07827e-58	1.69434e-55
LHFPL1	ENSG00000182508.14_5	39.7352	3.64772	0.475694	7.6682	1.74428e-14	9.49086e-13
POC1B-GALNT4	ENSG00000259075.6_6	19.0442	3.63079	2.90301	1.2507	0.211044	0.502903
HLA-H	ENSG00000206341.7_4	453.117	3.62509	0.206942	17.5175	1.05442e-68	3.60471e-66
CCL21	ENSG00000137077.8_7	161.305	3.61249	0.302049	11.9599	5.76113e-33	8.15515e-31
C2	ENSG00000166278.15_7	64.9712	3.59348	0.539529	6.66039	2.73102e-11	1.09719e-09
USP18	ENSG00000184979.10_4	466.253	3.59274	0.207614	17.3049	4.32322e-67	1.42423e-64
CALHM6	ENSG00000188820.13_6	28.457	3.54955	0.600597	5.91003	3.4204e-09	1.06224e-07
ACVR1C	ENSG00000123612.16_5	43.2999	3.51129	0.601769	5.83495	5.38058e-09	1.60876e-07
EML4-AS1	ENSG00000224875.2_7	13.6681	3.51082	0.873021	4.02146	5.78383e-05	0.00082323
SP140L	ENSG00000185404.16_3	509.936	3.51068	0.839674	4.181	2.90234e-05	0.000449975
LRRTM2	ENSG00000146006.8_5	27.1424	3.4938	0.808164	4.32313	1.53831e-05	0.000251786
TRIM21	ENSG00000132109.10_5	1284.83	3.49041	0.158316	22.0471	1.01802e-107	6.36054e-105
SPTLC3	ENSG00000172296.13_5	333.455	3.47416	0.270311	12.8525	8.33169e-38	1.43773e-35
AL441992.3	ENSG00000286112.1_2	25.701	3.47146	1.83845	1.88825	0.0589919	0.227565
GSDMD	ENSG00000104518.11_7	274.049	3.4684	0.339891	10.2045	1.89361e-24	1.82502e-22
MT2A	ENSG00000125148.7_4	684.289	3.45741	0.745026	4.64066	3.47296e-06	6.5754e-05
SAMHD1	ENSG00000101347.10_7	3440.02	3.4379	0.189341	18.1572	1.12589e-73	4.53335e-71
BLOC1S5-TXNDC5	ENSG00000259040.5_4	26.7806	3.40657	2.70899	1.2575	0.208572	0.499836
A2M	ENSG00000175899.15_6	3950.77	3.40148	0.20177	16.8582	9.13177e-64	2.75764e-61
SLC9C2	ENSG00000162753.13_6	9.92351	3.39574	0.915712	3.7083	0.000208654	0.00249709
ALDH1L1	ENSG00000144908.14_5	133.796	3.38185	0.269651	12.5416	4.42147e-36	6.90627e-34
CD40	ENSG00000101017.14_8	116.746	3.38136	0.346352	9.76278	1.62643e-22	1.46613e-20
AC116347.1	ENSG00000238000.1_5	136.771	3.37488	0.269506	12.5224	5.62784e-36	8.64159e-34
PSME2P2	ENSG00000225131.2_4	161.678	3.37154	0.24464	13.7816	3.28765e-43	6.61878e-41
PARP12	ENSG00000059378.13_6	1105.96	3.37078	0.149172	22.5966	4.67784e-113	3.02706e-110
SHFL	ENSG00000130813.18_8	573.607	3.35702	0.554564	6.05344	1.41783e-09	4.62878e-08
AC002116.1	ENSG00000248101.2_8	7.22564	3.33444	0.983069	3.39187	0.000694181	0.00710614
PTGDR2	ENSG00000183134.5_7	19.6878	3.3302	0.721358	4.61656	3.90145e-06	7.31028e-05
IRF7	ENSG00000185507.21_7	383.558	3.31521	0.166434	19.9191	2.78089e-88	1.43963e-85
CBR3	ENSG00000159231.6_4	14.568	3.28071	0.741341	4.42537	9.6279e-06	0.000165668
FAM203B	ENSG00000230567.3	40.0833	3.28026	1.30962	2.50475	0.012254	0.0733345
GUCA1A	ENSG00000048545.14_5	27.5624	3.27469	0.720725	4.54361	5.52993e-06	0.000100097
IRF9	ENSG00000213928.9_5	2362.58	3.27148	0.360947	9.06361	1.262e-19	9.85609e-18
HLA-A	ENSG00000206503.13_6	11314.9	3.25772	0.182454	17.855	2.64165e-71	9.57282e-69
SLFN11	ENSG00000172716.16_6	16.6119	3.25199	0.640822	5.07471	3.88096e-07	8.81192e-06
SRD5A3-AS1	ENSG00000249700.9_7	15.9243	3.24938	0.71991	4.5136	6.37372e-06	0.000114003
DES	ENSG00000175084.12_5	3208.55	3.2464	0.132974	24.4137	1.22212e-131	1.05446e-128
TCIM	ENSG00000176907.5_5	205.139	3.21397	0.290416	11.0668	1.81793e-28	2.11148e-26
NTRK1	ENSG00000198400.11_4	78.7	3.18897	0.320954	9.93592	2.90488e-23	2.71307e-21
P2RX7	ENSG00000089041.17_5	24.2916	3.18816	0.53206	5.9921	2.07153e-09	6.61976e-08
PTGES3P1	ENSG00000234518.2_5	121.855	3.185	0.381792	8.34223	7.29025e-17	4.73448e-15
LAP3P2	ENSG00000213500.3_4	10.723	3.17742	0.855574	3.71379	0.000204175	0.00245322
HERC6	ENSG00000138642.15_4	755.764	3.17493	0.224995	14.1111	3.24337e-45	6.75479e-43
IGFLR1	ENSG00000126246.10_8	105.752	3.16486	0.280993	11.2631	1.99568e-29	2.49377e-27
UBA7	ENSG00000182179.13_6	1835.61	3.14791	0.487499	6.45726	1.06613e-10	3.97475e-09
N4BP2L1	ENSG00000139597.18_7	91.4427	3.124	0.544149	5.74106	9.40842e-09	2.73629e-07
GRAMD2A	ENSG00000175318.12_8	26.6959	3.10213	0.569783	5.44441	5.19763e-08	1.36092e-06
PSME2	ENSG00000100911.16_6	5433.51	3.09883	0.106008	29.2322	7.5662e-188	1.24629e-184
CELF3	ENSG00000159409.15_6	4.87139	3.06732	1.29719	2.36459	0.0180498	0.0983178
IFIT5	ENSG00000152778.9_4	1329.22	3.06325	0.163144	18.7764	1.17894e-78	5.47721e-76
MDGA1	ENSG00000112139.16_7	391.014	3.0623	0.249381	12.2796	1.16564e-34	1.73116e-32
LGI4	ENSG00000153902.14_6	700.547	3.04218	0.204415	14.8824	4.28857e-50	1.02243e-47
HLA-DMB	ENSG00000242574.9_8	20.2001	3.03791	0.898284	3.3819	0.00071987	0.00729493
SQOR	ENSG00000137767.14_8	193.448	2.99897	0.301847	9.9354	2.91998e-23	2.71318e-21
AC106886.2	ENSG00000260899.1_7	5.52567	2.99886	1.16739	2.56886	0.0102034	0.0635746
DDX60L	ENSG00000181381.13_5	864.399	2.99824	0.204144	14.6869	7.82655e-49	1.79505e-46
RNF213	ENSG00000173821.19_6	10326.7	2.99101	0.115936	25.7987	9.16989e-147	8.7447e-144
TEX19	ENSG00000182459.5_4	4.92024	2.98509	1.10303	2.70626	0.00680466	0.0461774
FGL2	ENSG00000127951.7_6	21.1325	2.97611	0.595792	4.99521	5.87717e-07	1.27963e-05
TMEM229B	ENSG00000198133.8_7	199.856	2.97185	0.33969	8.74873	2.15767e-18	1.55757e-16
HELZ2	ENSG00000130589.16_4	1443.04	2.96671	0.137503	21.5756	3.04768e-103	1.78132e-100
PLSCR1	ENSG00000188313.13_7	1104.49	2.93943	0.122195	24.0552	7.37119e-128	5.56494e-125
CXCL16	ENSG00000161921.16_7	103.799	2.92571	0.332882	8.78903	1.50863e-18	1.10667e-16
CFH	ENSG00000000971.16_4	1501.51	2.92399	0.508497	5.75026	8.91038e-09	2.60399e-07
AC040162.1	ENSG00000261884.2_10	125.369	2.91511	0.265172	10.9933	4.11611e-28	4.63228e-26
DGKG	ENSG00000058866.15_7	29.7505	2.8979	0.518393	5.59015	2.26867e-08	6.25664e-07
PHF24	ENSG00000122733.12_3	474.92	2.89755	0.14485	20.0038	5.10146e-89	2.71863e-86
HBD	ENSG00000223609.11_9	109.97	2.88889	0.428293	6.74513	1.52894e-11	6.25346e-10
TCAF2	ENSG00000170379.20_5	268.82	2.88331	0.571449	5.04562	4.52064e-07	1.00874e-05
LAMP3	ENSG00000078081.8_6	117.911	2.86412	0.394107	7.26737	3.66544e-13	1.77578e-11
PLEKHF1	ENSG00000166289.6_4	151.207	2.86365	0.228613	12.5262	5.36776e-36	8.31269e-34
MMP25-AS1	ENSG00000261971.8_8	752.528	2.86099	0.259546	11.0231	2.95811e-28	3.34988e-26
C1R	ENSG00000159403.11	1455.18	2.84967	0.137455	20.7316	1.79761e-95	9.86997e-93
SPECC1L-ADORA2A	ENSG00000258555.6_4	7.73083	2.8464	1.61199	1.76577	0.0774346	0.273202
ALPK1	ENSG00000073331.18_7	366.004	2.84453	0.212897	13.3611	1.02091e-40	1.90699e-38
TLR2	ENSG00000137462.8_6	8.86705	2.84351	0.827075	3.43803	0.000585953	0.00612984
AL096711.2	ENSG00000255330.9_10	11.3329	2.82685	0.835743	3.38244	0.000718451	0.00729279
ZRSR2P1	ENSG00000212643.3_9	16.3643	2.81582	1.13133	2.48893	0.0128126	0.075842
CYP21A2	ENSG00000231852.9_8	26.758	2.80096	0.622486	4.49964	6.80689e-06	0.000120718
APOBEC3D	ENSG00000243811.10_5	55.4762	2.77539	0.393741	7.04879	1.80486e-12	8.05473e-11
IL32	ENSG00000008517.17_6	122.232	2.77047	0.370787	7.47185	7.90769e-14	4.05891e-12
PIK3AP1	ENSG00000155629.15_6	169.821	2.76342	0.387246	7.13608	9.60271e-13	4.50755e-11
LIPH	ENSG00000163898.10_5	87.4069	2.75426	0.318483	8.64806	5.23843e-18	3.65058e-16
AL669918.1	ENSG00000250264.1_8	54.4742	2.74577	1.14709	2.39368	0.0166803	0.09268
KCTD14	ENSG00000151364.17_8	41.4623	2.73013	0.411817	6.62948	3.3688e-11	1.33858e-09
HLA-DQB1	ENSG00000179344.16_6	18.3994	2.7283	1.09707	2.48689	0.0128864	0.0761792
FBXO6	ENSG00000116663.11_4	406.935	2.72743	0.214423	12.7198	4.58774e-37	7.55684e-35
TNFRSF1B	ENSG00000028137.19_5	210.542	2.71395	0.312263	8.69122	3.58556e-18	2.53776e-16
TRIM34	ENSG00000258659.6_4	164.658	2.71292	0.340631	7.96439	1.66045e-15	9.83194e-14
RXFP1	ENSG00000171509.16_5	5.67842	2.70026	1.07642	2.50856	0.0121223	0.072754
AL137129.1	ENSG00000258964.1_7	5.6591	2.69944	1.7412	1.55034	0.121061	0.363042
C1QL3	ENSG00000165985.10_5	5.02103	2.69825	1.32271	2.03994	0.0413563	0.178498
FHAD1	ENSG00000142621.19_5	28.59	2.69185	0.849963	3.16701	0.00154013	0.0137398
AC016831.6	ENSG00000285106.2_2	13.9201	2.66164	0.633807	4.19946	2.67555e-05	0.000417556
RHEBL1	ENSG00000167550.11_7	7.98808	2.63686	0.885448	2.978	0.0029014	0.0231079
GET1-SH3BGR	ENSG00000285815.1_2	6.30079	2.6213	1.25011	2.09686	0.0360063	0.162774
HLA-DPA1	ENSG00000231389.7_6	46.4199	2.61027	0.527119	4.95196	7.34701e-07	1.56526e-05
STAT2	ENSG00000170581.14_7	5935.82	2.60123	0.145119	17.9248	7.55345e-72	2.79308e-69
ARMCX7P	ENSG00000204072.3_6	24.4313	2.5961	3.01848	0.860068	0.389751	0.696513
TAPBP	ENSG00000231925.12_4	7310.2	2.59502	0.0953173	27.225	3.28384e-163	3.71875e-160
CYP21A1P	ENSG00000204338.8_3	16.126	2.59319	0.993959	2.60896	0.00908188	0.0579214
SPTA1	ENSG00000163554.15_8	5.7544	2.5776	1.04375	2.46957	0.0135277	0.0791695
AC095052.1	ENSG00000224569.3_6	6.14935	2.57661	1.28093	2.01151	0.0442716	0.186765
HIF1A-AS3	ENSG00000258667.2_8	13.5035	2.57383	0.914003	2.816	0.00486259	0.0353128
ATP10A	ENSG00000206190.12_7	202.783	2.57286	0.396721	6.48531	8.85467e-11	3.3355e-09
ERP27	ENSG00000139055.7_5	123.08	2.5685	0.334148	7.6867	1.50977e-14	8.28954e-13
MST1R	ENSG00000164078.13_6	11.1811	2.56399	0.855477	2.99715	0.0027252	0.0220186
CASP4	ENSG00000196954.14_8	148.455	2.5616	0.241917	10.5888	3.36021e-26	3.53974e-24
EPHA1-AS1	ENSG00000229153.5_7	5.35109	2.55678	0.993438	2.57367	0.0100626	0.0628438
PHF11	ENSG00000136147.18_7	238.19	2.53991	0.184787	13.7451	5.45297e-43	1.07394e-40
TRIM69	ENSG00000185880.13_7	3537.99	2.53493	0.093379	27.1467	2.76793e-162	2.95012e-159
FAM111A-DT	ENSG00000245571.7_9	36.5121	2.52587	0.589196	4.28698	1.81118e-05	0.000291187
AC007192.1	ENSG00000268173.3_7	332.526	2.52362	0.313935	8.03864	9.08391e-16	5.5232e-14
THPO	ENSG00000090534.20_9	5.1479	2.5196	1.02578	2.45626	0.014039	0.0813991
FAM111A	ENSG00000166801.15_5	773.029	2.51827	0.446026	5.64602	1.64208e-08	4.57736e-07
PARP3	ENSG00000041880.14_5	339.897	2.50516	0.214952	11.6545	2.17688e-31	2.94349e-29
CTSO	ENSG00000256043.3_5	809.835	2.5021	0.197417	12.6742	8.22245e-37	1.3302e-34
ANO2	ENSG00000047617.15_7	11.588	2.49428	0.868159	2.87307	0.00406507	0.0305116
MVP	ENSG00000013364.19_5	3335.32	2.46575	0.178092	13.8454	1.35603e-43	2.76066e-41
C4orf54	ENSG00000248713.1_7	8.70961	2.46072	0.921997	2.6689	0.00761001	0.0503049
H4C11	ENSG00000197238.5_4	12.2183	2.44287	1.30939	1.86565	0.062091	0.235567
PLVAP	ENSG00000130300.9_5	20.8596	2.44084	0.627045	3.8926	9.91747e-05	0.00130025
COL22A1	ENSG00000169436.17_8	624.504	2.43635	0.154247	15.7951	3.36288e-56	8.96059e-54
DPYD	ENSG00000188641.14_6	124.735	2.42614	0.264715	9.1651	4.95e-20	3.91656e-18
ANXA8L2	ENSG00000186807.9	140.694	2.42267	1.41385	1.71352	0.0866161	0.294122
TYMP	ENSG00000025708.14_7	121.497	2.40715	0.309343	7.78152	7.16602e-15	4.03233e-13
CASP8	ENSG00000064012.22_10	441.866	2.39902	0.623247	3.84922	0.000118494	0.00153138
APOBEC3F	ENSG00000128394.17_4	728.162	2.38542	0.149645	15.9405	3.31481e-57	9.10014e-55
ZNFX1	ENSG00000124201.15_7	3757.38	2.38197	0.122794	19.3981	8.00482e-84	3.91998e-81
IFITM3	ENSG00000142089.16_8	21336.2	2.36894	0.402985	5.87847	4.14069e-09	1.26518e-07
CYSLTR2	ENSG00000152207.7_3	7.06768	2.3494	0.968921	2.42476	0.0153187	0.0871428
MYD88	ENSG00000172936.15_8	319.87	2.34774	0.198518	11.8263	2.8534e-32	3.94662e-30
BBOX1	ENSG00000129151.9_6	6.27291	2.33554	0.998498	2.33905	0.0193327	0.103239
EGFL6	ENSG00000198759.12_5	378.791	2.3152	0.217515	10.6439	1.86229e-26	2.0085e-24
AC011294.1	ENSG00000233539.5_7	5.6781	2.3138	1.07063	2.16117	0.0306821	0.145531
PSME1	ENSG00000092010.15_5	5829.75	2.3099	0.0808272	28.5782	1.25351e-179	1.74711e-176
RNF19B	ENSG00000116514.16_5	1522.21	2.30686	0.104877	21.9958	3.15899e-107	1.90792e-104
ZC3HAV1	ENSG00000105939.13_6	3242.62	2.30142	0.138327	16.6375	3.72575e-62	1.10667e-59
CSF1	ENSG00000184371.14_7	2391.16	2.29748	0.135895	16.9063	4.04421e-64	1.24198e-61
FOXD1	ENSG00000251493.5_6	16.8103	2.29148	0.89742	2.5534	0.0106675	0.065788
CCRL2	ENSG00000121797.10_6	13.4596	2.29124	0.746236	3.0704	0.00213774	0.0180914
SLCO5A1	ENSG00000137571.11_6	88.9331	2.28577	0.377528	6.05457	1.40796e-09	4.60484e-08
GRIA1	ENSG00000155511.18_4	332.451	2.2825	0.597533	3.81987	0.000133521	0.00169893
ERAP1	ENSG00000164307.13_7	5049.21	2.27921	0.156759	14.5396	6.80195e-48	1.50298e-45
TCAF2P1	ENSG00000159860.7_5	17.988	2.27818	0.808645	2.81728	0.00484316	0.0352423
PNOC	ENSG00000168081.9_5	85.3592	2.26925	0.650785	3.48694	0.000488588	0.00524843
PCDHB1	ENSG00000171815.6_3	9.80848	2.262	0.721453	3.13534	0.00171657	0.0150399
TRIM25	ENSG00000121060.18_8	2561.52	2.25301	0.149714	15.0488	3.51664e-51	8.49574e-49
PMAIP1	ENSG00000141682.12_3	1036.03	2.24802	0.219336	10.2492	1.19324e-24	1.18033e-22
AC021678.2	ENSG00000253690.1_7	8.29885	2.24758	1.08796	2.06586	0.0388416	0.171266
ODF3B	ENSG00000177989.13_7	25.2725	2.24413	0.57644	3.89309	9.89772e-05	0.00129954
AD000671.1	ENSG00000188223.9_7	17.3417	2.24402	0.765901	2.92991	0.00339061	0.0262541
AL355385.2	ENSG00000288564.1_1	9.56024	2.22955	1.22758	1.81622	0.0693368	0.253801
SMIM11B	ENSG00000273590.4_3	46.5894	2.22287	1.19727	1.85661	0.0633662	0.238795
FAM107A	ENSG00000168309.18_8	12.6964	2.21441	0.832053	2.66138	0.00778218	0.051256
SEC22B2P	ENSG00000274423.1_7	296.603	2.21261	1.27622	1.73373	0.0829662	0.286049
AL139142.2	ENSG00000285777.1_3	10.6662	2.20614	0.719819	3.06485	0.00217777	0.0183701
CFAP54	ENSG00000188596.11_7	6.35627	2.20355	0.958829	2.29817	0.0215523	0.112279
CCDC68	ENSG00000166510.14_7	195.166	2.1884	0.290706	7.52788	5.15725e-14	2.69292e-12
BTC	ENSG00000174808.12_5	13.4141	2.17409	0.772122	2.81573	0.00486661	0.0353278
BANK1	ENSG00000153064.12_7	10.3373	2.1678	0.867699	2.49833	0.0124779	0.0743464
AC099343.4	ENSG00000271646.1_7	23.9498	2.16422	0.469499	4.60963	4.03388e-06	7.52727e-05
CD7	ENSG00000173762.8_5	10.7386	2.15267	0.856401	2.51362	0.0119498	0.0719688
IL4I1	ENSG00000104951.16_6	9.58516	2.14871	0.749102	2.86838	0.00412576	0.0309159
LGALS3BP	ENSG00000108679.13_6	20739.6	2.14857	0.310284	6.92453	4.37433e-12	1.89161e-10
LRP2	ENSG00000081479.15_8	527.682	2.13962	0.532309	4.01951	5.83191e-05	0.000828771
HPN	ENSG00000105707.14_4	25.8563	2.13774	0.513517	4.16293	3.14186e-05	0.000481211
MAT1A	ENSG00000151224.13_7	203.887	2.13463	0.189243	11.2799	1.65027e-29	2.07647e-27
ST8SIA5	ENSG00000101638.13_5	284.265	2.13435	0.225445	9.46726	2.87279e-21	2.38771e-19
HOXC-AS2	ENSG00000250133.2_7	6.31893	2.12915	1.28838	1.65257	0.0984177	0.320264
AC006027.1	ENSG00000272638.1_6	5.3285	2.12199	1.3769	1.54114	0.123284	0.366888
CP	ENSG00000047457.14_6	12.1726	2.10286	0.76885	2.73507	0.00623668	0.0431471
GPBAR1	ENSG00000179921.15_4	107.944	2.09755	0.299412	7.00556	2.45999e-12	1.08714e-10
CDCP1	ENSG00000163814.8_6	74.7416	2.09386	0.284366	7.36325	1.79488e-13	8.90997e-12
MICB	ENSG00000204516.10_5	45.9408	2.09126	0.41916	4.98917	6.064e-07	1.31743e-05
IFIT1	ENSG00000185745.10_4	3728.12	2.08626	0.146065	14.2831	2.78789e-46	5.9428e-44
KIAA0040	ENSG00000235750.10_5	313.909	2.08517	0.187906	11.0969	1.29896e-28	1.5283e-26
PCDH15	ENSG00000150275.18_10	10.8993	2.07909	0.852472	2.43889	0.0147324	0.0843659
HERC5	ENSG00000138646.9_5	73.0272	2.06829	0.286886	7.20943	5.61873e-13	2.68617e-11
DCC	ENSG00000187323.12_5	52.4918	2.06559	0.478364	4.31803	1.57429e-05	0.000256979
MARCHF1	ENSG00000145416.13_7	141.127	2.05297	0.381633	5.37943	7.47233e-08	1.90692e-06
FAM124A	ENSG00000150510.17_5	120.24	2.04327	0.298862	6.83683	8.09652e-12	3.37243e-10
PLXNC1	ENSG00000136040.9_5	287.649	2.03973	0.322151	6.3316	2.42636e-10	8.67123e-09
PLA2G2A	ENSG00000188257.11_5	18.5913	2.02131	0.838118	2.41172	0.0158775	0.0893706
PML	ENSG00000140464.20_8	2711.37	2.0197	0.11235	17.9769	2.95423e-72	1.16365e-69
AC091806.1	ENSG00000236393.2_8	57.0431	2.00962	0.309144	6.50058	8.00114e-11	3.02027e-09
TDRD7	ENSG00000196116.8_4	706.198	2.00696	0.158287	12.6792	7.70693e-37	1.25804e-34
IFI16	ENSG00000163565.18_6	1846.92	2.0005	0.121601	16.4513	8.2029e-61	2.35918e-58
LINC00346	ENSG00000255874.2_5	29.0265	1.99205	0.458151	4.34802	1.3737e-05	0.000226685
MOV10	ENSG00000155363.18_2	2714.39	1.98831	0.190288	10.449	1.48147e-25	1.52516e-23
C4orf50	ENSG00000181215.15_7	15.8512	1.98773	0.934232	2.12766	0.0333655	0.154143
LINC02362	ENSG00000249096.7_8	9.29816	1.98576	0.819838	2.42214	0.0154295	0.0875562
CASP17P	ENSG00000235505.7_7	7.00183	1.9744	1.0226	1.93078	0.0535106	0.213512
SOWAHD	ENSG00000187808.5_4	8.34375	1.96711	0.867575	2.26737	0.0233679	0.119158
DNPEP	ENSG00000123992.19_7	2525.63	1.96059	0.10549	18.5856	4.20659e-77	1.77254e-74
GABRB2	ENSG00000145864.13_5	189.797	1.94864	0.323036	6.03225	1.61692e-09	5.25034e-08
PLD5	ENSG00000180287.17_5	168.644	1.93119	0.282346	6.8398	7.9304e-12	3.31085e-10
AC008875.3	ENSG00000287263.1_2	23.9477	1.92737	0.555974	3.46665	0.000526989	0.00559702
SLC37A1	ENSG00000160190.14_8	215.12	1.92589	0.179882	10.7064	9.49648e-27	1.03034e-24
AL390198.1	ENSG00000226465.3_7	10.0634	1.92214	0.738181	2.60389	0.00921735	0.0585647
PRRT2	ENSG00000167371.21_8	199.115	1.91978	0.276549	6.94192	3.86814e-12	1.68074e-10
MIR762HG	ENSG00000260083.2_7	46.4233	1.9168	0.322994	5.93447	2.94794e-09	9.20927e-08
AC016831.1	ENSG00000226380.9_10	6.05851	1.91506	1.06001	1.80666	0.0708159	0.257586
AC023055.1	ENSG00000257390.5_8	6.50568	1.90857	1.0789	1.769	0.0768947	0.272173
AL355987.2	ENSG00000272679.1_7	5.98523	1.89821	1.14295	1.6608	0.0967531	0.317147
AL117344.2	ENSG00000286482.1_1	9.37948	1.89707	0.711811	2.66513	0.00769582	0.0507425
RBM43	ENSG00000184898.7_6	131.253	1.89672	0.311768	6.08376	1.17393e-09	3.88147e-08
AC126474.1	ENSG00000279148.1_5	5.48864	1.89336	0.983679	1.92477	0.0542582	0.215546
LRMP	ENSG00000118308.15_10	8.30561	1.89197	0.794581	2.38109	0.0172615	0.0948912
MUC1	ENSG00000185499.16_7	176.985	1.89156	0.226375	8.35589	6.49429e-17	4.23273e-15
LINC01422	ENSG00000223704.2_7	6.79963	1.88505	0.875022	2.15428	0.0312179	0.14711
CASP7	ENSG00000165806.21_6	926.699	1.88284	0.166252	11.3252	9.84535e-30	1.24747e-27
ARL9	ENSG00000196503.5_6	21.6731	1.8821	0.540946	3.47928	0.000502768	0.00538714
GLRX	ENSG00000173221.14_5	1219.88	1.87583	0.194163	9.66113	4.40973e-22	3.89755e-20
ADGRF3	ENSG00000173567.15_7	8.13732	1.87104	0.816898	2.29042	0.0219968	0.113874
NUB1	ENSG00000013374.16_7	2881.1	1.86989	0.108442	17.2432	1.2578e-66	3.99826e-64
AL645933.3	ENSG00000272221.1_7	11.1208	1.86929	0.691755	2.70224	0.00688744	0.046617
SLC12A7	ENSG00000113504.21_9	3324.35	1.85957	0.0779697	23.8499	1.01427e-125	7.35099e-123
IRF2	ENSG00000168310.11_7	701.021	1.85317	0.10708	17.3064	4.20979e-67	1.41254e-64
TRAFD1	ENSG00000135148.12_6	3404.51	1.8455	0.0983619	18.7624	1.53421e-78	6.94958e-76
ZEB2-AS1	ENSG00000238057.9_7	6.84435	1.84153	1.00837	1.82625	0.067812	0.249627
ANKRD45	ENSG00000183831.7_6	14.5683	1.84051	0.641982	2.86692	0.00414483	0.0309947
MR1	ENSG00000153029.14_3	21.6029	1.83999	0.602166	3.05561	0.00224601	0.0188021
AC024996.1	ENSG00000286946.1_1	8.84416	1.83231	1.11353	1.64549	0.0998679	0.323415
EID3	ENSG00000255150.2_7	14.4925	1.82611	0.619049	2.94986	0.00317915	0.0248182
NFIX	ENSG00000008441.16_6	965.08	1.81682	0.437808	4.1498	3.32764e-05	0.00050752
AGBL2	ENSG00000165923.16_6	4.98884	1.81117	1.04744	1.72914	0.0837848	0.287955
TRIM17	ENSG00000162931.12_6	32.7841	1.81104	0.466991	3.8781	0.000105274	0.00137524
TRIM56	ENSG00000169871.13_7	2675.49	1.80315	0.176401	10.2219	1.58241e-24	1.54149e-22
IL21-AS1	ENSG00000227145.2_7	5.89325	1.79899	0.898596	2.002	0.0452843	0.189844
AC135507.1	ENSG00000272182.1_6	12.1177	1.78728	0.669397	2.66999	0.00758529	0.0502148
ACVR2B-AS1	ENSG00000229589.1_7	84.1291	1.78439	0.291155	6.12867	8.86173e-10	2.99563e-08
SLC12A5-AS1	ENSG00000204044.6_8	23.1261	1.78365	0.445941	3.99974	6.34119e-05	0.000887914
TMEM255B	ENSG00000184497.13_6	40.8282	1.77708	0.424911	4.18225	2.88636e-05	0.000448141
GRIP2	ENSG00000144596.13_6	8.96428	1.77338	0.740554	2.39466	0.0166356	0.0925271
Z95118.2	ENSG00000286511.1_1	5.61943	1.77206	0.913658	1.93952	0.0524378	0.210745
MAFF	ENSG00000185022.12_8	147.514	1.77133	0.298446	5.93517	2.93535e-09	9.18576e-08
ECM2	ENSG00000106823.12_7	8.53891	1.7695	1.19669	1.47866	0.139231	0.394485
TVP23A	ENSG00000166676.16_8	7.10791	1.76945	0.834064	2.12148	0.0338818	0.156168
BATF3	ENSG00000123685.9_5	45.3427	1.76786	0.485926	3.63811	0.000274643	0.00316757
NPTX1	ENSG00000171246.6_5	15.9449	1.76231	0.697153	2.52786	0.0114759	0.0697757
OPTN	ENSG00000123240.17_7	3334.8	1.76026	0.170435	10.3281	5.26133e-25	5.26685e-23
AC027801.1	ENSG00000204584.1_7	5.45694	1.75628	1.03058	1.70417	0.0883491	0.298211
SMPD3	ENSG00000103056.12_6	13.7366	1.75559	0.861416	2.03803	0.0415471	0.179098
AL591806.4	ENSG00000270149.5_8	5.74286	1.75304	3.38882	0.517299	0.604947	0.842062
INSRR	ENSG00000027644.5_5	8.79942	1.75009	0.76173	2.29752	0.021589	0.112362
TESK2	ENSG00000070759.17_5	219.203	1.74734	0.279718	6.2468	4.18954e-10	1.47113e-08
SLFN5	ENSG00000166750.10_4	1726.39	1.74597	0.483085	3.6142	0.000301274	0.00342673
AL139383.1	ENSG00000230490.3_10	10.7895	1.74234	0.773683	2.252	0.024322	0.122892
MUC4	ENSG00000145113.22_6	5.75245	1.73973	0.910869	1.90996	0.056138	0.220096
TRIM38	ENSG00000112343.11_4	390.584	1.73598	0.186838	9.29136	1.5233e-20	1.24327e-18
SLC8A3	ENSG00000100678.19_5	7.90247	1.73374	0.921102	1.88225	0.0598021	0.229713
AC025164.2	ENSG00000245904.4_9	16.8473	1.7239	0.665656	2.58977	0.0096039	0.0604822
SCNN1A	ENSG00000111319.13_8	6.80387	1.72379	1.02848	1.67605	0.093728	0.311118
NYAP2	ENSG00000144460.12_4	26.0395	1.71776	0.588978	2.91652	0.00353965	0.0272236
LDHAP5	ENSG00000213574.2_4	5.205	1.71702	0.976303	1.7587	0.0786287	0.276528
LINC01554	ENSG00000236882.8_6	10.1268	1.71693	0.774968	2.21549	0.0267264	0.131699
BX470111.1	ENSG00000288258.1_3	8.16581	1.716	1.4335	1.19707	0.231279	0.528908
DUSP15	ENSG00000149599.15_5	207.928	1.71472	0.227706	7.5304	5.05869e-14	2.64909e-12
ANO4	ENSG00000151572.18_6	375.705	1.71367	0.216067	7.93119	2.17052e-15	1.27274e-13
RALB	ENSG00000144118.14_5	3271.11	1.70572	0.450467	3.78655	0.000152753	0.00189961
LDHAP7	ENSG00000235847.2_3	5.00461	1.69843	1.12985	1.50324	0.132777	0.383149
DIO3	ENSG00000197406.7_5	18.1417	1.69583	0.756204	2.24255	0.0249258	0.125105
AVIL	ENSG00000135407.10_9	58.8303	1.69511	0.43225	3.92161	8.79597e-05	0.00117101
NTNG2	ENSG00000196358.11_4	81.5718	1.68957	0.326287	5.17816	2.24083e-07	5.34231e-06
LINC01232	ENSG00000280734.3_5	27.4162	1.68947	0.436517	3.87034	0.000108685	0.00141166
GC	ENSG00000145321.13_7	6.85604	1.68576	1.25855	1.33945	0.180424	0.460957
C3	ENSG00000125730.17_7	402.551	1.6843	0.224206	7.51228	5.81041e-14	3.01659e-12
DRAM1	ENSG00000136048.14_5	573.412	1.67646	0.481968	3.47836	0.000504487	0.00539598
AL512306.2	ENSG00000240219.1_6	6.12446	1.6726	0.925029	1.80816	0.070581	0.257108
KCNJ2	ENSG00000123700.5_5	97.4545	1.67182	0.256063	6.52893	6.6241e-11	2.54824e-09
TRPV2	ENSG00000187688.15_8	108.321	1.67071	0.275026	6.07473	1.24194e-09	4.07658e-08
COL6A4P2	ENSG00000228252.9_3	9.8568	1.66647	1.02307	1.62889	0.103337	0.329989
ZNF878	ENSG00000257446.4_6	5.85243	1.65764	0.938315	1.76661	0.0772933	0.273051
ADGRE5	ENSG00000123146.20_5	121.378	1.65705	0.344585	4.80883	1.51819e-06	3.10474e-05
ANXA2R	ENSG00000177721.4_4	11.0458	1.65455	0.677006	2.44392	0.0145285	0.0835956
AC016717.2	ENSG00000273301.1_7	72.2369	1.65338	0.507994	3.25472	0.00113504	0.0107323
HIST2H2AA3	ENSG00000183558.5	25.6604	1.65286	0.490604	3.36903	0.000754332	0.00758898
MOB3C	ENSG00000142961.14_5	471.316	1.63802	0.225023	7.27936	3.35417e-13	1.63371e-11
KLHDC7B	ENSG00000130487.9_4	89.4811	1.6348	0.358272	4.56301	5.04243e-06	9.21005e-05
AC002074.1	ENSG00000285090.1_4	10.4113	1.62768	0.89338	1.82194	0.0684645	0.251472
KCNIP4	ENSG00000185774.16_7	247.94	1.62667	0.165211	9.84604	7.12982e-23	6.49172e-21
RGS17	ENSG00000091844.8_6	109.762	1.62618	0.39706	4.09557	4.21138e-05	0.000623415
LINC01619	ENSG00000257242.8_8	6.83464	1.62529	1.07943	1.5057	0.132143	0.382355
OGFR	ENSG00000060491.16_6	1885.51	1.61606	0.149523	10.8082	3.14955e-27	3.47967e-25
PLPPR4	ENSG00000117600.12_4	72.8756	1.61403	0.315103	5.12225	3.01918e-07	7.02241e-06
H2AC19	ENSG00000272196.2_3	370.974	1.61049	0.200883	8.01708	1.08288e-15	6.54026e-14
LY96	ENSG00000154589.7_4	25.8348	1.60623	0.532858	3.01438	0.00257508	0.021055
CXorf38	ENSG00000185753.13_5	724.634	1.60033	0.122005	13.1169	2.63553e-39	4.72804e-37
AC132872.4	ENSG00000280407.2_7	7.09565	1.59927	0.778506	2.05428	0.0399485	0.174458
AC096576.6	ENSG00000286318.1_2	19.6891	1.59851	0.572466	2.79232	0.00523308	0.0373431
AURKAP1	ENSG00000213033.4_4	4.8834	1.59584	1.37431	1.1612	0.245562	0.546387
VSTM2A	ENSG00000170419.10_5	21.0898	1.59556	0.662344	2.40896	0.0159979	0.089825
EIF2AK2	ENSG00000055332.18_8	3633.43	1.59514	0.123631	12.9024	4.36077e-38	7.59739e-36
OTUD4P1	ENSG00000118976.5_4	6.10378	1.59435	0.880085	1.81159	0.0700492	0.255737
LY6E-DT	ENSG00000247317.3_7	13.1787	1.58751	0.766738	2.07047	0.0384085	0.169945
CTRL	ENSG00000141086.18_6	14.2014	1.58465	0.569009	2.78494	0.00535384	0.0380391
SFMBT2	ENSG00000198879.12_5	255.5	1.57877	0.237687	6.64219	3.09055e-11	1.23889e-09
LGI3	ENSG00000168481.9_7	4.82923	1.5761	1.28815	1.22354	0.221126	0.51758
PTN	ENSG00000105894.12_5	1558.48	1.57594	0.218622	7.20852	5.65613e-13	2.69693e-11
AC012020.1	ENSG00000279277.2_9	12.0656	1.57517	0.636418	2.47505	0.0133217	0.0781153
CHURC1-FNTB	ENSG00000125954.12_10	10.5276	1.57495	1.29008	1.22082	0.222155	0.518806
SULT1A3	ENSG00000261052.6_7	83.7216	1.57483	1.01224	1.55579	0.119758	0.360327
TMEM51	ENSG00000171729.14_6	470.245	1.5689	0.158375	9.90622	3.91169e-23	3.59776e-21
TMEM51-AS1	ENSG00000175147.13_8	41.7909	1.5663	0.434838	3.60203	0.000315737	0.00355338
GCH1	ENSG00000131979.19_6	65.7158	1.55414	0.331303	4.69099	2.71886e-06	5.26314e-05
TAC3	ENSG00000166863.12_8	136.461	1.55394	0.754109	2.06064	0.0393377	0.172733
MAP2	ENSG00000078018.20_8	229.21	1.55317	0.214769	7.23185	4.76445e-13	2.28378e-11
RAB27B	ENSG00000041353.10_6	161.697	1.55247	0.259358	5.98583	2.15293e-09	6.86776e-08
SHISA5	ENSG00000164054.15_6	7192.47	1.54143	0.137417	11.2171	3.35939e-29	4.11276e-27
AC114490.1	ENSG00000241014.2_8	5.83239	1.53873	1.31438	1.17068	0.241726	0.541964
PTHLH	ENSG00000087494.16_6	9.15347	1.5379	0.748978	2.05333	0.0400408	0.174651
AL021707.6	ENSG00000272669.1_7	8.06192	1.53551	0.801399	1.91603	0.0553607	0.218346
SLC25A28	ENSG00000155287.11_5	387.779	1.52721	0.151138	10.1047	5.26335e-24	5.01929e-22
LINC01426	ENSG00000234380.2_8	5.42694	1.52663	1.08787	1.40332	0.160521	0.430652
CACNA1I	ENSG00000100346.18_4	6.39969	1.52525	0.88427	1.72487	0.0845502	0.289432
SCG3	ENSG00000104112.9_5	9.61225	1.52189	0.713247	2.13375	0.0328629	0.152638
RGS7BP	ENSG00000186479.5_5	88.3344	1.51787	0.516478	2.93887	0.00329407	0.025605
SLC2A14	ENSG00000173262.11_10	19.1366	1.51581	0.599497	2.52847	0.0114559	0.0697245
SCN9A	ENSG00000169432.18_7	183.971	1.51545	0.414606	3.65515	0.000257033	0.0029892
STAT5A	ENSG00000126561.16_6	321.478	1.51479	0.208749	7.2565	3.97232e-13	1.91101e-11
NPIPA2	ENSG00000254852.8_5	11.9115	1.51164	1.04846	1.44177	0.149367	0.411581
AP000790.1	ENSG00000214788.3_6	5.64861	1.51008	1.20442	1.25378	0.209921	0.501815
AC037198.1	ENSG00000276107.1_7	8.17264	1.50902	1.04556	1.44326	0.148946	0.411082
LY6E	ENSG00000160932.11_6	4082.74	1.5057	0.109354	13.7691	3.91318e-43	7.79152e-41
AC097468.3	ENSG00000272644.1_6	8.51273	1.50332	0.72344	2.07802	0.0377073	0.167538
SLC25A22	ENSG00000177542.11_9	726.31	1.50029	0.183557	8.17346	2.99663e-16	1.86584e-14
CD6	ENSG00000013725.14_6	27.9656	1.49651	0.454327	3.2939	0.00098808	0.00949762
PRDM1	ENSG00000057657.17_9	11.9916	1.49594	0.609008	2.45636	0.0140354	0.0813991
AL161910.1	ENSG00000285907.1_3	5.57473	1.49538	1.0036	1.49001	0.136221	0.389422
AC023794.5	ENSG00000250654.7_8	9.26091	1.49394	0.96903	1.54169	0.12315	0.366877
LINC02412	ENSG00000258171.2_8	5.70782	1.49188	0.954953	1.56225	0.118229	0.357775
AC005832.4	ENSG00000272921.1_8	20.5125	1.49132	0.876692	1.70107	0.088929	0.299499
MUSK	ENSG00000030304.14_5	7.67452	1.48609	1.14047	1.30305	0.192556	0.477673
AC239800.2	ENSG00000232721.2_7	5.47874	1.48246	0.916518	1.6175	0.105771	0.334803
C1S	ENSG00000182326.15_6	2825.22	1.47569	0.133361	11.0654	1.84664e-28	2.13117e-26
AC073111.4	ENSG00000284691.1_5	172.678	1.47321	0.220639	6.67703	2.43835e-11	9.88378e-10
TRIM9	ENSG00000100505.13_4	783.852	1.47284	0.191536	7.68965	1.47542e-14	8.12557e-13
AC025165.6	ENSG00000287908.1_1	5.59452	1.46923	1.27874	1.14897	0.250569	0.55232
RGS1	ENSG00000090104.12_4	138.924	1.46371	0.29963	4.88508	1.03389e-06	2.16068e-05
USP6	ENSG00000129204.17_4	19.6296	1.4553	3.42008	0.425516	0.670461	0.876295
YPEL4	ENSG00000166793.12_6	20.5696	1.45376	0.471856	3.08095	0.00206344	0.0175446
XRN1	ENSG00000114127.10_8	2927.51	1.45117	0.0982653	14.7679	2.36016e-49	5.48252e-47
AC239600.1	ENSG00000271021.1_5	6.62849	1.45019	0.865918	1.67474	0.0939854	0.311719
CORO7-PAM16	ENSG00000103426.12_4	23.1548	1.4491	0.829534	1.74688	0.0806574	0.281059
MCF2	ENSG00000101977.21_9	5.35967	1.44819	1.15111	1.25809	0.208361	0.499443
PROCR	ENSG00000101000.6_6	313.808	1.44663	0.177922	8.13069	4.26849e-16	2.63962e-14
NAMPTP1	ENSG00000229644.6_4	90.2491	1.44578	0.238247	6.06842	1.29175e-09	4.23241e-08
TMCC3	ENSG00000057704.13_7	1084.34	1.44346	0.885395	1.63031	0.103037	0.329438
TMEM225B	ENSG00000244219.7_6	4.85826	1.44248	1.05041	1.37326	0.169672	0.444933
CLMP	ENSG00000166250.12_6	859.592	1.43524	0.182335	7.87144	3.50577e-15	2.01654e-13
APOBEC3C	ENSG00000244509.4_4	3597.9	1.42788	0.128281	11.1309	8.87746e-29	1.05131e-26
AC243960.2	ENSG00000268034.1_5	7.81215	1.42708	0.81218	1.75709	0.0789021	0.277167
NAMPT	ENSG00000105835.12_6	3594.67	1.42478	0.0833727	17.0893	1.78208e-65	5.56715e-63
KCNJ2-AS1	ENSG00000267365.1_5	11.9553	1.42128	0.625519	2.27216	0.0230767	0.117948
KCNK12	ENSG00000184261.5_4	86.2896	1.4204	0.42905	3.31057	0.000931068	0.00904969
IKZF4	ENSG00000123411.15_5	1212.8	1.42024	0.13019	10.9089	1.04458e-27	1.16116e-25
RNF114	ENSG00000124226.11_5	2164.29	1.41667	0.0970985	14.59	3.251e-48	7.27221e-46
SERTM1	ENSG00000180440.4_4	27.0718	1.416	0.45184	3.13385	0.00172531	0.0151092
ARHGAP20	ENSG00000137727.12_4	36.008	1.4115	0.437558	3.22585	0.00125598	0.0116943
AP002807.1	ENSG00000255031.5_8	7.15298	1.4083	0.910671	1.54644	0.121997	0.364885
CYP4V2	ENSG00000145476.16_5	295.227	1.40697	0.23155	6.0763	1.22986e-09	4.04427e-08
SERPINB9P1	ENSG00000230438.7_8	4.96032	1.39248	1.06789	1.30396	0.192247	0.477246
NOD1	ENSG00000106100.11_7	1096.71	1.39218	0.144792	9.61499	6.91153e-22	5.99187e-20
RP11-403I13.8	ENSG00000235999.1	75.9769	1.39151	0.267883	5.19447	2.05307e-07	4.94674e-06
PRF1	ENSG00000180644.8_6	40.2667	1.38918	0.385608	3.60257	0.00031509	0.00355044
SBNO2	ENSG00000064932.16_5	1216.21	1.38846	0.111865	12.4119	2.25129e-35	3.39925e-33
CD68	ENSG00000129226.14_5	37.7305	1.38579	0.364966	3.79703	0.000146437	0.00183388
AC023908.3	ENSG00000261136.1_6	5.37387	1.38429	0.982966	1.40828	0.159048	0.428645
DLGAP1	ENSG00000170579.17_8	58.3712	1.38145	0.315754	4.37507	1.21395e-05	0.00020442
FAM167B	ENSG00000183615.6_4	5.18852	1.37814	1.08345	1.27199	0.203377	0.493502
EFCAB12	ENSG00000172771.12_6	22.3607	1.37754	0.693443	1.98652	0.0469751	0.194903
AL117339.4	ENSG00000283930.1_6	6.15219	1.37649	1.2116	1.13609	0.255917	0.559007
STARD8	ENSG00000130052.13_6	139.291	1.37421	0.226029	6.0798	1.20335e-09	3.96428e-08
CXCL2	ENSG00000081041.9_5	14.9959	1.3742	0.886603	1.54996	0.121152	0.363232
AC215522.2	ENSG00000282572.2_8	8.18153	1.37143	0.853131	1.60753	0.107938	0.339175
CD47	ENSG00000196776.16_6	2173.01	1.37096	0.207084	6.62031	3.58442e-11	1.41804e-09
HELB	ENSG00000127311.10_3	87.9204	1.37046	0.290442	4.71854	2.37542e-06	4.653e-05
RP11-1002K11.1	ENSG00000272327.1	5.25874	1.36935	0.983369	1.39251	0.163767	0.436303
CHMP1B2P	ENSG00000278530.4_5	25.322	1.36818	0.477185	2.8672	0.00414127	0.0309809
AC010896.1	ENSG00000286707.1_2	19.2734	1.36611	0.66345	2.05911	0.039484	0.173101
AL928654.3	ENSG00000257341.5_11	12.5542	1.36595	0.959797	1.42316	0.154689	0.421032
EIF4E3	ENSG00000163412.13_6	1107.33	1.36461	0.133149	10.2488	1.19863e-24	1.18033e-22
ABCB1	ENSG00000085563.15_7	10.4999	1.36443	0.650837	2.09643	0.0360444	0.162905
AL358113.1	ENSG00000285130.2_2	24.6579	1.3619	0.493499	2.75968	0.00578575	0.0406168
AL157394.3	ENSG00000286116.1_3	17.243	1.35923	0.624016	2.17819	0.0293917	0.141334
ATF3	ENSG00000162772.17_7	1175.47	1.35872	0.155752	8.72356	2.69581e-18	1.93065e-16
LPL	ENSG00000175445.17_7	398.469	1.35515	0.283376	4.78217	1.73415e-06	3.499e-05
AL356056.2	ENSG00000231187.3_7	599.966	1.35502	0.55665	2.43423	0.0149234	0.0852988
IL33	ENSG00000137033.11_2	118.364	1.34651	0.218444	6.16412	7.08762e-10	2.43682e-08
PLEKHA4	ENSG00000105559.12_6	1051.71	1.34546	0.157656	8.53415	1.41184e-17	9.58092e-16
AC138696.1	ENSG00000264668.2_8	21.7498	1.34321	0.516806	2.59905	0.00934822	0.0592446
HTR7	ENSG00000148680.16_6	26.9649	1.33814	0.468904	2.85376	0.0043205	0.0320964
AC138207.2	ENSG00000264107.1_7	5.59005	1.32672	0.989744	1.34047	0.180092	0.460497
MFSD12	ENSG00000161091.13_6	1151.57	1.32632	0.147477	8.99337	2.39758e-19	1.81765e-17
FO681492.1	ENSG00000277758.4_7	11.3615	1.3244	1.02079	1.29744	0.194481	0.480372
HEXD	ENSG00000169660.16_7	404.181	1.32213	0.1413	9.3569	8.21138e-21	6.76282e-19
BANCR	ENSG00000278910.4_6	1808.4	1.32115	0.199172	6.63321	3.28456e-11	1.30798e-09
SYS1-DBNDD2	ENSG00000254806.5_4	18.1501	1.31937	0.696443	1.89444	0.0581664	0.22528
FZD5	ENSG00000163251.4_5	210.142	1.31713	0.251308	5.24109	1.59628e-07	3.90851e-06
HNF4G	ENSG00000164749.13_7	22.9031	1.31256	0.53752	2.44188	0.0146111	0.083943
MIR210HG	ENSG00000247095.3_5	180.693	1.3121	0.174192	7.53248	4.97863e-14	2.61472e-12
PSMA6	ENSG00000100902.11_7	3986.48	1.31096	0.15176	8.63838	5.70151e-18	3.95807e-16
PSMA5	ENSG00000143106.13_5	2604.2	1.30885	0.131205	9.97562	1.94882e-23	1.82956e-21
LRRK1	ENSG00000154237.13_5	30.3044	1.30855	0.441791	2.96193	0.00305714	0.0241466
LIPG	ENSG00000101670.12_7	122.629	1.30686	0.358091	3.64951	0.000262745	0.00304669
LINC02609	ENSG00000233593.10_10	39.03	1.30543	0.341655	3.8209	0.000132967	0.00169306
RNF144B	ENSG00000137393.10_3	173.412	1.30357	0.344645	3.78237	0.000155345	0.00192523
CA11	ENSG00000063180.9_5	483.035	1.30282	0.116662	11.1675	5.87857e-29	7.05389e-27
CALHM5	ENSG00000178033.6_5	292.65	1.2995	0.168969	7.69076	1.46266e-14	8.07986e-13
RIPK2	ENSG00000104312.8_4	561.804	1.29608	0.148631	8.72014	2.77867e-18	1.98215e-16
RHBDF2	ENSG00000129667.12_8	186.205	1.29323	0.19752	6.54734	5.85691e-11	2.26755e-09
AC017116.1	ENSG00000239775.1_7	9.69307	1.29192	0.706269	1.82921	0.0673674	0.248804
C20orf204	ENSG00000196421.8_8	5.41852	1.29169	0.894102	1.44467	0.14855	0.410238
RBCK1	ENSG00000125826.21_4	2820.75	1.29066	0.0817699	15.784	4.00927e-56	1.05281e-53
AL049697.1	ENSG00000213204.8_6	5.01118	1.29054	1.34373	0.960414	0.336847	0.647088
H4C8	ENSG00000158406.4_5	199.397	1.28878	0.168557	7.64595	2.07416e-14	1.1185e-12
CLDN23	ENSG00000253958.2_4	13.1002	1.28439	0.624642	2.0562	0.0397632	0.174094
ARHGAP25	ENSG00000163219.12_4	43.1656	1.28341	0.555493	2.31041	0.0208657	0.109299
RBM47	ENSG00000163694.15_6	49.8884	1.2795	0.382409	3.3459	0.000820154	0.00814267
AC138811.2	ENSG00000260342.2_9	10.7339	1.27916	0.864733	1.47925	0.139073	0.394209
EFL1P1	ENSG00000259404.5_5	10.4989	1.27777	0.632614	2.01982	0.0434017	0.184148
UBQLNL	ENSG00000175518.8_8	14.5937	1.27766	0.608949	2.09813	0.0358933	0.162549
STAT3	ENSG00000168610.14_6	11860.7	1.27713	0.122412	10.4331	1.75096e-25	1.79241e-23
AC092747.4	ENSG00000275764.1_8	186.831	1.27703	0.182319	7.0044	2.48055e-12	1.09355e-10
CALCOCO2	ENSG00000136436.14_9	2591.18	1.27585	0.0814512	15.664	2.66507e-55	6.89835e-53
MMAA	ENSG00000151611.16_6	345.924	1.27135	0.13189	9.63948	5.44615e-22	4.79024e-20
PPM1K-DT	ENSG00000246375.3_8	7.84871	1.26927	1.01313	1.25283	0.210269	0.502223
BNIP3	ENSG00000176171.11_4	3030.37	1.26897	0.100696	12.602	2.05819e-36	3.27126e-34
SHROOM4	ENSG00000158352.15_4	469.797	1.26836	0.548462	2.31257	0.0207462	0.108736
NDST3	ENSG00000164100.9_4	62.79	1.26655	0.314761	4.02384	5.72576e-05	0.00081689
C1orf167	ENSG00000215910.7_4	28.8325	1.26394	0.459674	2.74965	0.00596593	0.0416558
AC233699.1	ENSG00000261499.2_6	13.7358	1.26351	2.01004	0.628597	0.529613	0.796181
DOCK9	ENSG00000088387.19_8	1411.64	1.26343	0.146291	8.63643	5.79962e-18	4.01081e-16
TENT5C	ENSG00000183508.5_5	281.471	1.26238	0.342489	3.68589	0.0002279	0.00270067
AC083862.2	ENSG00000287733.1_2	15.8342	1.26136	0.57218	2.20448	0.0274905	0.134658
SERPINB2	ENSG00000197632.9_5	43.0881	1.25984	0.677179	1.86042	0.0628258	0.237285
AC083805.1	ENSG00000245651.3_9	6.14835	1.25971	0.828993	1.51957	0.128619	0.376001
FGF14	ENSG00000102466.15_5	5.39299	1.2589	0.904744	1.39145	0.16409	0.436907
CA13	ENSG00000185015.8_4	128.406	1.25691	0.236306	5.31901	1.04331e-07	2.62551e-06
LRATD1	ENSG00000162981.14_5	19.1115	1.256	0.527402	2.38149	0.0172428	0.0948173
FGF18	ENSG00000156427.8_4	896.194	1.25457	0.149573	8.38764	4.95986e-17	3.26792e-15
TVP23C-CDRT4	ENSG00000259024.6_5	188.936	1.25446	0.358517	3.49902	0.000466975	0.0050484
AC007032.1	ENSG00000273320.1_6	5.80125	1.25246	0.846794	1.47905	0.139126	0.394247
OR2A20P	ENSG00000170356.9_5	13.5738	1.25194	0.669953	1.86869	0.0616659	0.234672
ARAP2	ENSG00000047365.12_6	309.428	1.24789	0.144594	8.6303	6.11925e-18	4.21577e-16
STAP2	ENSG00000178078.11_6	120.385	1.24729	0.248217	5.02501	5.03409e-07	1.10964e-05
HSPA8P9	ENSG00000241478.1_4	5.15036	1.24635	1.00455	1.24071	0.214712	0.508724
AK4	ENSG00000162433.15_5	3306.41	1.2437	0.117286	10.604	2.85422e-26	3.04209e-24
PROSER2-AS1	ENSG00000225778.5_8	9.67415	1.24259	0.848943	1.46369	0.143279	0.400999
PGK1P2	ENSG00000213290.4_3	6.92288	1.24212	0.812462	1.52884	0.126304	0.371993
L3MBTL4	ENSG00000154655.15_9	215.323	1.23907	0.208731	5.93618	2.91744e-09	9.14553e-08
GSAP	ENSG00000186088.16_6	107.377	1.23743	0.20932	5.91166	3.38669e-09	1.05436e-07
SLFN12	ENSG00000172123.12_5	88.7265	1.23709	0.263915	4.68745	2.76624e-06	5.34345e-05
APOBEC3B	ENSG00000179750.16_5	123.663	1.23605	0.24373	5.07138	3.9495e-07	8.94513e-06
ADAR	ENSG00000160710.17_9	11631.7	1.23112	0.0849222	14.4971	1.26469e-47	2.76083e-45
AC120114.3	ENSG00000279789.1_6	18.6065	1.23031	0.640063	1.92217	0.0545838	0.216412
RGS14	ENSG00000169220.18_4	226.86	1.22958	0.155587	7.90283	2.72636e-15	1.5833e-13
HPSE	ENSG00000173083.15_5	31.7447	1.22906	0.456632	2.69158	0.00711143	0.0478115
KLHL42	ENSG00000087448.11_5	1612.87	1.22888	0.179415	6.8494	7.41608e-12	3.12493e-10
DACT2	ENSG00000164488.12_8	132.618	1.22677	0.291959	4.20187	2.64718e-05	0.000413842
GOLGA2P5	ENSG00000238105.7_6	74.262	1.22673	0.354002	3.46533	0.000529574	0.00561789
AL117336.1	ENSG00000269952.1_8	6.43399	1.22534	0.815498	1.50257	0.13295	0.383172
AC107959.1	ENSG00000245025.3_9	33.432	1.22427	0.412418	2.96853	0.00299228	0.0236859
AC107884.1	ENSG00000251364.7_8	59.3056	1.22262	0.335743	3.64153	0.000271027	0.00312985
HSFX2	ENSG00000268738.3_5	5.95081	1.21543	3.45209	0.352084	0.724775	0.901692
H3C10	ENSG00000278828.1_3	34.6302	1.21485	0.376081	3.2303	0.00123662	0.0115497
ASPHD2	ENSG00000128203.7_4	137.727	1.21385	0.255596	4.74908	2.04342e-06	4.06865e-05
ATP1B4	ENSG00000101892.12_6	71.2025	1.21242	0.479361	2.52924	0.0114309	0.0696193
JAK2	ENSG00000096968.14_4	1246.1	1.21235	0.152914	7.9283	2.22171e-15	1.29855e-13
BMP10	ENSG00000163217.2_5	386.391	1.21156	0.147783	8.19828	2.43855e-16	1.53952e-14
PXK	ENSG00000168297.16_6	1807.36	1.21038	0.119372	10.1396	3.68794e-24	3.53554e-22
LYPD6B	ENSG00000150556.17_6	157.83	1.20864	0.241771	4.99911	5.75962e-07	1.25733e-05
AQP8	ENSG00000103375.11_5	9.6889	1.20764	0.7634	1.58192	0.113668	0.350025
RPL21P119	ENSG00000220793.5_4	5.99383	1.20389	1.39111	0.86542	0.386808	0.693369
RP11-517A5.4	ENSG00000263198.1	6.68148	1.20348	0.798127	1.50788	0.131584	0.381377
LDHA	ENSG00000134333.14_8	19382.6	1.20334	0.157506	7.63997	2.17279e-14	1.16476e-12
CYP4X1	ENSG00000186377.8_4	9.76896	1.20043	0.89034	1.34828	0.177567	0.457204
SEPTIN4-AS1	ENSG00000264672.6_8	39.507	1.19822	0.557051	2.151	0.031476	0.147826
AL033529.1	ENSG00000254553.1_7	19.614	1.19164	0.720611	1.65365	0.0981981	0.319997
CHRNA1	ENSG00000138435.16_6	17.3939	1.18942	0.594859	1.99949	0.045555	0.19067
POU3F2	ENSG00000184486.10_5	14.852	1.1866	0.566992	2.09279	0.0363681	0.163617
MIRLET7BHG	ENSG00000197182.14_5	5.25804	1.1861	0.910732	1.30236	0.192793	0.478064
TTLL9	ENSG00000131044.17_5	6.55435	1.18594	0.783636	1.51338	0.130184	0.378864
PRKCG	ENSG00000126583.11_4	24.169	1.18592	0.427189	2.7761	0.00550155	0.0389233
OVAAL	ENSG00000236719.5_8	19.2325	1.18512	0.581517	2.03799	0.0415512	0.179098
C3orf14	ENSG00000114405.10_3	91.7645	1.18187	0.275378	4.29179	1.77241e-05	0.000285715
TMEM132A	ENSG00000006118.14_8	5160.12	1.18154	0.0831496	14.2099	7.9583e-46	1.6767e-43
HAS2	ENSG00000170961.7_5	653.681	1.18007	0.449719	2.62402	0.00868979	0.0558665
AP000662.1	ENSG00000254602.2_8	155.419	1.17758	0.212498	5.54158	2.99758e-08	8.20441e-07
RSPO1	ENSG00000169218.14_5	7.36621	1.17654	1.0496	1.12095	0.262311	0.567636
CRYZL2P-SEC16B	ENSG00000254154.8_9	25.3002	1.17521	0.601173	1.95487	0.0505987	0.205914
TNFRSF6B	ENSG00000243509.6_6	5.41085	1.16979	1.07367	1.08952	0.275924	0.583573
BCL6	ENSG00000113916.18_6	806.3	1.16874	0.154394	7.56989	3.73549e-14	1.98485e-12
AC108463.3	ENSG00000271590.1_7	7.36375	1.16766	0.89404	1.30605	0.191535	0.476248
RP11-436G20.1	ENSG00000228243.2	8.78213	1.16733	1.09402	1.06701	0.285967	0.593521
AC053503.6	ENSG00000286143.1_2	20.9051	1.16671	0.63918	1.82533	0.0679512	0.249952
AP001931.1	ENSG00000254732.2_8	13.4561	1.16339	0.808401	1.43912	0.150115	0.41291
UHMK1	ENSG00000152332.16_4	3630.33	1.16225	0.111076	10.4636	1.26945e-25	1.31435e-23
TRPC5	ENSG00000072315.3_3	17.5416	1.16158	0.620111	1.87318	0.0610441	0.232903
NUDCD1	ENSG00000120526.11_5	866.12	1.16059	0.11161	10.3986	2.51636e-25	2.53299e-23
NNMT	ENSG00000166741.7_3	4710.46	1.15832	0.189431	6.11471	9.67326e-10	3.23974e-08
TCIRG1	ENSG00000110719.10_6	528.236	1.15813	0.243219	4.76169	1.91981e-06	3.83517e-05
CFLAR	ENSG00000003402.20_5	489.444	1.15616	0.212533	5.43991	5.33073e-08	1.3908e-06
MAX	ENSG00000125952.20_8	1139.63	1.15546	0.147609	7.8279	4.96095e-15	2.83557e-13
ITPR1	ENSG00000150995.19_8	1325.86	1.15532	0.201573	5.73151	9.95427e-09	2.88117e-07
LDHAP4	ENSG00000214110.3_6	195.828	1.15433	0.210741	5.47749	4.31409e-08	1.14614e-06
GSTK1	ENSG00000197448.14_4	3095.98	1.15318	0.137581	8.38185	5.21023e-17	3.42044e-15
CENPS-CORT	ENSG00000251503.8_7	8.35358	1.15276	0.820443	1.40504	0.160009	0.430017
VIL1	ENSG00000127831.11_5	13.2035	1.15273	0.642732	1.79349	0.0728951	0.262738
AC107208.1	ENSG00000251244.2_7	12.4529	1.14918	0.582084	1.97425	0.0483529	0.199115
FAM91A3P	ENSG00000242352.2_3	4.78482	1.1481	1.05457	1.08869	0.276289	0.584003
WIPF3	ENSG00000122574.10_2	301.546	1.148	0.23564	4.87182	1.10575e-06	2.29496e-05
MYBPHL	ENSG00000221986.7_5	10.5641	1.14295	0.745267	1.53362	0.125124	0.369781
HSD3B7	ENSG00000099377.14_6	176.275	1.1389	0.197265	5.77345	7.76642e-09	2.28071e-07
KCNT1	ENSG00000107147.13_8	23.3617	1.13868	0.529594	2.1501	0.0315475	0.148089
CYLD	ENSG00000083799.17_8	1499.87	1.13789	0.118746	9.58254	9.46874e-22	8.131e-20
BEST3	ENSG00000127325.19_7	15.7914	1.13742	0.533459	2.13217	0.0329933	0.15293
NT5E	ENSG00000135318.12_5	117.373	1.13738	0.297922	3.81769	0.000134706	0.0017104
LINC01152	ENSG00000256124.6_7	9.80881	1.13639	0.727084	1.56294	0.118067	0.357436
PRKCQ-AS1	ENSG00000237943.7_6	62.8448	1.13496	0.323404	3.50941	0.000449099	0.00487843
MCTP1	ENSG00000175471.19_6	8.99974	1.13348	0.819037	1.38392	0.166383	0.440268
DAPK2	ENSG00000035664.11_7	8.42024	1.13341	0.753056	1.50507	0.132305	0.382579
PKD1P1	ENSG00000244257.5_2	244.296	1.13157	0.882459	1.2823	0.199739	0.48794
RAB39A	ENSG00000179331.3_4	5.92469	1.13075	0.964271	1.17265	0.240938	0.541163
HK2	ENSG00000159399.10_5	2215.44	1.1279	0.113604	9.92833	3.13462e-23	2.89777e-21
AP000295.1	ENSG00000249624.9_7	7.44477	1.12708	0.88218	1.27761	0.201387	0.49025
AC010655.4	ENSG00000273184.1_7	13.3797	1.12594	0.861013	1.30769	0.190979	0.475703
ADRA1B	ENSG00000170214.5_6	124.028	1.12555	0.247007	4.55677	5.19474e-06	9.45965e-05
LRRC66	ENSG00000188993.3_3	27.4139	1.12348	0.452225	2.48433	0.0129797	0.0765555
DGKK	ENSG00000274588.2_5	49.6565	1.12346	0.394426	2.84833	0.00439487	0.0325954
C5orf15	ENSG00000113583.8_5	3404.94	1.12225	0.100407	11.177	5.28379e-29	6.38246e-27
AC114284.1	ENSG00000248927.1_6	7.39506	1.11858	0.937237	1.19348	0.23268	0.530707
AC083805.3	ENSG00000273805.1_6	9.17064	1.11665	0.693906	1.60922	0.107568	0.338255
PSAPL1	ENSG00000178597.7_5	19.2455	1.11405	0.551331	2.02066	0.0433153	0.183868
PCDHGA4	ENSG00000262576.3_5	16.9183	1.11378	0.60933	1.82788	0.0675678	0.249137
ABHD16A	ENSG00000204427.12_6	1425.47	1.11257	0.11357	9.79637	1.16699e-22	1.05724e-20
IL17RC	ENSG00000163702.20_7	826.782	1.1113	0.0998126	11.1339	8.58299e-29	1.02313e-26
PSMA4	ENSG00000041357.16_5	3054.4	1.11055	0.106716	10.4066	2.31448e-25	2.35424e-23
L3MBTL2-AS1	ENSG00000235513.2_8	34.3636	1.10812	0.495425	2.23671	0.0253052	0.126449
LMO1	ENSG00000166407.14_5	5.6455	1.10725	1.05241	1.05211	0.292749	0.601533
KIAA1143P1	ENSG00000259086.3_6	5.81398	1.10466	0.956619	1.15476	0.24819	0.549655
IFNAR2	ENSG00000159110.20_4	615.68	1.10159	0.115514	9.53647	1.47772e-21	1.25703e-19
DUSP4	ENSG00000120875.9_5	125.107	1.10124	0.234731	4.69152	2.71186e-06	5.25521e-05
TNFRSF21	ENSG00000146072.6_4	1909.36	1.0994	0.213407	5.15165	2.58205e-07	6.07586e-06
NR2F2-AS1	ENSG00000247809.9_11	5.50034	1.09916	0.953433	1.15284	0.248975	0.550924
CDK18	ENSG00000117266.15_6	451.22	1.09821	0.129702	8.46717	2.51422e-17	1.6935e-15
LINC02701	ENSG00000250508.1_7	5.68548	1.09774	1.01037	1.08647	0.277271	0.584852
AC073111.3	ENSG00000284048.2_5	7.11454	1.09762	3.25953	0.336741	0.736312	0.908061
LRAT	ENSG00000121207.12_5	63.4438	1.09741	0.29417	3.73054	0.000191071	0.00231884
FOLH1B	ENSG00000134612.12_5	8.52985	1.09677	0.957763	1.14514	0.252153	0.554665
GALNT14	ENSG00000158089.15_5	17.5387	1.09104	0.577271	1.88999	0.0587595	0.22691
NHS	ENSG00000188158.15_6	48.022	1.09086	0.312444	3.49137	0.000480544	0.00518272
RP11-337C18.9	ENSG00000271721.1	41.5983	1.09017	0.326775	3.33616	0.000849451	0.00837845
SYT10	ENSG00000110975.8_6	148.464	1.08834	0.231243	4.70649	2.52015e-06	4.92054e-05
SH3GL1P1	ENSG00000266777.1_4	16.6953	1.08757	0.60744	1.79042	0.0733868	0.264094
AP1S2	ENSG00000182287.15_8	5081.01	1.08609	0.156076	6.95873	3.43351e-12	1.49908e-10
TLR4	ENSG00000136869.16_6	127.217	1.08585	0.223028	4.86867	1.1235e-06	2.32647e-05
RMI2	ENSG00000175643.10_5	366.556	1.08219	0.148897	7.26799	3.64867e-13	1.77239e-11
SEMA3F	ENSG00000001617.12_6	679.424	1.08202	0.217615	4.97216	6.62095e-07	1.42476e-05
GOLM1	ENSG00000135052.16_7	4354.72	1.08199	0.424694	2.54769	0.0108439	0.0666939
AC092376.2	ENSG00000277954.1_7	36.6448	1.08194	0.551064	1.96336	0.0496038	0.2027
AC003072.1	ENSG00000250318.1_6	7.23281	1.07986	0.85996	1.25571	0.20922	0.500773
GPR65	ENSG00000140030.6_4	9.14872	1.07624	0.858173	1.2541	0.209804	0.501786
MYCBPAP	ENSG00000136449.15_7	4.95956	1.0745	0.938481	1.14494	0.252236	0.554778
DUOX2	ENSG00000140279.13_5	9.53107	1.07109	0.766835	1.39677	0.162483	0.434158
KCNMA1	ENSG00000156113.23_8	3615.41	1.07019	0.219147	4.88346	1.04242e-06	2.17502e-05
ADGRB3	ENSG00000135298.14_5	19.5312	1.06996	0.54234	1.97285	0.0485128	0.199411
NGF	ENSG00000134259.4_4	19.2936	1.06931	0.600017	1.78214	0.0747266	0.266792
PCDH17	ENSG00000118946.12_4	345.202	1.06849	0.2297	4.6517	3.29213e-06	6.26576e-05
ANKRD53	ENSG00000144031.12_6	15.6967	1.06775	0.618728	1.72573	0.0843966	0.289079
SYNPO	ENSG00000171992.13_4	19100.9	1.0673	0.337696	3.16054	0.00157475	0.0139867
UTY	ENSG00000183878.15_8	12.4948	1.06663	3.43111	0.310872	0.755898	0.914416
STX16-NPEPL1	ENSG00000254995.4_3	40.7052	1.06599	0.5561	1.91691	0.0552498	0.218051
NRCAM	ENSG00000091129.21_10	50.9847	1.06508	0.333319	3.19537	0.0013965	0.0127151
SLC16A3	ENSG00000141526.16_4	2367.78	1.06484	0.136599	7.79541	6.41999e-15	3.62379e-13
SUSD6	ENSG00000100647.8_4	1905.42	1.06439	0.152927	6.96008	3.40077e-12	1.48837e-10
CPED1	ENSG00000106034.18_6	271.446	1.0638	0.284546	3.73859	0.000185055	0.00225336
HSPD1P11	ENSG00000251348.1_4	29.1667	1.06218	0.508793	2.08766	0.036829	0.16497
TEP1	ENSG00000129566.13_8	728.174	1.05806	0.251689	4.20383	2.62432e-05	0.000410676
MEG3	ENSG00000214548.18_9	20.2417	1.05738	0.794745	1.33047	0.183364	0.464724
KCNMB2	ENSG00000197584.12_7	11.1911	1.05685	0.686958	1.53845	0.123938	0.368076
AC117453.1	ENSG00000223930.7_9	5.36551	1.05657	0.884089	1.19509	0.232052	0.529873
VPS13C	ENSG00000129003.19_9	3934.75	1.055	0.116406	9.06305	1.26855e-19	9.86473e-18
AC010207.1	ENSG00000260633.1_6	6.9929	1.05448	0.740395	1.42421	0.154384	0.420518
SLC35F1	ENSG00000196376.11_5	403.265	1.05435	0.166169	6.34503	2.22381e-10	8.01059e-09
HEXD-IT1	ENSG00000279066.1_7	6.26229	1.05405	0.854497	1.23354	0.217376	0.512607
SEMA3E	ENSG00000170381.14_6	267.453	1.05102	0.190996	5.50284	3.73716e-08	1.00915e-06
SLC8A1-AS1	ENSG00000227028.6_9	19.3673	1.05039	0.485869	2.16187	0.0306279	0.145388
AC005538.2	ENSG00000279809.1_7	19.5442	1.04994	0.746187	1.40707	0.159406	0.429075
DSP	ENSG00000096696.14_5	28693.3	1.04933	0.199171	5.2685	1.37542e-07	3.40455e-06
GSDMB	ENSG00000073605.18_6	170.911	1.04913	0.376729	2.78483	0.00535559	0.0380391
LAYN	ENSG00000204381.11_7	326.472	1.0475	0.231055	4.53354	5.80031e-06	0.000104781
LINC01522	ENSG00000237423.3_8	13.5532	1.0474	0.547889	1.91169	0.0559153	0.219673
GRAMD1C	ENSG00000178075.20_5	36.3358	1.04559	0.461932	2.26352	0.0236033	0.120042
LHX2	ENSG00000106689.11_7	18.6498	1.04438	0.529824	1.97118	0.0487037	0.200013
AC241952.2	ENSG00000275131.3_8	381.591	1.04345	0.172842	6.037	1.57007e-09	5.10737e-08
BTG1	ENSG00000133639.6_6	2845.83	1.04275	0.0967291	10.7801	4.27404e-27	4.69341e-25
ADAM28	ENSG00000042980.13_4	43.6452	1.04262	0.477475	2.18362	0.0289902	0.139998
ENOX1	ENSG00000120658.13_5	573.967	1.04166	0.141536	7.3597	1.84323e-13	9.10011e-12
LRRC15	ENSG00000172061.9_5	31.624	1.04166	0.539545	1.93062	0.0535299	0.213542
SH2B3	ENSG00000111252.11_4	859.328	1.04108	0.145997	7.13084	9.97605e-13	4.6707e-11
AC091060.1	ENSG00000278986.1_6	8.15021	1.04088	0.860957	1.20898	0.226671	0.523904
RMC1	ENSG00000141452.10_5	506.225	1.04075	0.130217	7.99241	1.32329e-15	7.91313e-14
IL24	ENSG00000162892.16_5	4.85094	1.04026	1.43283	0.72602	0.467826	0.758256
PRR16	ENSG00000184838.15_6	216.226	1.03986	0.200927	5.17533	2.27507e-07	5.41681e-06
AC139100.2	ENSG00000278000.1_7	6.6998	1.03855	0.836371	1.24174	0.214333	0.508246
GADD45G	ENSG00000130222.11_4	171.945	1.03855	0.204369	5.08171	3.74048e-07	8.5465e-06
AC104564.2	ENSG00000264007.1_7	5.16085	1.03794	1.00647	1.03126	0.302418	0.613319
VGF	ENSG00000128564.7_6	46.6723	1.03685	0.394475	2.62842	0.00857815	0.0553348
AGTR1	ENSG00000144891.17_3	36.3677	1.03627	0.504529	2.05394	0.0399812	0.174559
KARS1	ENSG00000065427.14_8	5368.77	1.03579	0.107686	9.6186	6.67339e-22	5.81323e-20
INPP1	ENSG00000151689.13_5	269.779	1.0324	0.166621	6.19612	5.78726e-10	2.00496e-08
RIMBP2	ENSG00000060709.15_6	53.3107	1.03237	0.564868	1.82762	0.0676062	0.249178
H2AC13	ENSG00000196747.4_3	9.35877	1.03218	0.702786	1.4687	0.141916	0.39884
GABRQ	ENSG00000268089.3_5	14.2551	1.03095	0.730146	1.41198	0.157956	0.426718
ADGRF4	ENSG00000153294.12_6	9.51097	1.02994	0.814675	1.26424	0.206146	0.497721
KRT8P47	ENSG00000271647.1_3	5.2143	1.0291	0.92424	1.11346	0.265512	0.571356
AC006254.1	ENSG00000243696.5_9	16.724	1.02701	0.663425	1.54804	0.121614	0.364338
IPCEF1	ENSG00000074706.13_8	6.60647	1.02596	0.798499	1.28486	0.198842	0.487036
AC025048.6	ENSG00000280852.2_5	77.1588	1.02551	0.2704	3.79257	0.000149098	0.00186182
PGAM4	ENSG00000226784.3_5	7.31293	1.02522	0.748093	1.37044	0.17055	0.446364
DPYS	ENSG00000147647.13_6	12.17	1.02483	0.787782	1.3009	0.193292	0.478659
AL645608.7	ENSG00000272512.1_6	25.0013	1.02442	0.509479	2.01072	0.0443549	0.186899
AL627309.1	ENSG00000238009.6_10	7.0135	1.02437	0.922363	1.1106	0.266741	0.573184
MICALL2	ENSG00000164877.19_5	186.107	1.02434	0.331563	3.08941	0.00200553	0.0171326
NKX3-1	ENSG00000167034.10_5	273.142	1.0224	0.174564	5.85688	4.71639e-09	1.42665e-07
PTGFR	ENSG00000122420.10_6	530.936	1.02237	0.248824	4.10882	3.97686e-05	0.000592572
HGF	ENSG00000019991.18_8	168.022	1.02132	0.228466	4.47035	7.80899e-06	0.000137104
UNC93B1	ENSG00000110057.8_7	249.564	1.02096	0.1709	5.97405	2.31431e-09	7.33095e-08
AC017104.4	ENSG00000283312.1_1	5.13166	1.01921	0.860711	1.18415	0.236355	0.535349
ODF2L	ENSG00000122417.15_10	648.455	1.01917	0.210579	4.83985	1.29936e-06	2.67536e-05
NBN	ENSG00000104320.14_6	1824.66	1.01619	0.135037	7.52525	5.26199e-14	2.73971e-12
BNIP3P1	ENSG00000197358.9_5	28.1331	1.01605	0.511225	1.98749	0.0468682	0.194593
DOCK10	ENSG00000135905.19_6	10.2765	1.01151	0.70671	1.43129	0.152347	0.416787
LZTS1	ENSG00000061337.15_6	971.512	1.01108	0.261561	3.86555	0.000110839	0.00143655
OTUD4	ENSG00000164164.17_8	3655.7	1.01055	0.091366	11.0605	1.95113e-28	2.23751e-26
LYSMD2	ENSG00000140280.14_5	88.3615	1.0105	0.267206	3.78172	0.000155747	0.00192889
OAF	ENSG00000184232.9_6	381.603	1.0098	0.243092	4.15401	3.26701e-05	0.000499115
MCUB	ENSG00000005059.16_7	77.3203	1.00953	0.294064	3.43303	0.000596887	0.00622983
RPS14P8	ENSG00000239528.1_4	12.8398	1.00907	1.05764	0.954076	0.340045	0.650679
DNAH2	ENSG00000183914.14_4	33.434	1.00352	0.370717	2.70696	0.00679016	0.0461136
ELF3-AS1	ENSG00000234678.2_8	12.8265	1.00258	0.582292	1.72178	0.0851089	0.290686
TMSB10	ENSG00000034510.6_4	17319.8	0.999898	0.193752	5.16071	2.46009e-07	5.81911e-06
AL135999.1	ENSG00000258727.1_6	30.5787	0.999211	0.536472	1.86256	0.0625242	0.236513
STX1B	ENSG00000099365.11_5	268.197	0.998695	0.229559	4.35049	1.35832e-05	0.000224762
AC025470.2	ENSG00000250961.2_8	7.45998	0.997613	0.824047	1.21063	0.226038	0.523532
PIWIL4	ENSG00000134627.12_5	15.9092	0.997207	0.528332	1.88746	0.059098	0.227781
CRYZL2P	ENSG00000242193.11_7	11.856	0.993755	0.630651	1.57576	0.115081	0.352426
RP1-178F10.3	ENSG00000267350.2	16.4083	0.993143	1.11129	0.893683	0.371491	0.679493
DNAAF4-CCPG1	ENSG00000261771.5_8	17.5707	0.992715	3.37376	0.294246	0.76857	0.919129
FFAR3	ENSG00000185897.7_4	5.32321	0.991722	1.17759	0.842161	0.399698	0.705201
AC009133.6	ENSG00000280893.1_6	85.1555	0.991165	0.282009	3.51465	0.000440329	0.00479754
STX11	ENSG00000135604.10_4	269.999	0.988402	0.161262	6.12919	8.83286e-10	2.99145e-08
CX3CL1	ENSG00000006210.7_5	46.1165	0.988399	0.568693	1.73802	0.0822077	0.284694
LRCH2	ENSG00000130224.15_5	1315.03	0.987074	0.105396	9.36534	7.58037e-21	6.27163e-19
ACTL10	ENSG00000182584.6_5	7.01953	0.983613	0.812641	1.21039	0.226129	0.523675
RGS16	ENSG00000143333.7_5	36.9404	0.983452	0.379132	2.59396	0.00948786	0.0598992
AC025271.4	ENSG00000276772.1_6	29.3856	0.982995	0.387489	2.53683	0.011186	0.0683114
F5	ENSG00000198734.12_5	15.6353	0.981919	0.556632	1.76404	0.0777258	0.274044
PPP3CA	ENSG00000138814.17_7	2244.24	0.981693	0.20973	4.68075	2.85821e-06	5.49766e-05
AC025171.2	ENSG00000215068.8_7	27.759	0.981561	0.59159	1.65919	0.0970773	0.317581
LIPT1	ENSG00000144182.17_5	83.2701	0.981053	0.246227	3.98435	6.76663e-05	0.000935198
WDR25	ENSG00000176473.13_5	444.73	0.97893	0.153991	6.35706	2.05653e-10	7.43756e-09
GTPBP1	ENSG00000100226.16_6	3756.4	0.977903	0.0859334	11.3798	5.27336e-30	6.72873e-28
LPGAT1	ENSG00000123684.13_5	3205.68	0.977764	0.184744	5.29252	1.2064e-07	3.01085e-06
MSC	ENSG00000178860.8_3	6.64398	0.977288	1.13824	0.858597	0.390563	0.697203
ZNF267	ENSG00000185947.15_5	400.285	0.976024	0.137243	7.11162	1.14685e-12	5.32816e-11
BIRC3	ENSG00000023445.16_5	25.035	0.97572	0.511321	1.90823	0.0563611	0.220563
PYCARD	ENSG00000103490.14_7	15.5776	0.974964	0.599384	1.62661	0.10382	0.331065
ITGA2	ENSG00000164171.11_4	480.844	0.973348	0.265372	3.66786	0.000244586	0.0028777
C19orf12	ENSG00000131943.18_4	1219.52	0.973085	0.147219	6.60979	3.84861e-11	1.51594e-09
LINC01182	ENSG00000250634.6_7	39.9783	0.972975	0.370241	2.62795	0.00859015	0.05537
HLA-F-AS1	ENSG00000214922.9_7	12.2653	0.972901	0.650667	1.49524	0.134853	0.386675
ABTB2	ENSG00000166016.6_6	1241.33	0.972672	0.148312	6.55828	5.44305e-11	2.11183e-09
LRRTM3	ENSG00000198739.11_5	48.137	0.972137	0.407292	2.38683	0.0169943	0.0938781
MEF2C-AS1	ENSG00000248309.7_9	5.95679	0.971455	0.81262	1.19546	0.231907	0.529744
MYH7	ENSG00000092054.13_5	393817	0.970451	0.0772582	12.5611	3.45369e-36	5.44152e-34
CCDC184	ENSG00000177875.5_4	359.854	0.970327	0.170405	5.69424	1.2392e-08	3.49735e-07
RMDN3	ENSG00000137824.16_8	1015.94	0.96841	0.111961	8.64952	5.1715e-18	3.61785e-16
LINC00920	ENSG00000246898.1_5	24.561	0.968312	0.50274	1.92607	0.0540958	0.215137
GUK1	ENSG00000143774.16_4	3180.43	0.965467	0.115405	8.3659	5.966e-17	3.90245e-15
PLEKHN1	ENSG00000187583.11_5	5.32236	0.965366	0.849321	1.13663	0.255692	0.558852
GASAL1	ENSG00000253669.4_7	23.2524	0.964901	0.460081	2.09724	0.0359724	0.162702
SPRY4	ENSG00000187678.9_6	1076.07	0.964488	0.200807	4.80305	1.56269e-06	3.18138e-05
ELF4	ENSG00000102034.17_4	669.181	0.964082	0.178542	5.39974	6.6736e-08	1.72004e-06
UGT3A2	ENSG00000168671.10_7	19.9562	0.963626	0.477954	2.01615	0.0437847	0.185303
RANP4	ENSG00000225125.2_5	7.4967	0.963291	0.928709	1.03724	0.299626	0.609648
ST7-AS1	ENSG00000227199.1_6	57.7063	0.961396	0.278924	3.4468	0.000567261	0.00595492
NOTCH2NLB	ENSG00000286019.1_2	90.2463	0.959994	1.23945	0.774534	0.438615	0.736269
RAB27A	ENSG00000069974.16_7	872.068	0.958973	0.159244	6.02202	1.7225e-09	5.5732e-08
GSTO1	ENSG00000148834.13_7	1700.32	0.958918	0.129117	7.42675	1.113e-13	5.63309e-12
AC242426.2	ENSG00000237188.5_9	22.7264	0.958121	0.656843	1.45868	0.144654	0.40349
RP6-206I17.1	ENSG00000223804.1	15.4724	0.957946	0.522832	1.83223	0.0669178	0.24777
AC022400.9	ENSG00000279689.1_8	40.5207	0.956718	0.363781	2.62993	0.00854027	0.0552674
RNF139-AS1	ENSG00000245149.4_7	15.7461	0.956383	0.535919	1.78457	0.0743317	0.266047
STC1	ENSG00000159167.12_5	72.0336	0.956247	0.429733	2.22521	0.0260673	0.129436
RXRG	ENSG00000143171.13_5	406.39	0.955363	0.210921	4.52948	5.91284e-06	0.000106602
NHLH1	ENSG00000171786.6_4	5.64779	0.954106	0.822655	1.15979	0.246135	0.547147
MALL	ENSG00000144063.4_4	55.3503	0.953865	0.420412	2.26888	0.0232756	0.11875
AC022400.7	ENSG00000272916.5_10	56.0415	0.953389	0.317319	3.00451	0.00266005	0.0216144
TRANK1	ENSG00000168016.14_8	1039.19	0.952965	0.232068	4.10641	4.01857e-05	0.000598295
AP002784.1	ENSG00000250519.7_7	7.86017	0.952266	0.776989	1.22559	0.220355	0.516692
AL157700.1	ENSG00000260118.1_7	17.1857	0.95056	0.541692	1.7548	0.0792941	0.278328
SNRK	ENSG00000163788.14_4	690.643	0.950336	0.138862	6.84374	7.71526e-12	3.23594e-10
ABHD3	ENSG00000158201.10_8	88.3263	0.950141	0.294644	3.22471	0.00126101	0.0117351
PANO1	ENSG00000274897.3_7	48.1555	0.949034	0.316084	3.00248	0.00267793	0.0217293
RP11-353N4.4	ENSG00000223759.2	8.95719	0.948772	0.732473	1.2953	0.195217	0.481571
DLL1	ENSG00000198719.9_6	10.5095	0.948123	0.632769	1.49837	0.134037	0.38531
STARD5	ENSG00000172345.14_6	112.739	0.947651	0.289589	3.2724	0.00106638	0.0101533
MAP3K14	ENSG00000006062.17_7	150.963	0.944296	0.319085	2.95939	0.00308253	0.024252
H2BC20P	ENSG00000261716.2_9	340.205	0.944266	0.225282	4.1915	2.77122e-05	0.000431001
MITD1	ENSG00000158411.11_6	216.632	0.942259	0.214678	4.38918	1.1378e-05	0.000192491
PARP8	ENSG00000151883.19_5	514.389	0.942067	0.122942	7.66268	1.8209e-14	9.87808e-13
PSMA3	ENSG00000100567.13_6	1966.46	0.941914	0.113759	8.2799	1.23277e-16	7.86502e-15
AC018628.2	ENSG00000279133.1_7	15.411	0.940978	0.590693	1.59301	0.111159	0.345174
PPP3CC	ENSG00000120910.14_5	644.286	0.940783	0.132957	7.07584	1.48541e-12	6.67846e-11
HTATIP2	ENSG00000109854.13_3	177.099	0.939806	0.222049	4.23243	2.3118e-05	0.000364873
AL355916.1	ENSG00000232774.8_9	7.72805	0.939382	0.863304	1.08812	0.27654	0.58433
C1QTNF6	ENSG00000133466.14_5	1409.02	0.938725	0.147052	6.38362	1.72955e-10	6.30538e-09
CD34	ENSG00000174059.17_8	5.26076	0.936626	1.05661	0.886444	0.375378	0.682673
SAP30	ENSG00000164105.4_4	440.12	0.936181	0.153187	6.11137	9.87771e-10	3.29602e-08
AL355304.1	ENSG00000232618.2_7	5.28598	0.936178	0.872845	1.07256	0.283469	0.591458
AC025774.1	ENSG00000285804.2_4	12.5753	0.93581	0.713657	1.31129	0.189761	0.473983
NUPR1	ENSG00000176046.9_4	202.516	0.935417	0.324987	2.87833	0.00399793	0.0301199
ANO5	ENSG00000171714.12_4	1849.7	0.932737	0.112043	8.32479	8.44753e-17	5.46645e-15
AC009283.1	ENSG00000273576.1_6	15.8083	0.931132	0.722589	1.28861	0.197535	0.48511
AL133338.1	ENSG00000260000.2_7	40.1118	0.930717	0.351117	2.65073	0.00803175	0.0526509
KLHL3	ENSG00000146021.15_7	1545.24	0.928341	0.146008	6.35816	2.04191e-10	7.39948e-09
ACOT7	ENSG00000097021.19_5	1350.99	0.928179	0.127796	7.26297	3.78677e-13	1.82967e-11
PCGF5	ENSG00000180628.15_4	3500.55	0.925643	0.130381	7.09953	1.25181e-12	5.74216e-11
JAKMIP1	ENSG00000152969.20_10	9.37539	0.924613	0.866392	1.0672	0.285882	0.593521
LINC00900	ENSG00000246100.4_7	17.3554	0.924477	0.527008	1.7542	0.0793962	0.278471
FAM86HP	ENSG00000253540.5_4	5.57765	0.922407	1.03777	0.888833	0.374093	0.681636
PLAAT3	ENSG00000176485.11_7	274.146	0.921576	0.161936	5.691	1.26298e-08	3.55892e-07
CACNG6	ENSG00000130433.7_3	97.3202	0.921526	0.275161	3.34904	0.000810925	0.00805987
RASGRP3	ENSG00000152689.18_7	616.236	0.920935	0.200338	4.59689	4.28834e-06	7.96928e-05
ADPRS	ENSG00000116863.11_4	910.1	0.920789	0.103816	8.86945	7.35072e-19	5.52646e-17
DENND2D	ENSG00000162777.17_6	17.6443	0.920272	0.502725	1.83057	0.0671651	0.248377
AL359736.1	ENSG00000273167.1_6	5.18556	0.917082	3.39534	0.2701	0.787083	0.927978
HLA-DMA	ENSG00000204257.15_6	91.878	0.914641	0.387494	2.3604	0.0182553	0.0990622
ZMAT4	ENSG00000165061.15_6	159.78	0.913528	0.181502	5.03315	4.82478e-07	1.07129e-05
NR0B1	ENSG00000169297.8_5	6.80782	0.912392	0.93605	0.974725	0.329696	0.640481
SCN2A	ENSG00000136531.17_9	152.218	0.912181	0.248903	3.66481	0.000247523	0.00290659
APOA2	ENSG00000158874.11_6	10.4796	0.911387	0.875342	1.04118	0.297793	0.607145
RALY-AS1	ENSG00000285230.2_5	80.2683	0.910869	0.24416	3.73063	0.000191005	0.00231884
RAB43	ENSG00000172780.17_5	348.652	0.910823	0.244367	3.72728	0.000193556	0.00234428
PSMD6-AS2	ENSG00000239653.1_7	16.2292	0.910084	0.512077	1.77724	0.0755285	0.268491
PRDM8	ENSG00000152784.16_4	109.319	0.909734	0.230925	3.93953	8.16426e-05	0.00109658
BEX1	ENSG00000133169.6_5	1370.79	0.909451	0.135182	6.72762	1.72464e-11	7.02221e-10
RASEF	ENSG00000165105.10_5	24.4933	0.908794	0.574188	1.58275	0.113479	0.349622
DHRS9	ENSG00000073737.16_6	92.9392	0.907628	0.255409	3.55363	0.000379953	0.00421836
TCF15	ENSG00000125878.6_5	8.84142	0.907047	0.683852	1.32638	0.184714	0.466979
C1orf21	ENSG00000116667.14_6	1314.21	0.9062	0.217457	4.16726	3.08281e-05	0.000474172
PSMA6P1	ENSG00000215414.4_4	21.1702	0.9062	0.462924	1.95756	0.050282	0.204779
USF1	ENSG00000158773.14_6	983.619	0.904967	0.1213	7.46059	8.61366e-14	4.40878e-12
SOX5	ENSG00000134532.19_7	228.507	0.902606	0.199819	4.51712	6.26852e-06	0.000112343
PHACTR1	ENSG00000112137.17_4	1885.29	0.902539	0.135928	6.63984	3.1402e-11	1.25601e-09
AC010642.2	ENSG00000283103.3_2	191.831	0.902233	0.176165	5.12152	3.03082e-07	7.04044e-06
RIPOR2	ENSG00000111913.20_9	1013.28	0.901978	0.150977	5.97428	2.31111e-09	7.33095e-08
SMG1P1	ENSG00000237296.9_5	216.573	0.896846	0.354984	2.52644	0.0115226	0.0700125
AC026740.1	ENSG00000271781.1_6	5.3687	0.896295	0.873353	1.02627	0.304765	0.615589
CALM3	ENSG00000160014.17_6	14364.1	0.893575	0.134833	6.62729	3.41911e-11	1.3556e-09
SLC2A5	ENSG00000142583.18_6	6.47537	0.893382	0.842165	1.06082	0.288773	0.596601
PANX1	ENSG00000110218.9_5	1231.83	0.892995	0.152359	5.86112	4.59751e-09	1.39302e-07
C21orf91	ENSG00000154642.11_7	762.44	0.892265	0.142645	6.25515	3.97141e-10	1.39724e-08
NOCT	ENSG00000151014.6_4	307.516	0.892106	0.156541	5.69888	1.20597e-08	3.42491e-07
FAS	ENSG00000026103.22_5	416.996	0.891987	0.164851	5.41087	6.2719e-08	1.62576e-06
PHLDA1	ENSG00000139289.13_5	4774.2	0.891786	0.162849	5.47617	4.34635e-08	1.15302e-06
RNU2-2P	ENSG00000222328.1	6.51401	0.891178	0.807561	1.10354	0.269791	0.576388
FREM1	ENSG00000164946.19_4	3771.46	0.889526	0.154214	5.76814	8.01504e-09	2.34858e-07
LINC02175	ENSG00000262155.2_7	36.9427	0.889411	0.376651	2.36137	0.0182078	0.0988633
WDFY1	ENSG00000085449.15_7	2664.57	0.889038	0.110844	8.02066	1.05179e-15	6.37372e-14
ADGRG6	ENSG00000112414.15_6	3600.78	0.888129	0.15727	5.64717	1.6311e-08	4.55375e-07
SLC7A2	ENSG00000003989.18_7	964.548	0.887843	0.098123	9.04827	1.45256e-19	1.11996e-17
IKZF2	ENSG00000030419.16_6	340.654	0.887184	0.220835	4.01741	5.88417e-05	0.000834501
TMEM255A	ENSG00000125355.15_6	308.37	0.887017	0.322869	2.7473	0.00600879	0.0418582
GALNT12	ENSG00000119514.7_5	56.7375	0.886933	0.351559	2.52285	0.0116407	0.0706354
CGNL1	ENSG00000128849.10_3	11584.2	0.884802	0.0975219	9.07285	1.15939e-19	9.09397e-18
BAZ1A	ENSG00000198604.11_7	1049.74	0.884642	0.150353	5.88377	4.01022e-09	1.23155e-07
LDLR	ENSG00000130164.14_9	4910.53	0.884377	0.149768	5.90498	3.52689e-09	1.09051e-07
NUCB1	ENSG00000104805.16_8	11106.1	0.883819	0.080964	10.9162	9.64536e-28	1.07879e-25
ME3	ENSG00000151376.16_8	254.084	0.882295	0.178339	4.9473	7.52501e-07	1.6003e-05
TMEM40	ENSG00000088726.16_7	85.6805	0.88225	0.273071	3.23085	0.00123424	0.0115375
HPS3	ENSG00000163755.9_5	645.816	0.881299	0.109109	8.07723	6.6254e-16	4.05559e-14
CREB5	ENSG00000146592.17_5	639.894	0.880663	0.165013	5.33692	9.45393e-08	2.3924e-06
ANGPT1	ENSG00000154188.10_6	822.034	0.880322	0.150133	5.86362	4.52876e-09	1.37679e-07
GABRA4	ENSG00000109158.11_5	20.8762	0.879861	0.514341	1.71066	0.0871446	0.295289
CCND1	ENSG00000110092.4_4	6009.94	0.87976	0.0918337	9.57993	9.71135e-22	8.3e-20
CCDC62	ENSG00000130783.14_6	8.16082	0.878976	0.945527	0.929615	0.352571	0.662229
PTPRN2	ENSG00000155093.19_7	5.99547	0.878802	1.17497	0.747933	0.454501	0.748647
ABRA	ENSG00000174429.4_5	42.6375	0.876826	0.446646	1.96313	0.0496308	0.202719
FAM3C2	ENSG00000174028.6_2	54.2779	0.87676	0.344547	2.54467	0.0109381	0.0671592
PRR5-ARHGAP8	ENSG00000248405.10_7	6.58913	0.87665	1.32871	0.659776	0.509398	0.784829
SEC14L1P1	ENSG00000213693.4_4	16.1517	0.876579	0.514612	1.70338	0.0884973	0.298489
AC124303.2	ENSG00000280234.1_8	13.1599	0.87649	0.580145	1.51081	0.130836	0.380222
TCTE1	ENSG00000146221.10_5	5.63625	0.876486	1.03655	0.845582	0.397786	0.703847
L3HYPDH	ENSG00000126790.12_6	302.114	0.875177	0.16692	5.24309	1.57911e-07	3.87696e-06
ACP2	ENSG00000134575.13_7	2010.75	0.874609	0.124753	7.01071	2.37114e-12	1.05301e-10
MYCBP2	ENSG00000005810.18_5	3452.6	0.874184	0.140778	6.20967	5.30944e-10	1.85003e-08
ABCA9	ENSG00000154258.17_6	11.3819	0.873606	0.683359	1.2784	0.201108	0.489764
FAM71F2	ENSG00000205085.12_6	39.575	0.872445	0.413774	2.10851	0.0349873	0.159802
STING1	ENSG00000184584.13_8	2229.19	0.869916	0.103521	8.40326	4.3425e-17	2.89271e-15
SLC2A13	ENSG00000151229.13_6	488.108	0.869724	0.459109	1.89437	0.0581755	0.22528
ABCC11	ENSG00000121270.15_6	12.47	0.869199	0.727912	1.1941	0.232439	0.530357
AC008914.1	ENSG00000262211.1_6	6.23103	0.868731	1.12392	0.772947	0.439554	0.736887
PHC3	ENSG00000173889.16_7	2075.21	0.867199	0.132957	6.52241	6.91853e-11	2.65586e-09
AC009812.4	ENSG00000260317.1_6	10.0201	0.866498	0.661245	1.3104	0.190059	0.474402
IRF3	ENSG00000126456.16_7	1108.79	0.866187	0.103074	8.40352	4.33282e-17	2.89271e-15
ST6GALNAC2	ENSG00000070731.11_6	7.3824	0.865407	0.870266	0.994417	0.32002	0.630952
RUNX1	ENSG00000159216.18_7	612.866	0.864797	0.198035	4.36689	1.26026e-05	0.000211526
SOSTDC1	ENSG00000171243.8_5	107.786	0.863536	0.800026	1.07939	0.280416	0.588028
AC007686.1	ENSG00000243225.2_6	15.218	0.8624	0.611819	1.40957	0.158667	0.428066
NUDT4B	ENSG00000177144.7_7	256.194	0.86106	0.171633	5.01686	5.25242e-07	1.15216e-05
AL031274.1	ENSG00000285665.1_2	10.4609	0.860075	0.635464	1.35346	0.175909	0.454678
PLSCR4	ENSG00000114698.15_6	202.223	0.858523	0.213298	4.025	5.69756e-05	0.00081415
CNDP2	ENSG00000133313.15_7	3001.04	0.857305	0.0848814	10.1	5.52256e-24	5.23891e-22
PCDHGA2	ENSG00000081853.15_5	12.4813	0.856506	0.632693	1.35375	0.175817	0.45457
RHOBTB3	ENSG00000164292.13_5	13211.5	0.856244	0.155882	5.49289	3.9541e-08	1.05826e-06
C3AR1	ENSG00000171860.5_6	17.5064	0.856224	0.542622	1.57794	0.11458	0.35143
OTOGL	ENSG00000165899.11_6	67.9183	0.855304	0.313943	2.72439	0.00644197	0.0442296
CA2	ENSG00000104267.10_4	46.0719	0.855084	0.311887	2.74165	0.00611314	0.0424546
SLC2A3P1	ENSG00000253861.1_4	104.401	0.85452	0.282327	3.0267	0.00247237	0.0203529
AF117829.1	ENSG00000251136.9_8	223.277	0.854432	0.2272	3.7607	0.000169437	0.00207575
AC012313.10	ENSG00000279611.1_6	10.3125	0.854253	0.6826	1.25147	0.210763	0.50274
CASP3	ENSG00000164305.19_8	1893.01	0.853696	0.168503	5.06637	4.05471e-07	9.14911e-06
TGFBR2	ENSG00000163513.19_6	2903.98	0.853208	0.105961	8.05206	8.14096e-16	4.96653e-14
CD14	ENSG00000170458.14_6	5.10568	0.852075	1.07895	0.789725	0.429688	0.728731
ANKRD37	ENSG00000186352.9_4	30.8625	0.851047	0.372799	2.28286	0.0224386	0.115765
AL358813.2	ENSG00000203815.2	14.5888	0.850564	0.560836	1.5166	0.129368	0.377276
C6orf52	ENSG00000137434.11_6	14.6168	0.849536	0.539509	1.57465	0.115338	0.352949
IFITM2	ENSG00000185201.16_7	2668.61	0.847973	0.148149	5.7238	1.04165e-08	3.00537e-07
MT1E	ENSG00000169715.15_5	62.2828	0.847789	0.287025	2.95371	0.00313974	0.024606
KPNA5	ENSG00000196911.11_5	553.768	0.847464	0.13686	6.1922	5.93315e-10	2.05158e-08
STX17	ENSG00000136874.11_5	1526.61	0.847262	0.0814199	10.4061	2.32578e-25	2.35424e-23
TLCD2	ENSG00000185561.10_5	470.888	0.847146	0.214079	3.95718	7.58412e-05	0.00103269
ZEB1	ENSG00000148516.21_6	2603.58	0.847068	0.113744	7.44713	9.53935e-14	4.85516e-12
ETV5	ENSG00000244405.8_7	1615.98	0.846166	0.231859	3.64948	0.000262772	0.00304669
SCN11A	ENSG00000168356.12_6	12.3317	0.84606	0.680602	1.2431	0.213829	0.507449
KCNH1	ENSG00000143473.13_8	11.6607	0.84403	0.599844	1.40708	0.159403	0.429075
SBSPON	ENSG00000164764.11_6	21.2392	0.843715	0.506701	1.66512	0.0958897	0.315379
C6	ENSG00000039537.13_5	35.5914	0.84368	0.376508	2.2408	0.0250388	0.125474
OR51E2	ENSG00000167332.9_8	53.5106	0.843263	0.502024	1.67973	0.0930106	0.309335
LRRC73	ENSG00000204052.4_3	47.5589	0.842281	0.322101	2.61496	0.00892374	0.0570936
IL2RB	ENSG00000100385.14_5	250.901	0.842091	0.247219	3.40626	0.000658599	0.00679178
SGCG	ENSG00000102683.7_3	27.6802	0.840952	0.504665	1.66636	0.0956426	0.314795
LINC01629	ENSG00000258602.1_6	7.87585	0.839943	0.829133	1.01304	0.311042	0.621501
ACOT4	ENSG00000177465.4_3	6.33529	0.839873	0.803113	1.04577	0.295666	0.604579
PARP4	ENSG00000102699.6_6	2666.46	0.837881	0.079071	10.5966	3.09137e-26	3.27559e-24
AC060766.7	ENSG00000267745.1_8	17.8668	0.837561	0.502428	1.66703	0.0955089	0.314412
TMCO4	ENSG00000162542.13_4	92.3703	0.837509	0.253639	3.30197	0.000960095	0.00927901
AKAP12	ENSG00000131016.17_5	12259.3	0.837359	0.188228	4.44863	8.64187e-06	0.000149839
GPM6A	ENSG00000150625.16_7	42.892	0.837078	0.378476	2.21171	0.0269869	0.132658
LINC01116	ENSG00000163364.10_8	5.68137	0.836908	1.01082	0.827951	0.407698	0.711939
DKK2	ENSG00000155011.9_6	1680.07	0.836203	0.391536	2.1357	0.0327038	0.152082
PCDHGB2	ENSG00000253910.2_5	36.435	0.835066	0.34739	2.40383	0.0162244	0.0907875
VCPIP1	ENSG00000175073.8_5	1184.87	0.833191	0.112068	7.43468	1.04819e-13	5.31992e-12
PSTPIP2	ENSG00000152229.18_5	249.785	0.832754	0.154373	5.39441	6.87478e-08	1.76687e-06
ZNF296	ENSG00000170684.9_6	9.7637	0.831104	0.826023	1.00615	0.314343	0.624632
PHKA1P1	ENSG00000232882.1_4	5.64354	0.830638	0.821456	1.01118	0.311931	0.622428
TLR1	ENSG00000174125.8_6	18.2723	0.829668	0.618361	1.34172	0.179686	0.460175
AL139351.3	ENSG00000287335.1_1	10.0018	0.82934	0.935344	0.886669	0.375257	0.682673
NEDD8-MDP1	ENSG00000255526.6_6	5.34443	0.829273	1.02147	0.811846	0.41688	0.719307
LIF	ENSG00000128342.5_5	209.791	0.828501	0.236746	3.49953	0.000466071	0.00504163
AC241585.2	ENSG00000281571.2_4	15.1813	0.82789	0.644092	1.28536	0.198667	0.486848
AC022098.1	ENSG00000267169.2_10	31.8748	0.827781	0.363478	2.27739	0.0227632	0.116937
DPP4-DT	ENSG00000230918.2_8	7.83556	0.826121	1.01844	0.811166	0.41727	0.719752
AF287957.1	ENSG00000271743.1_6	9.96453	0.826073	0.686599	1.20314	0.228923	0.52614
PCDHGA6	ENSG00000253731.3_5	81.8002	0.823971	0.276004	2.98536	0.00283248	0.0227087
LINC01415	ENSG00000267325.2_7	4.9891	0.823769	0.924271	0.891264	0.372788	0.680584
BTNL9	ENSG00000165810.17_4	6.39287	0.823506	1.09771	0.750206	0.453131	0.747625
AL163636.2	ENSG00000259171.1_8	20.1293	0.823086	0.649414	1.26743	0.205002	0.49625
RMRP	ENSG00000269900.3_3	19.135	0.821652	0.608804	1.34962	0.177139	0.456449
FRG1-DT	ENSG00000245685.7_8	8.04639	0.8208	0.788006	1.04162	0.29759	0.606937
ATXN7	ENSG00000163635.19_5	923.099	0.819546	0.140629	5.82772	5.61883e-09	1.66898e-07
AC011495.1	ENSG00000243829.1_5	6.4489	0.817151	0.779272	1.04861	0.294359	0.603267
SEPTIN4	ENSG00000108387.15_7	151.211	0.817079	0.203826	4.00871	6.10508e-05	0.000859502
RASL11A	ENSG00000122035.7_3	69.207	0.816425	0.290068	2.8146	0.00488384	0.0354103
NEAT1	ENSG00000245532.9_6	1616.08	0.816398	0.391841	2.08349	0.0372063	0.166004
MEF2C	ENSG00000081189.16_9	2335.32	0.816254	0.116425	7.01096	2.36693e-12	1.05301e-10
AP001033.4	ENSG00000273284.1_8	7.46411	0.816081	0.75403	1.08229	0.279123	0.586882
AC118553.2	ENSG00000283761.1_9	32.2156	0.815062	0.580414	1.40428	0.160237	0.430352
MKRN7P	ENSG00000225849.2_6	5.84641	0.814875	0.835089	0.975794	0.329167	0.640001
CADPS2	ENSG00000081803.16_8	738.633	0.814781	0.1486	5.48306	4.18029e-08	1.1155e-06
GPR135	ENSG00000181619.11_5	125.646	0.813435	0.287209	2.83221	0.00462281	0.0339801
S100A3	ENSG00000188015.10_6	8.5804	0.812526	0.819562	0.991415	0.321483	0.633068
AF228730.5	ENSG00000284620.2_2	5.18857	0.811876	0.876728	0.92603	0.354431	0.663741
NBPF13P	ENSG00000227242.4_7	12.1377	0.811363	0.711528	1.14031	0.254157	0.557151
AC024560.4	ENSG00000286909.1_2	5.32645	0.810205	1.00594	0.80542	0.420577	0.722522
IL10RA	ENSG00000110324.11_4	6.56132	0.810119	0.783528	1.03394	0.301165	0.612025
ANKFY1	ENSG00000185722.18_7	3558.35	0.810115	0.0998421	8.11396	4.8997e-16	3.00941e-14
CDH12	ENSG00000154162.15_6	18.8148	0.809801	0.495441	1.6345	0.102153	0.328234
SDSL	ENSG00000139410.15_9	302.22	0.809764	0.150617	5.37632	7.60252e-08	1.93741e-06
BRI3	ENSG00000164713.10_4	1146.87	0.809683	0.124333	6.5122	7.40559e-11	2.82488e-09
PDE4DIP	ENSG00000178104.19_6	16422.1	0.809313	0.158477	5.10681	3.27638e-07	7.57203e-06
TRIM5	ENSG00000132256.19_6	1462.43	0.80913	0.162185	4.98892	6.07184e-07	1.31755e-05
CEACAM19	ENSG00000186567.13_6	278.843	0.808909	0.312391	2.58941	0.00961392	0.0605052
EHD1	ENSG00000110047.18_6	4334.76	0.808188	0.101127	7.99181	1.32968e-15	7.92515e-14
RIPK1	ENSG00000137275.14_4	811.352	0.806618	0.117059	6.89067	5.55317e-12	2.37867e-10
CDH7	ENSG00000081138.14_5	37.378	0.806594	0.527078	1.53031	0.125939	0.371523
MAPK8IP1P2	ENSG00000263503.1_4	5.93151	0.806091	1.228	0.656424	0.511551	0.785269
NHEJ1	ENSG00000187736.12_5	350.079	0.805814	0.158706	5.07742	3.82602e-07	8.71995e-06
C8orf31	ENSG00000177335.11_4	14.0669	0.803765	0.596138	1.34829	0.177566	0.457204
TMEM106A	ENSG00000184988.8_6	154.189	0.803627	0.277013	2.90104	0.00371926	0.0283864
DNAJA1	ENSG00000086061.16_4	7258.24	0.802468	0.0885734	9.05992	1.30547e-19	1.01085e-17
TGFBR3	ENSG00000069702.11_7	1002.3	0.802238	0.11363	7.06012	1.66361e-12	7.4427e-11
TNMD	ENSG00000000005.6_4	72.1161	0.802027	0.284496	2.81912	0.00481561	0.0350699
PPA1	ENSG00000180817.12_5	1672.96	0.801681	0.127469	6.28922	3.19072e-10	1.13358e-08
JADE2	ENSG00000043143.20_4	556.465	0.801477	0.146675	5.46429	4.64762e-08	1.22221e-06
AL353625.1	ENSG00000213073.4_6	25.6822	0.801348	0.463075	1.73049	0.0835423	0.287285
TRHDE	ENSG00000072657.9_6	20.3083	0.800656	0.468607	1.70859	0.0875271	0.296153
PFKFB4	ENSG00000114268.12_6	197.863	0.800386	0.189452	4.22474	2.3922e-05	0.000376907
ABI3BP	ENSG00000154175.17_7	55.8645	0.800296	0.473638	1.68968	0.0910894	0.305074
MORN3	ENSG00000139714.12_5	7.16336	0.800114	0.764116	1.04711	0.295048	0.603997
CAMK1G	ENSG00000008118.10_5	22.8986	0.799642	0.450947	1.77325	0.076187	0.270091
AC126773.6	ENSG00000275383.1_7	5.23961	0.799518	0.963383	0.829907	0.406591	0.710746
UBA6	ENSG00000033178.13_5	2073.76	0.799462	0.0904029	8.84333	9.29107e-19	6.89938e-17
FOXF2	ENSG00000137273.6_7	6.44353	0.798996	0.919015	0.869405	0.384626	0.691084
RN7SL56P	ENSG00000243869.2	6.14456	0.798844	1.156	0.691044	0.489538	0.772791
EDEM2	ENSG00000088298.13_5	946.19	0.798822	0.0910989	8.76874	1.80683e-18	1.31478e-16
TBX19	ENSG00000143178.13_5	22.7311	0.798647	0.4655	1.71568	0.0862211	0.293434
GTF2F2P1	ENSG00000251254.1_4	5.99857	0.798575	0.845526	0.944472	0.344929	0.655855
MSTO2P	ENSG00000203761.5_6	18.9643	0.797818	0.664487	1.20065	0.229886	0.527387
TCF21	ENSG00000118526.7_3	216.414	0.795624	0.171748	4.63252	3.61248e-06	6.83241e-05
ACSF2	ENSG00000167107.12_4	1902.91	0.795284	0.0999187	7.95932	1.7299e-15	1.02098e-13
SOGA3	ENSG00000214338.10_8	7.09689	0.794732	0.768078	1.0347	0.300808	0.611573
PCM1	ENSG00000078674.17_5	6500.86	0.792237	0.141779	5.58781	2.29946e-08	6.3319e-07
KLF10	ENSG00000155090.15_5	1467	0.79191	0.187414	4.22546	2.38458e-05	0.000376034
LRCH1	ENSG00000136141.15_5	1418.54	0.790732	0.176657	4.47608	7.60261e-06	0.000133869
EGFR	ENSG00000146648.18_6	657.631	0.790587	0.127359	6.20753	5.38246e-10	1.87002e-08
CCSAP	ENSG00000154429.11_6	593.722	0.790496	0.143776	5.49812	3.83855e-08	1.03191e-06
LAMA4	ENSG00000112769.20_8	2806.09	0.789532	0.113964	6.92788	4.27207e-12	1.85181e-10
AC243772.2	ENSG00000233030.2_8	13.7034	0.789142	0.590765	1.3358	0.181615	0.46224
PARP11	ENSG00000111224.14_6	467.347	0.788108	0.143026	5.51025	3.58324e-08	9.69025e-07
ABCC6	ENSG00000091262.15_4	159.164	0.787439	0.192886	4.08241	4.45707e-05	0.000654969
FRRS1	ENSG00000156869.14_7	257.223	0.786356	0.169339	4.64368	3.42252e-06	6.49347e-05
FKBP5	ENSG00000096060.14_4	1248.05	0.78575	0.128182	6.12997	8.78959e-10	2.98237e-08
TBC1D2B	ENSG00000167202.11_5	1832.95	0.785618	0.0952386	8.24895	1.59798e-16	1.01237e-14
AK4P1	ENSG00000263535.2_5	38.8161	0.784173	0.386346	2.02971	0.0423856	0.181257
PATL1	ENSG00000166889.14_5	1873.17	0.783974	0.127417	6.15282	7.61154e-10	2.612e-08
HLA-DPB1	ENSG00000223865.11_6	52.4794	0.78351	0.478144	1.63865	0.101287	0.32655
AC105749.1	ENSG00000281100.1_5	5.56316	0.783403	1.22769	0.638111	0.523401	0.792512
MED21	ENSG00000152944.9_5	1313.6	0.781705	0.1201	6.50877	7.57709e-11	2.87216e-09
NUDT4	ENSG00000173598.14_6	22198.8	0.781271	0.0673883	11.5936	4.44214e-31	5.87498e-29
SPATA1	ENSG00000122432.18_4	4.81627	0.781111	0.876796	0.890869	0.372999	0.680591
ITM2B	ENSG00000136156.15_7	6820.64	0.780334	0.087326	8.93587	4.03978e-19	3.04987e-17
PTPRZ1	ENSG00000106278.12_4	103.1	0.780189	0.246292	3.16774	0.0015363	0.0137259
AC091171.1	ENSG00000256586.1	57.5671	0.778535	1.38723	0.561214	0.574652	0.823613
SMG1	ENSG00000157106.12	5672.78	0.777212	0.140545	5.52998	3.20263e-08	8.71297e-07
EFCAB5	ENSG00000176927.15_6	8.42652	0.776929	0.700299	1.10942	0.267247	0.573813
ITGA6	ENSG00000091409.15_6	1344.37	0.776209	0.0940075	8.25689	1.49517e-16	9.5056e-15
HEG1	ENSG00000173706.14_7	7969.07	0.775935	0.162139	4.78563	1.70452e-06	3.4469e-05
SPRY1	ENSG00000164056.11_6	698.413	0.775355	0.111594	6.94801	3.70487e-12	1.61367e-10
FOXQ1	ENSG00000164379.7_5	6.52439	0.775347	0.966135	0.802525	0.42225	0.723871
CFI	ENSG00000205403.13_5	259.001	0.775072	0.197668	3.92107	8.81552e-05	0.00117275
CSRP3	ENSG00000129170.10_8	12964.2	0.775003	0.110754	6.99752	2.6054e-12	1.14581e-10
ABCC6P1	ENSG00000256340.8_3	39.3253	0.774836	0.393643	1.96837	0.0490252	0.200879
RPL10P7	ENSG00000242052.1_4	52.9272	0.774433	0.315519	2.45447	0.0141091	0.081701
DIRC3-AS1	ENSG00000233143.2_6	4.99525	0.774422	1.00823	0.768099	0.442428	0.739584
FAM153A	ENSG00000170074.19_7	22.7779	0.772874	0.768947	1.00511	0.314845	0.625239
TMEM131L	ENSG00000121210.16_9	676.934	0.772833	0.233108	3.31534	0.000915324	0.00892233
FBXL7	ENSG00000183580.10_4	5323.98	0.772474	0.0919734	8.39888	4.50752e-17	2.99164e-15
TJP2	ENSG00000119139.20_9	1820.33	0.771988	0.0993756	7.76839	7.94922e-15	4.44543e-13
SOS1-IT1	ENSG00000229692.3_8	46.578	0.771702	0.329739	2.34034	0.0192661	0.103066
TMED7-TICAM2	ENSG00000251201.8_5	300.976	0.771175	0.150378	5.12824	2.92464e-07	6.84645e-06
FOXO3	ENSG00000118689.15_5	2586.41	0.770367	0.176994	4.35251	1.34588e-05	0.00022311
ANGPT2	ENSG00000091879.14_4	89.8642	0.769949	0.326929	2.3551	0.0185179	0.099978
NDST2	ENSG00000166507.19_8	636.295	0.769635	0.118809	6.47792	9.29975e-11	3.48866e-09
AC093827.5	ENSG00000285458.1_3	10.325	0.768652	0.933393	0.823503	0.410222	0.714007
PRKD2	ENSG00000105287.12_6	580.443	0.767659	0.182895	4.19727	2.70154e-05	0.000420888
POLN	ENSG00000130997.16_7	39.5658	0.767595	0.40432	1.89848	0.0576323	0.223846
AC138649.1	ENSG00000274253.5_2	8.372	0.767341	0.748315	1.02542	0.305163	0.615729
PCDHGB8P	ENSG00000248449.2_4	6.11775	0.767172	0.956352	0.802186	0.422446	0.724016
PHACTR4	ENSG00000204138.13_5	1832.96	0.766173	0.16254	4.71374	2.43205e-06	4.75879e-05
AL133410.1	ENSG00000227388.3_8	6.54576	0.762061	0.874602	0.871324	0.383578	0.690486
VSTM2L	ENSG00000132821.12_4	1541.84	0.760771	0.136948	5.55518	2.77331e-08	7.60205e-07
MAPK8IP2	ENSG00000008735.14_5	58.664	0.760462	0.339254	2.24157	0.0249891	0.125353
NBPF8	ENSG00000162825.12	9.97129	0.759755	0.820547	0.925914	0.354491	0.663741
SETX	ENSG00000107290.14_7	4928.07	0.758503	0.0970452	7.81598	5.45367e-15	3.10739e-13
IGSF11	ENSG00000144847.13_8	33.9915	0.756648	0.372973	2.02869	0.0424894	0.181529
LINC01270	ENSG00000203999.9_7	36.1402	0.756273	0.469711	1.61008	0.10738	0.338001
HPSE2	ENSG00000172987.13_5	18.1305	0.756234	0.527675	1.43314	0.151817	0.415587
SLC22A20P	ENSG00000197847.12_5	7.09473	0.754041	0.809467	0.931528	0.351581	0.66178
AC099778.1	ENSG00000260236.1_6	16.3796	0.753945	0.509496	1.47978	0.138931	0.393942
IKBKE	ENSG00000263528.8_4	477.163	0.752431	0.1573	4.78342	1.72341e-06	3.48121e-05
AQP1	ENSG00000240583.12_6	6050.52	0.75239	0.174011	4.32379	1.53369e-05	0.000251256
KCNMB2-AS1	ENSG00000237978.6_8	7.50838	0.751051	0.758693	0.989928	0.322209	0.633957
TRIM26	ENSG00000234127.9_9	1362.4	0.750881	0.0849354	8.84061	9.52e-19	7.04053e-17
AL161421.1	ENSG00000275202.1_7	15.4285	0.750786	0.527055	1.42449	0.154304	0.42049
POMP	ENSG00000132963.8_4	2223.17	0.750522	0.104846	7.15836	8.1649e-13	3.84259e-11
AC010168.2	ENSG00000261324.2_7	28.1265	0.750336	0.438138	1.71256	0.0867939	0.294497
YWHAZP2	ENSG00000213236.3_2	10.2267	0.749917	0.654047	1.14658	0.251555	0.553819
NIPSNAP3A	ENSG00000136783.10_4	970.782	0.749842	0.110708	6.77317	1.25994e-11	5.2002e-10
AQP11	ENSG00000178301.4_4	36.4434	0.749581	0.364637	2.05569	0.0398125	0.174158
MSX1	ENSG00000163132.8_6	154.292	0.749059	0.241337	3.10378	0.00191064	0.0164226
GATA3	ENSG00000107485.18_6	29.7169	0.748735	0.445239	1.68165	0.0926372	0.308433
OR10AB1P	ENSG00000176716.5_4	5.29314	0.746731	0.948753	0.787066	0.431243	0.730185
ZNF224	ENSG00000267680.5_5	357.467	0.746011	0.187539	3.9779	6.95261e-05	0.000957251
ABCA13	ENSG00000179869.15_6	7.37365	0.743784	0.833577	0.89228	0.372243	0.680163
NPAS3	ENSG00000151322.19_7	55.5253	0.743631	0.299653	2.48164	0.013078	0.0769352
PSMG3-AS1	ENSG00000230487.8_7	696.229	0.743203	0.119439	6.22243	4.8952e-10	1.70898e-08
USP15	ENSG00000135655.16_6	2057.3	0.742162	0.0849704	8.73436	2.45048e-18	1.76191e-16
AL645504.1	ENSG00000235121.1_8	12.6704	0.741888	0.589287	1.25896	0.208045	0.499283
SLC2A3	ENSG00000059804.16_6	4314.4	0.741658	0.104368	7.10618	1.19299e-12	5.52831e-11
ADAMTS14	ENSG00000138316.11_4	396.06	0.740793	0.2309	3.20828	0.00133529	0.0122564
SIDT2	ENSG00000149577.16_5	1816.81	0.740691	0.107975	6.85983	6.89446e-12	2.91871e-10
FBXO31	ENSG00000103264.18_6	1062.22	0.740479	0.10392	7.1255	1.03706e-12	4.83045e-11
RNF43	ENSG00000108375.12_5	245.499	0.740476	0.176969	4.18421	2.86159e-05	0.000444675
IRS1	ENSG00000169047.5_4	2258.11	0.740366	0.159499	4.64182	3.45356e-06	6.54552e-05
ITPRIP	ENSG00000148841.17_7	2543.48	0.740232	0.0821533	9.01037	2.05354e-19	1.56337e-17
MCL1	ENSG00000143384.13_6	8704.38	0.738881	0.0794679	9.29785	1.43319e-20	1.17502e-18
AC132938.6	ENSG00000279744.1_7	9.81431	0.738302	0.678033	1.08889	0.276203	0.583958
SLC35A3	ENSG00000117620.15_8	607.675	0.738233	0.195395	3.77816	0.000157994	0.00195406
SPATS2L	ENSG00000196141.14_7	2575.86	0.737771	0.125436	5.88167	4.06154e-09	1.2452e-07
DDX23	ENSG00000174243.10_6	2822.08	0.737126	0.0800842	9.20439	3.43615e-20	2.75485e-18
S100A11	ENSG00000163191.6_5	3785.54	0.736147	0.136251	5.40288	6.5578e-08	1.6926e-06
BPGM	ENSG00000172331.12_5	799.406	0.735983	0.134282	5.48088	4.23215e-08	1.12768e-06
AC008770.4	ENSG00000286098.1_1	24.3931	0.734639	0.742941	0.988825	0.322749	0.634261
CNP	ENSG00000173786.17_7	3483.67	0.734498	0.07952	9.23665	2.54341e-20	2.05732e-18
ENG	ENSG00000106991.13_3	267.454	0.732283	0.257204	2.84709	0.00441208	0.0327097
SOS1	ENSG00000115904.13_6	3031.64	0.731023	0.0863892	8.46197	2.62894e-17	1.76421e-15
TMEM158	ENSG00000249992.2_4	76.1911	0.730994	0.301061	2.42806	0.0151798	0.0865443
AL031058.1	ENSG00000261189.1_8	128.34	0.730129	0.284417	2.56711	0.0102551	0.063809
SPATA9	ENSG00000145757.16_5	5.00149	0.729805	1.03549	0.704793	0.480939	0.767089
SLC2A9	ENSG00000109667.12_7	33.4723	0.729709	0.412938	1.76711	0.0772091	0.272913
ST8SIA6	ENSG00000148488.17_6	21.3795	0.729538	0.651223	1.12026	0.262604	0.567727
DDN-AS1	ENSG00000257913.2_7	7.42954	0.729396	0.72333	1.00839	0.313269	0.623749
LTBR	ENSG00000111321.11_6	255.839	0.729381	0.166085	4.39162	1.1251e-05	0.000191056
TNK2-AS1	ENSG00000224614.2_7	9.069	0.729212	0.833635	0.874738	0.381717	0.688671
IL18	ENSG00000150782.12_6	9.48756	0.729061	0.945249	0.771291	0.440535	0.737873
ZNF385B	ENSG00000144331.20_7	174.368	0.728677	0.197604	3.68756	0.000226412	0.0026867
DYNC1H1	ENSG00000197102.12_8	31937.5	0.728612	0.123941	5.87869	4.13532e-09	1.26518e-07
NCAM2	ENSG00000154654.15_5	107.585	0.72802	0.322649	2.25638	0.0240467	0.121874
AC024940.6	ENSG00000275097.1_8	6.74245	0.727996	1.07585	0.676668	0.498617	0.777814
ELF1	ENSG00000120690.16_7	1349.18	0.72771	0.0847371	8.58786	8.86057e-18	6.08124e-16
RHBDD1	ENSG00000144468.17_8	739.395	0.727631	0.118652	6.13246	8.65281e-10	2.947e-08
AP001816.1	ENSG00000254531.1_6	61.5733	0.727492	0.314547	2.31282	0.0207324	0.108695
GALNT3	ENSG00000115339.14_6	9.86742	0.727157	0.67356	1.07957	0.280333	0.588024
NRG3	ENSG00000185737.13_4	57.2941	0.727146	0.289849	2.50871	0.0121174	0.0727485
MTMR11	ENSG00000014914.21_5	92.9724	0.726418	0.322533	2.25223	0.024308	0.122855
METTL24	ENSG00000053328.8_3	62.9294	0.726378	0.308644	2.35345	0.0186002	0.100283
RP11-353N4.1	ENSG00000229801.1	9.34543	0.726299	0.752576	0.965084	0.334503	0.645183
AC090517.4	ENSG00000285253.1_3	9.27958	0.72617	0.914366	0.794179	0.427091	0.728256
DYNLT1	ENSG00000146425.11_6	1998.98	0.726096	0.101875	7.12735	1.02317e-12	4.77803e-11
MBOAT1	ENSG00000172197.11_5	290.566	0.725814	0.227494	3.19047	0.00142042	0.0129005
ADAMTS17	ENSG00000140470.14_7	21.0297	0.725266	0.511134	1.41894	0.155918	0.423169
CALCRL	ENSG00000064989.13_5	124.495	0.725261	0.257618	2.81526	0.00487376	0.0353655
TP53BP2	ENSG00000143514.17_7	3080.2	0.724503	0.1734	4.17822	2.93804e-05	0.000454605
WDR17	ENSG00000150627.15_4	23.3267	0.723773	0.44674	1.62012	0.105206	0.333958
AC137936.2	ENSG00000283511.1_5	6.99897	0.723093	0.854967	0.845756	0.397689	0.703827
SAMD4A	ENSG00000020577.14_5	3083.63	0.722576	0.0962839	7.50464	6.15958e-14	3.18873e-12
AGPAT3	ENSG00000160216.21_6	3338.86	0.722248	0.123563	5.84518	5.06032e-09	1.52305e-07
AC114763.1	ENSG00000228043.5_7	5.15627	0.721141	1.08152	0.666783	0.504911	0.782724
PAOX	ENSG00000148832.16_5	92.1876	0.720608	0.225223	3.19953	0.00137651	0.0125647
THBS1	ENSG00000137801.11_5	12580.1	0.720305	0.172555	4.17435	2.98843e-05	0.000460829
C1RL	ENSG00000139178.11_7	312.761	0.719948	0.176788	4.07238	4.65348e-05	0.00067833
HSPA8P1	ENSG00000234176.1_4	14.47	0.718609	0.56542	1.27093	0.203753	0.494284
AC046168.1	ENSG00000259362.2_7	13.6103	0.718555	0.608986	1.17992	0.238032	0.537433
H2BC4	ENSG00000180596.7_4	73.6867	0.717918	0.250379	2.86733	0.00413953	0.0309809
H2BC6	ENSG00000274290.3_5	30.5609	0.717371	0.41167	1.74259	0.0814056	0.282727
AC134407.3	ENSG00000279880.1_6	7.43508	0.716822	0.774674	0.925321	0.354799	0.663837
FBXO7	ENSG00000100225.18_6	3417.82	0.716224	0.112791	6.35002	2.15283e-10	7.77036e-09
LGMN	ENSG00000100600.15_6	3461.83	0.715276	0.101082	7.07616	1.48204e-12	6.67846e-11
PLEKHO2	ENSG00000241839.10_5	513.312	0.714679	0.206115	3.46738	0.000525565	0.00558916
RP11-403I13.7	ENSG00000226067.2	10.4563	0.714169	0.626851	1.1393	0.25458	0.557632
PPIAP29	ENSG00000214975.4_5	7.36456	0.714131	0.785052	0.909661	0.363001	0.670803
TBX3	ENSG00000135111.16_7	493.456	0.713952	0.180948	3.94562	7.95952e-05	0.00107385
SLC6A6	ENSG00000131389.17_6	1160.31	0.713529	0.175492	4.06588	4.78525e-05	0.000694743
H2BC11	ENSG00000124635.9_4	33.7597	0.712925	0.359155	1.98501	0.0471433	0.195377
AC012651.1	ENSG00000258461.5_7	31.0906	0.712905	0.57288	1.24442	0.213343	0.50676
TMEM219	ENSG00000149932.17_7	1822.68	0.710896	0.124026	5.73184	9.93451e-09	2.88006e-07
FEM1C	ENSG00000145780.8_5	1213.92	0.710642	0.116168	6.11738	9.51242e-10	3.19177e-08
AC025048.2	ENSG00000267248.3_9	16.4524	0.710385	0.519287	1.368	0.171312	0.447779
GALK2	ENSG00000156958.15_7	393.922	0.709867	0.149664	4.74306	2.10516e-06	4.1824e-05
AGAP12P	ENSG00000265018.6_7	14.4522	0.708853	0.692576	1.0235	0.30607	0.616461
PVR	ENSG00000073008.15_6	2243.12	0.708499	0.200031	3.54194	0.000397189	0.00438822
RTL1	ENSG00000254656.2_7	18.6529	0.708266	0.653364	1.08403	0.278351	0.586061
AP005061.2	ENSG00000266405.3_6	9.36148	0.708105	0.69248	1.02256	0.306514	0.617011
SLC12A5	ENSG00000124140.14_7	181.814	0.707662	0.200794	3.52432	0.000424574	0.00465106
SLC44A1	ENSG00000070214.16_4	939.365	0.707427	0.140191	5.04615	4.50802e-07	1.00716e-05
TMEM179B	ENSG00000185475.11_6	712.841	0.707364	0.136558	5.17997	2.21927e-07	5.31189e-06
XPR1	ENSG00000143324.14_5	6138.52	0.707144	0.131285	5.38633	7.19106e-08	1.84032e-06
ZNF804A	ENSG00000170396.8_5	157.64	0.706845	0.25037	2.8232	0.00475466	0.0347282
SCPEP1	ENSG00000121064.13_7	745.812	0.706201	0.186679	3.78297	0.000154969	0.00192189
SYNJ2BP	ENSG00000213463.5_6	2704.51	0.705341	0.110385	6.38983	1.6607e-10	6.07883e-09
TG	ENSG00000042832.12_4	24.9603	0.70532	0.534526	1.31953	0.186993	0.470313
CCDC71L	ENSG00000253276.4_8	596.487	0.705215	0.190108	3.70956	0.000207621	0.00248638
AC100803.4	ENSG00000271959.1_7	18.23	0.704881	0.592947	1.18877	0.234528	0.532933
AC004982.2	ENSG00000272894.5_7	9.40982	0.704248	0.766565	0.918706	0.35825	0.667193
EIF5AL1	ENSG00000253626.3_4	80.8177	0.70397	0.282183	2.49473	0.0126054	0.0749827
AL359710.1	ENSG00000237461.2_8	7.08427	0.703867	0.954423	0.737479	0.460831	0.754023
RAB20	ENSG00000139832.5_5	114.138	0.703352	0.243264	2.89131	0.00383636	0.0291207
SLC25A41	ENSG00000181240.14_5	12.5272	0.703055	0.5831	1.20572	0.227926	0.525195
INO80B-WBP1	ENSG00000274049.4_3	34.9702	0.701773	1.79693	0.39054	0.696137	0.888873
TSNAX-DISC1	ENSG00000270106.6_7	4.84487	0.701658	1.39087	0.504473	0.613929	0.847139
IL10RB	ENSG00000243646.10_5	560.675	0.70161	0.124146	5.65147	1.59078e-08	4.44803e-07
WSCD2	ENSG00000075035.10_5	143.97	0.701281	0.264837	2.64797	0.00809759	0.0529676
AC092295.2	ENSG00000267309.1_6	30.8097	0.70024	0.373301	1.8758	0.0606822	0.23206
AC005540.1	ENSG00000235852.1_7	5.83604	0.699575	0.860622	0.812872	0.416292	0.719012
HAS3	ENSG00000103044.11_6	31.9458	0.698482	0.392248	1.78071	0.0749592	0.267254
POU6F2-AS2	ENSG00000233854.2_8	12.3102	0.698092	0.763637	0.914168	0.360629	0.668483
ZBTB41	ENSG00000177888.7_4	1132.1	0.697861	0.120278	5.80206	6.55063e-09	1.93939e-07
AC092490.1	ENSG00000249790.3_7	74.5438	0.697704	0.24055	2.90046	0.00372619	0.0284273
BCL3	ENSG00000069399.15_6	270.393	0.697237	0.149361	4.66813	3.0396e-06	5.79919e-05
C16orf86	ENSG00000159761.15_5	28.7992	0.697144	0.408148	1.70806	0.0876243	0.296372
AC091551.1	ENSG00000267699.2_8	6.97429	0.696725	0.866901	0.803696	0.421572	0.723427
PSMA2	ENSG00000106588.11_6	2447.82	0.696535	0.105305	6.61446	3.72902e-11	1.47203e-09
RPL9P8	ENSG00000230903.5	1392.79	0.696493	0.92917	0.749587	0.453504	0.747819
PCDH18	ENSG00000189184.11_4	2787.84	0.695409	0.157503	4.41522	1.00907e-05	0.000172648
H4C14	ENSG00000270882.2_4	107.521	0.695386	0.3041	2.2867	0.0222131	0.11483
CREBRF	ENSG00000164463.12_6	650.32	0.695068	0.111453	6.23644	4.47654e-10	1.56584e-08
RCN1	ENSG00000049449.10_5	9886.31	0.695028	0.312928	2.22105	0.0263479	0.130401
VN1R108P	ENSG00000230772.1_4	17.6993	0.694614	0.527031	1.31798	0.187511	0.470965
AGTRAP	ENSG00000177674.16_7	533.05	0.694278	0.106176	6.53891	6.19693e-11	2.39407e-09
AC005703.6	ENSG00000279660.1_6	6.30938	0.693327	0.838586	0.826781	0.408361	0.712418
TPTEP2	ENSG00000244627.5_8	64.8442	0.692935	0.304425	2.27621	0.0228333	0.117134
AC133644.2	ENSG00000284879.1_2	180.946	0.692242	0.25334	2.73246	0.00628634	0.0434244
CD83	ENSG00000112149.10_4	135.78	0.692225	0.246514	2.80805	0.00498424	0.0359512
IRX5	ENSG00000176842.15_5	183.898	0.690935	0.226736	3.04731	0.00230897	0.0192173
TSSK6	ENSG00000178093.14_7	15.6342	0.69025	0.572586	1.20549	0.228013	0.525284
ETS2	ENSG00000157557.13_7	1592.73	0.689047	0.127358	5.41032	6.29132e-08	1.62846e-06
H2AC8	ENSG00000277075.2_4	9.14873	0.688325	0.667301	1.03151	0.302304	0.613238
AL009179.1	ENSG00000281706.3_5	13.4416	0.687708	0.682992	1.0069	0.313981	0.624549
C2CD2	ENSG00000157617.17_6	487.004	0.687596	0.125779	5.4667	4.58494e-08	1.20924e-06
EPHA5	ENSG00000145242.13_6	60.5846	0.687583	0.294778	2.33254	0.0196722	0.104498
SPRY3	ENSG00000168939.11_3	97.8302	0.687141	0.275955	2.49005	0.0127725	0.0756862
SPRY3	ENSG00000168939.11_3_PAR_Y	97.8302	0.687141	0.275955	2.49005	0.0127725	0.0756862
FHDC1	ENSG00000137460.8_3	18.2191	0.686983	0.511191	1.34389	0.178984	0.459554
AC245100.8	ENSG00000280649.2_6	31.2515	0.686831	0.379777	1.80851	0.0705269	0.257066
AC124947.1	ENSG00000257252.6_8	47.3073	0.686819	0.338851	2.0269	0.0426723	0.182096
RPL26P6	ENSG00000229659.1_4	6.09579	0.686033	0.875567	0.78353	0.433316	0.731921
CMTR1	ENSG00000137200.13_4	2384.16	0.68583	0.0896905	7.64662	2.06324e-14	1.11594e-12
IQCN	ENSG00000130518.17_7	47.3407	0.68441	0.328697	2.08219	0.0373249	0.166366
FOLH1	ENSG00000086205.18_6	25.1621	0.683942	0.566187	1.20798	0.227056	0.524381
HS3ST3A1	ENSG00000153976.3_5	231.722	0.683235	0.179564	3.80496	0.000141829	0.00178956
SAT1	ENSG00000130066.16_2	1002.46	0.683077	0.16841	4.05604	4.99108e-05	0.000722311
AL360270.2	ENSG00000261654.1_6	10.2667	0.682928	0.660784	1.03351	0.301365	0.612362
AC104162.2	ENSG00000285399.3_4	14.7608	0.682684	0.57902	1.17903	0.238385	0.537894
AZIN2	ENSG00000142920.17_4	136.195	0.682451	0.210094	3.24832	0.0011609	0.010944
GNB4	ENSG00000114450.10_6	3033.08	0.681986	0.106757	6.38822	1.67831e-10	6.13089e-09
RBM8B	ENSG00000258427.3_5	9.76105	0.681941	0.632041	1.07895	0.28061	0.588129
B3GNT2	ENSG00000170340.11_4	559.896	0.681016	0.167455	4.06686	4.765e-05	0.000692357
IRX3	ENSG00000177508.12_5	821.656	0.678123	0.140972	4.81035	1.50666e-06	3.08814e-05
MAGED4	ENSG00000154545.16_4	815.563	0.677977	0.588819	1.15142	0.249561	0.551345
ST6GALNAC5	ENSG00000117069.15_4	1544.03	0.677929	0.204431	3.31618	0.00091258	0.00890896
CCDC183	ENSG00000213213.14_5	99.9717	0.677612	0.30908	2.19235	0.028354	0.137733
SNAP91	ENSG00000065609.14_9	1019.41	0.677503	0.111258	6.08946	1.13295e-09	3.75282e-08
FOXN2	ENSG00000170802.16_6	326.747	0.677209	0.180701	3.74767	0.000178485	0.00218069
GAD1	ENSG00000128683.14_7	14.8113	0.675359	0.636119	1.06169	0.288378	0.596283
SYCP2	ENSG00000196074.13_8	6.71421	0.673486	0.805039	0.836587	0.402825	0.707932
TWIST2	ENSG00000233608.4_5	5.25272	0.672781	1.10186	0.610584	0.541475	0.802928
CAND2	ENSG00000144712.12_8	2537.23	0.672429	0.0978315	6.87334	6.27175e-12	2.68014e-10
HOXB4	ENSG00000182742.6_6	501.125	0.67174	0.121295	5.53805	3.0586e-08	8.35879e-07
NR2F1	ENSG00000175745.14_6	251.138	0.670923	0.186034	3.60646	0.000310408	0.00351539
C5orf63	ENSG00000164241.13_5	6.03337	0.670835	1.1143	0.602023	0.547159	0.806357
RORA	ENSG00000069667.16_8	217.232	0.670825	0.175205	3.8288	0.000128771	0.00164542
ILK	ENSG00000166333.14_5	8527.31	0.670537	0.155702	4.30653	1.65836e-05	0.000269246
AL158050.1	ENSG00000232702.3_5	5.5271	0.670437	0.868581	0.771876	0.440188	0.737608
ARHGAP45	ENSG00000180448.10_9	146.746	0.67027	0.238695	2.80806	0.00498414	0.0359512
NKD1	ENSG00000140807.7_5	61.7559	0.670106	0.272382	2.46017	0.0138872	0.080795
DCDC1	ENSG00000170959.14_7	13.256	0.670048	0.59702	1.12232	0.261726	0.566625
OSMR	ENSG00000145623.13_8	1027.09	0.669959	0.173554	3.86023	0.000113282	0.00146612
FGF2	ENSG00000138685.16_7	361.14	0.669722	0.177257	3.77826	0.000157929	0.00195406
Z95704.2	ENSG00000255436.2	35.5264	0.66928	0.399956	1.67339	0.0942514	0.312144
CIR1	ENSG00000138433.16_6	911.889	0.668874	0.114344	5.84964	4.9264e-09	1.48521e-07
DCLRE1C	ENSG00000152457.18_8	250.042	0.668519	0.184071	3.63185	0.000281399	0.00322905
USP42	ENSG00000106346.11_5	838.98	0.668502	0.106223	6.29337	3.10654e-10	1.10584e-08
AC142381.3	ENSG00000260628.5_6	12.2626	0.668191	0.637029	1.04892	0.294217	0.603044
GPR146	ENSG00000164849.10_5	29.5897	0.667799	0.382335	1.74663	0.0807008	0.281079
TRABD2B	ENSG00000269113.4_6	135.812	0.667476	0.219384	3.0425	0.00234622	0.0194916
PI4K2B	ENSG00000038210.14_7	469.261	0.667359	0.196031	3.40436	0.000663186	0.00681581
LIMA1	ENSG00000050405.13_7	2001.24	0.667334	0.109511	6.09374	1.10302e-09	3.66038e-08
RCVRN	ENSG00000109047.8_5	5.74655	0.667262	1.05244	0.634015	0.526071	0.794323
DTNBP1	ENSG00000047579.20_5	409.253	0.666316	0.129056	5.16298	2.43052e-07	5.76422e-06
VCAM1	ENSG00000162692.12_5	6136.21	0.665957	0.134487	4.95184	7.35161e-07	1.56526e-05
GLIPR2	ENSG00000122694.16_4	1697.09	0.665541	0.411482	1.61742	0.105787	0.334803
SYNE2	ENSG00000054654.18_8	5019.19	0.664776	0.349622	1.90141	0.0572478	0.222639
PGK1	ENSG00000102144.15_6	14063.3	0.664295	0.096822	6.861	6.83821e-12	2.90167e-10
IL20RA	ENSG00000016402.13_5	38.5494	0.664177	0.420561	1.57926	0.114275	0.350955
BAK1	ENSG00000030110.13_5	2013	0.663377	0.113564	5.84144	5.17508e-09	1.55501e-07
TOMM20P4	ENSG00000230311.2_5	4.83433	0.662948	1.05684	0.627296	0.530465	0.796335
CEP162	ENSG00000135315.12_6	274.07	0.661223	0.208976	3.1641	0.00155562	0.0138508
GUCD1	ENSG00000138867.16_6	3065.28	0.661074	0.0854462	7.73672	1.02011e-14	5.6524e-13
CLDN4	ENSG00000189143.9_4	6.8556	0.6593	0.939826	0.701513	0.482983	0.768051
H2BC5	ENSG00000158373.8_4	248.56	0.658306	0.194457	3.38535	0.000710869	0.00724016
BTN2A3P	ENSG00000124549.14_5	57.0113	0.65801	0.340387	1.93312	0.0532208	0.212884
NIPSNAP3B	ENSG00000165028.12_4	374.692	0.657246	0.19595	3.35414	0.000796117	0.00793882
MIF-AS1	ENSG00000218537.1_7	5.85865	0.657015	0.996687	0.659198	0.509768	0.784879
PDGFRB	ENSG00000113721.14_5	4215.73	0.656782	0.160615	4.08918	4.32909e-05	0.000638232
KANSL1L-AS1	ENSG00000229127.2_8	11.0644	0.656475	0.673664	0.974484	0.329817	0.640646
CMYA5	ENSG00000164309.15_4	4875.19	0.655569	0.33702	1.94519	0.0517517	0.208932
SSX2IP	ENSG00000117155.16_5	1528.37	0.65464	0.102617	6.37946	1.77718e-10	6.46601e-09
H2BC19P	ENSG00000220323.4_7	144.1	0.654631	0.207799	3.15031	0.001631	0.0143876
IP6K3	ENSG00000161896.12_5	57.1866	0.653858	0.307127	2.12895	0.0332586	0.153806
SCUBE1	ENSG00000159307.19_6	84.662	0.653169	0.309437	2.11083	0.0347868	0.159087
AC012531.2	ENSG00000273046.1_9	9.41508	0.652927	1.00014	0.652834	0.513863	0.786835
PAK1	ENSG00000149269.10_7	1227.78	0.652065	0.100141	6.51148	7.44152e-11	2.82715e-09
STOM	ENSG00000148175.13_6	1820.6	0.651961	0.151606	4.30037	1.70516e-05	0.000275856
DNAJA4	ENSG00000140403.12_4	71.7739	0.650732	0.316853	2.05373	0.0400015	0.174563
CDC26	ENSG00000176386.9_5	405.572	0.649336	0.177644	3.65526	0.000256923	0.0029892
LYPD6	ENSG00000187123.15_7	1003.18	0.649281	0.180254	3.60203	0.000315743	0.00355338
GLIS3	ENSG00000107249.23_7	309.457	0.64921	0.163112	3.98016	6.88694e-05	0.000949653
AL159166.1	ENSG00000231811.3_8	740.504	0.648878	0.187136	3.46741	0.000525492	0.00558916
AC243964.4	ENSG00000279095.1_8	120.673	0.648606	0.344544	1.88251	0.0597672	0.229676
VPS54	ENSG00000143952.20_5	1547.88	0.647664	0.0912386	7.09858	1.26045e-12	5.76654e-11
PLXNA2	ENSG00000076356.7_5	4567.87	0.647576	0.0985903	6.56836	5.0874e-11	1.97808e-09
CRLF3	ENSG00000176390.12_6	491.034	0.647188	0.168275	3.84602	0.00012005	0.00154818
TRAF2	ENSG00000127191.18_5	418.931	0.646979	0.137332	4.71106	2.46427e-06	4.81662e-05
AC110813.1	ENSG00000249690.1_6	9.36822	0.646516	0.950353	0.680291	0.49632	0.776237
SCART1	ENSG00000214279.13_4	21.5492	0.646372	0.481778	1.34164	0.179713	0.460179
CYTOR	ENSG00000222041.11_5	496.273	0.646253	0.191294	3.37833	0.000729277	0.007382
AL121603.2	ENSG00000258738.1_6	78.9632	0.645742	0.252102	2.56143	0.0104242	0.0644848
RBMXL1	ENSG00000213516.10_8	1379.42	0.645522	0.0957564	6.74129	1.56983e-11	6.40625e-10
CYP2E1	ENSG00000130649.10_7	16.559	0.645487	0.746114	0.865131	0.386967	0.693448
NUDT18	ENSG00000275074.2_5	134.75	0.645099	0.212475	3.03612	0.00239646	0.0198271
SCARF1	ENSG00000074660.16_7	107.721	0.644637	0.23659	2.7247	0.0064359	0.0442047
AC091180.3	ENSG00000248714.7_8	5.83598	0.644285	0.828295	0.777845	0.436661	0.735166
B3GALT4	ENSG00000235863.4_4	144.995	0.643895	0.246345	2.6138	0.00895427	0.0572688
TBK1	ENSG00000183735.10_5	689.585	0.643878	0.121316	5.30742	1.11186e-07	2.78256e-06
ABCD1	ENSG00000101986.12_4	1725.05	0.643508	0.0936676	6.87012	6.41487e-12	2.73485e-10
TGM2	ENSG00000198959.12_5	32488.3	0.643088	0.109611	5.86701	4.43723e-09	1.35123e-07
FRMD4B	ENSG00000114541.15_6	2549.8	0.642335	0.102908	6.24182	4.32519e-10	1.51582e-08
TRIM68	ENSG00000167333.13_7	443.452	0.64135	0.139946	4.58284	4.58696e-06	8.48939e-05
CATSPER3	ENSG00000152705.8_5	6.84962	0.640882	0.851194	0.752921	0.451497	0.746753
H4-16	ENSG00000197837.3_3	18.2013	0.640676	0.470437	1.36187	0.173238	0.450391
LAG3	ENSG00000089692.9_5	5.72709	0.640288	1.19225	0.53704	0.59124	0.833412
H2BC12	ENSG00000197903.8_4	360.394	0.640179	0.175387	3.6501	0.000262135	0.00304464
BNC1	ENSG00000169594.13_5	523.682	0.639329	0.210385	3.03885	0.0023748	0.0196839
AL731563.4	ENSG00000272630.1_7	5.32374	0.639216	0.864676	0.739255	0.459752	0.753596
PLA2G4C	ENSG00000105499.14_6	91.5671	0.638728	0.267104	2.3913	0.0167886	0.0930254
TMED2-DT	ENSG00000247373.3_10	13.0061	0.638482	0.595108	1.07288	0.283323	0.591458
PPP4R4	ENSG00000119698.12_4	8.54709	0.638103	0.689771	0.925093	0.354917	0.663853
JCAD	ENSG00000165757.9_8	1457.44	0.637344	0.137756	4.62663	3.71668e-06	7.00755e-05
SPOCD1	ENSG00000134668.12_6	38.6901	0.636151	0.407976	1.55928	0.118929	0.358908
ZBED6CL	ENSG00000188707.6_5	60.6299	0.635382	0.33177	1.91513	0.0554762	0.218706
AC100786.1	ENSG00000246731.3_9	8.33665	0.635067	0.741564	0.856389	0.391783	0.698898
FAM122C	ENSG00000156500.15_6	165.622	0.634708	0.190392	3.33369	0.000857029	0.00843483
COQ10B	ENSG00000115520.8_4	916.321	0.634508	0.132377	4.79318	1.64159e-06	3.32707e-05
ANKRD12	ENSG00000101745.17_5	939.727	0.634158	0.19451	3.26028	0.00111303	0.0105476
AL031775.1	ENSG00000272345.1_6	13.6627	0.634044	0.580772	1.09173	0.274953	0.58235
FES	ENSG00000182511.12_5	80.2418	0.633702	0.279309	2.26882	0.0232794	0.11875
FBXL14	ENSG00000171823.7_5	209.86	0.633147	0.161023	3.93203	8.42326e-05	0.00112885
LINC01347	ENSG00000214837.8_6	28.6437	0.63241	0.531347	1.1902	0.233967	0.532367
SSBP4	ENSG00000130511.16_5	1088.67	0.631663	0.0970842	6.50635	7.70012e-11	2.9127e-09
VAMP8	ENSG00000118640.11_4	68.791	0.63148	0.263521	2.39631	0.0165609	0.0921582
RARS1	ENSG00000113643.9_5	3048.82	0.631309	0.146923	4.29688	1.73223e-05	0.000279734
RRAGC	ENSG00000116954.8_5	1304.66	0.631061	0.159084	3.96685	7.28277e-05	0.000997474
GJC2	ENSG00000198835.4_4	19.3574	0.631019	0.477812	1.32064	0.186621	0.470029
AC103702.2	ENSG00000272763.1_7	33.6286	0.630424	0.489812	1.28707	0.198069	0.485828
NEDD1	ENSG00000139350.12_4	1166.99	0.630179	0.121629	5.18116	2.20516e-07	5.28508e-06
AC083843.4	ENSG00000279518.1_1	16.488	0.629908	0.538667	1.16938	0.24225	0.542361
SOX18	ENSG00000203883.7_5	6.70356	0.629576	0.785321	0.80168	0.422738	0.724186
PKMP3	ENSG00000220563.1_5	5.89245	0.62898	1.10513	0.569146	0.569257	0.819778
AC131649.2	ENSG00000279662.1_5	144.578	0.628918	0.283471	2.21863	0.026512	0.131105
LRRFIP1P1	ENSG00000240429.1_4	41.7888	0.62854	0.34316	1.83162	0.0670074	0.24803
PRICKLE3	ENSG00000012211.13_6	188.398	0.628455	0.16137	3.89451	9.83981e-05	0.00129381
AC234582.1	ENSG00000231064.7_8	6.79099	0.628326	0.779788	0.805766	0.420378	0.722522
LRIG3	ENSG00000139263.11_8	679.654	0.628236	0.222084	2.82882	0.00467205	0.0342455
MAT2B	ENSG00000038274.17_5	1197.29	0.62799	0.0930928	6.74585	1.52133e-11	6.24143e-10
RNF181	ENSG00000168894.10_7	917.572	0.627809	0.143903	4.36272	1.28454e-05	0.000215306
HPCAL1	ENSG00000115756.13_5	225.543	0.627466	0.165481	3.79178	0.000149574	0.00186649
LINC00115	ENSG00000225880.5_6	8.94873	0.627017	0.707667	0.886033	0.3756	0.682788
INSIG1	ENSG00000186480.13_5	1129.95	0.626775	0.133291	4.70232	2.57226e-06	5.0061e-05
WDFY2	ENSG00000139668.9_5	547.022	0.626691	0.126944	4.93676	7.94316e-07	1.68527e-05
VSIR	ENSG00000107738.20_7	614.188	0.626618	0.142045	4.41139	1.02707e-05	0.000175353
RNF31	ENSG00000092098.17_6	1183.45	0.626386	0.104485	5.99499	2.03493e-09	6.5143e-08
KRT18P17	ENSG00000213943.3_4	16.0516	0.626223	0.561279	1.11571	0.264547	0.570363
ZMYM3	ENSG00000147130.14_5	4626.05	0.625898	0.0837181	7.47625	7.64725e-14	3.93638e-12
AL391001.1	ENSG00000269887.1_7	9.34308	0.625881	0.663539	0.943247	0.345554	0.656162
TXNIP	ENSG00000265972.6_5	6287.72	0.625823	0.0873779	7.16226	7.93596e-13	3.74457e-11
AL031595.3	ENSG00000280434.1_7	7.70037	0.625525	0.788633	0.793176	0.427675	0.728261
CASS4	ENSG00000087589.16_3	5.02665	0.62521	1.05525	0.592473	0.553534	0.810879
AC105052.2	ENSG00000213385.3_5	5.13134	0.624818	0.890668	0.701516	0.482981	0.768051
AL158201.1	ENSG00000228328.2_6	10.2937	0.624396	0.624154	1.00039	0.317122	0.627697
OLFML2B	ENSG00000162745.10_7	16.9013	0.624195	0.563219	1.10826	0.267748	0.574326
ZC3H7B	ENSG00000100403.12_4	5126.45	0.623996	0.104921	5.94728	2.72637e-09	8.56136e-08
NES	ENSG00000132688.11_5	29758.7	0.623977	0.134961	4.62338	3.7754e-06	7.10168e-05
AL050343.2	ENSG00000266993.3_9	6.32351	0.623796	0.846595	0.736829	0.461226	0.754186
SCYL3	ENSG00000000457.14_7	385.387	0.623614	0.133522	4.67049	3.00476e-06	5.74902e-05
GRAMD2B	ENSG00000155324.10_8	544.678	0.623515	0.19304	3.22997	0.00123801	0.0115567
AC022336.2	ENSG00000260391.2_8	34.3366	0.623317	0.466211	1.33698	0.181228	0.461578
INPP4B	ENSG00000109452.12_8	1305.82	0.623287	0.122771	5.07682	3.83805e-07	8.72542e-06
SNX16	ENSG00000104497.14_7	359.779	0.622701	0.189904	3.27902	0.00104167	0.00994414
AC096677.1	ENSG00000224536.2_8	5.28448	0.621258	0.926723	0.670381	0.502615	0.78117
ATP6V1G2-DDX39B	ENSG00000254870.5_5	34.7947	0.620901	0.348837	1.77992	0.0750897	0.267509
AC092368.3	ENSG00000261512.2_8	150.382	0.620768	0.18338	3.38514	0.000711413	0.00724162
AP001148.1	ENSG00000278989.1_5	9.66419	0.62035	0.738907	0.839551	0.40116	0.706446
SERPINB9	ENSG00000170542.6_5	1568.39	0.62012	0.146162	4.2427	2.2085e-05	0.000350709
ADAP2	ENSG00000184060.11_6	5.90141	0.619811	0.954648	0.649256	0.516173	0.787914
THSD1	ENSG00000136114.17_6	41.1062	0.61938	0.33836	1.83054	0.0671697	0.248377
MYL4	ENSG00000198336.9_4	83189.3	0.619179	0.10833	5.71568	1.09265e-08	3.12761e-07
AC008543.1	ENSG00000197332.9_9	5.44564	0.618614	0.941239	0.657233	0.511031	0.785269
PDRG1	ENSG00000088356.6_5	844.219	0.618435	0.13195	4.68688	2.77406e-06	5.35285e-05
SLC26A10	ENSG00000135502.18_5	9.08097	0.618154	0.731001	0.845626	0.397761	0.703847
FMR1	ENSG00000102081.15_9	1990.38	0.617202	0.090193	6.84313	7.7483e-12	3.24229e-10
AC090114.3	ENSG00000280828.1_7	14.4105	0.617193	0.725804	0.850358	0.395126	0.701616
LRRC4C	ENSG00000148948.8_6	240.326	0.616916	0.346036	1.78281	0.0746171	0.266577
AC092691.1	ENSG00000239268.3_9	17.2885	0.616713	0.490761	1.25665	0.208882	0.500294
CFAP57	ENSG00000243710.7_6	8.13349	0.616398	0.831228	0.741551	0.458359	0.752266
SUCLG2-AS1	ENSG00000241316.8_7	99.0762	0.616122	0.264166	2.33233	0.0196835	0.104527
AC011330.2	ENSG00000275601.1_7	5.41206	0.613713	1.0546	0.581939	0.560608	0.815164
ARHGAP17	ENSG00000140750.17_8	1426.83	0.613509	0.113874	5.38761	7.14023e-08	1.8299e-06
TMEM63A	ENSG00000196187.12_7	646.448	0.61279	0.132858	4.61236	3.98127e-06	7.44445e-05
NAPA	ENSG00000105402.8_7	2329.06	0.611611	0.0917114	6.66886	2.57791e-11	1.03988e-09
GPR39	ENSG00000183840.7_5	126.201	0.611143	0.227096	2.69112	0.00712119	0.0478416
MAF	ENSG00000178573.7_5	1118.47	0.61114	0.397641	1.53692	0.124314	0.368589
LIMD1	ENSG00000144791.10_5	1362.98	0.610445	0.132039	4.62322	3.77836e-06	7.10168e-05
ASAP3	ENSG00000088280.19_6	1902.83	0.609515	0.0824559	7.39202	1.44615e-13	7.25837e-12
CLSTN2	ENSG00000158258.16_5	3042.12	0.609446	0.116758	5.21974	1.79172e-07	4.35762e-06
CA3-AS1	ENSG00000253549.6_8	11.9881	0.608467	0.630045	0.965751	0.334169	0.644888
AC096642.1	ENSG00000277007.1_6	5.11157	0.607978	0.843104	0.721119	0.470837	0.760165
RAB24	ENSG00000169228.14_6	644.749	0.60787	0.106623	5.70111	1.19032e-08	3.38579e-07
ARRDC2	ENSG00000105643.10_7	34.1159	0.607504	0.36165	1.67981	0.0929943	0.309335
ELAVL2	ENSG00000107105.15_10	88.1955	0.607332	0.277384	2.1895	0.0285606	0.13844
NPPB	ENSG00000120937.9_5	2227.85	0.606966	0.377727	1.60689	0.108078	0.33933
UBR2	ENSG00000024048.10_4	2042.02	0.606415	0.0913687	6.637	3.20121e-11	1.27759e-09
MIR133A1HG	ENSG00000265142.9_9	177.375	0.605846	0.196182	3.08818	0.00201389	0.0171878
RN7SL731P	ENSG00000264501.1	13.448	0.60542	1.07449	0.56345	0.573128	0.82247
DGLUCY	ENSG00000133943.20_7	1509.26	0.605263	0.118089	5.12546	2.96813e-07	6.92144e-06
GALT	ENSG00000213930.12_6	592.26	0.605137	0.113935	5.31123	1.08889e-07	2.73643e-06
DARS-AS1	ENSG00000231890.8_7	13.748	0.604751	0.544938	1.10976	0.267101	0.573795
PIP4K2A	ENSG00000150867.14_8	847.294	0.604362	0.101538	5.95206	2.64792e-09	8.35849e-08
PCDH8	ENSG00000136099.13_5	57.8312	0.604086	0.324669	1.86062	0.0627978	0.237285
LINC01176	ENSG00000281404.2_5	64.3582	0.604057	0.312285	1.93431	0.0530744	0.212521
ATP2C2-AS1	ENSG00000261286.1_7	6.31342	0.604005	0.900369	0.670841	0.502322	0.780848
FSIP1	ENSG00000150667.8_7	8.0502	0.603792	0.68829	0.877234	0.38036	0.687112
SLC30A7	ENSG00000162695.12_5	1086.48	0.603667	0.152328	3.96294	7.40319e-05	0.00101237
KAT2B	ENSG00000114166.8_4	1136	0.603642	0.097884	6.16691	6.96368e-10	2.39876e-08
PCDHA2	ENSG00000204969.7_6	55.2349	0.60364	0.316324	1.9083	0.056353	0.220563
AC005154.2	ENSG00000244480.1_6	11.2025	0.602863	0.675566	0.892382	0.372188	0.680149
THEGL	ENSG00000249693.3_5	7.69987	0.602138	0.76724	0.784811	0.432564	0.731244
ADAMTSL3	ENSG00000156218.13_5	77.5457	0.601279	0.261929	2.29558	0.0216996	0.112658
LRRK2	ENSG00000188906.16_8	39.8241	0.601134	0.394289	1.5246	0.127358	0.373822
LINC02696	ENSG00000254427.2_8	5.9236	0.601014	0.859713	0.699087	0.484498	0.768974
FAM91A1	ENSG00000176853.16_5	1250.55	0.600794	0.100491	5.97859	2.2508e-09	7.15477e-08
F2RL2	ENSG00000164220.7_6	309.271	0.600637	0.199484	3.01095	0.00260428	0.0212537
ITIH4	ENSG00000055955.17_7	12.8532	0.600521	0.655929	0.915528	0.359914	0.668293
DNAH12	ENSG00000174844.14_5	4.87081	0.599915	0.896114	0.669463	0.5032	0.781544
ARHGAP8	ENSG00000241484.9_6	52.0591	0.599721	0.360004	1.66587	0.0957389	0.314941
ARHGAP18	ENSG00000146376.11_5	271.95	0.599484	0.157038	3.81745	0.000134837	0.00171087
H4C15	ENSG00000270276.2_4	180.584	0.599224	0.227977	2.62844	0.00857775	0.0553348
ATF7-NPFF	ENSG00000267281.2_9	19.8198	0.599197	0.574625	1.04276	0.297059	0.606306
AFF1	ENSG00000172493.21_5	2768.65	0.59916	0.0930807	6.437	1.21857e-10	4.50596e-09
NSMCE4A	ENSG00000107672.15_5	530.241	0.598642	0.10944	5.47005	4.49912e-08	1.18833e-06
SEMA6A	ENSG00000092421.16_7	679.819	0.598328	0.116044	5.15605	2.52213e-07	5.95033e-06
PRKXP1	ENSG00000259205.2_4	13.3807	0.598284	0.618651	0.967079	0.333505	0.644269
MAN1A1	ENSG00000111885.7_6	1946.28	0.598026	0.157798	3.78982	0.000150757	0.00187866
TXLNB	ENSG00000164440.15_7	667.653	0.597317	0.14639	4.0803	4.49771e-05	0.000659336
MIR4435-2HG	ENSG00000172965.17_9	796.682	0.596048	0.20157	2.95702	0.00310626	0.0244175
DOK3	ENSG00000146094.14_6	36.0126	0.595337	0.375531	1.58532	0.112894	0.348674
NR3C1	ENSG00000113580.15_8	1973.92	0.594987	0.116036	5.12762	2.93424e-07	6.86006e-06
MATN1-AS1	ENSG00000186056.10_7	16.1194	0.593903	0.538741	1.10239	0.270293	0.576986
AUTS2	ENSG00000158321.18_9	2362.67	0.593287	0.122104	4.85885	1.18067e-06	2.43928e-05
TRIB1	ENSG00000173334.4_4	3057.19	0.592967	0.100374	5.90758	3.47178e-09	1.0753e-07
AC005261.3	ENSG00000268713.1_9	18.861	0.592379	0.542977	1.09098	0.27528	0.582771
AC036108.3	ENSG00000261616.1_6	13.69	0.591795	0.646359	0.915583	0.359885	0.668293
USH2A	ENSG00000042781.14_6	11.2143	0.591183	0.635037	0.930943	0.351883	0.662014
RSPO3	ENSG00000146374.14_5	978.521	0.5911	0.489899	1.20658	0.227596	0.525058
CCIN	ENSG00000185972.6_4	6.26078	0.590949	0.871342	0.678206	0.497641	0.776906
CAV1	ENSG00000105974.12_6	1974.9	0.590343	0.382678	1.54267	0.122912	0.366411
LINC01137	ENSG00000233621.2_9	23.0772	0.589558	0.448322	1.31503	0.188499	0.472459
DTNA	ENSG00000134769.21_8	1436.31	0.589509	0.0941943	6.25844	3.88849e-10	1.3734e-08
CIART	ENSG00000159208.16_5	82.0975	0.589265	0.270822	2.17584	0.0295675	0.141916
POLR2J2	ENSG00000228049.7_5	19.2767	0.589126	0.608918	0.967496	0.333296	0.644239
C1RL-AS1	ENSG00000205885.7_6	28.6604	0.588483	0.424265	1.38706	0.165422	0.439024
ABHD18	ENSG00000164074.15_5	1361.94	0.588447	0.179249	3.28285	0.00102762	0.00985678
CYP2D7	ENSG00000205702.11_7	19.1338	0.588054	0.545792	1.07743	0.281287	0.588935
AL162231.4	ENSG00000261215.1_8	12.6606	0.587865	0.659058	0.891977	0.372405	0.680202
SGCB	ENSG00000163069.13_6	3355.85	0.587377	0.0856857	6.85502	7.13041e-12	3.01156e-10
TSPO	ENSG00000100300.18_5	668.33	0.586995	0.143914	4.0788	4.52692e-05	0.000662011
RBBP8	ENSG00000101773.19_7	816.107	0.586975	0.115682	5.07405	3.89442e-07	8.83141e-06
WHAMM	ENSG00000156232.7_4	375.305	0.586372	0.184807	3.17289	0.0015093	0.0135583
MYH3	ENSG00000109063.15_5	35.1242	0.585131	0.437552	1.33728	0.18113	0.461578
AIDA	ENSG00000186063.13_5	2447.16	0.585049	0.100174	5.8403	5.21056e-09	1.56093e-07
BMS1P1	ENSG00000204177.6	28.5063	0.584997	0.420711	1.3905	0.164378	0.43716
SEC14L1	ENSG00000129657.16_9	2648.05	0.584243	0.0973434	6.00188	1.95051e-09	6.27732e-08
AL589843.1	ENSG00000224848.2_7	9.20739	0.583719	0.704874	0.828118	0.407603	0.711843
AREG	ENSG00000109321.11_5	6.00198	0.582427	0.990903	0.587774	0.556684	0.813694
C1orf220	ENSG00000213057.5_5	8.39194	0.581797	0.715881	0.812701	0.41639	0.719078
SNPH	ENSG00000101298.15_6	788.213	0.580897	0.235599	2.46561	0.0136779	0.0798677
TGFB2	ENSG00000092969.12_6	3080.66	0.580741	0.153416	3.78539	0.000153465	0.00190716
LINC01616	ENSG00000261340.1_5	5.78878	0.578758	1.27292	0.454671	0.649346	0.867315
AC012574.2	ENSG00000254002.2_8	26.1509	0.577561	0.493992	1.16917	0.242335	0.542365
SELENOI	ENSG00000138018.18_8	1671.04	0.57751	0.0962959	5.99724	2.00702e-09	6.44772e-08
NIBAN1	ENSG00000135842.17_6	2079.37	0.577187	0.377887	1.52741	0.12666	0.372436
BACH1	ENSG00000156273.16_7	2146.04	0.576765	0.116592	4.94685	7.54241e-07	1.60212e-05
LARS2	ENSG00000011376.12_9	1912.1	0.576627	0.0845809	6.81746	9.26638e-12	3.84205e-10
AC010980.2	ENSG00000267034.1_7	144.519	0.57611	0.225384	2.55613	0.0105845	0.0653647
AC011700.1	ENSG00000274895.1_7	6.10169	0.575705	0.941997	0.611154	0.541098	0.802705
KSR1	ENSG00000141068.14_8	1114.61	0.575304	0.138938	4.14074	3.4619e-05	0.000524466
DDX50P1	ENSG00000229816.1_4	6.85789	0.575303	0.73414	0.783643	0.43325	0.731921
AF235103.3	ENSG00000286681.1_2	20.4209	0.575172	0.519651	1.10684	0.268362	0.574999
GFOD1	ENSG00000145990.11_5	1533.1	0.574923	0.188364	3.05218	0.00227185	0.0189782
HOXD8	ENSG00000175879.9_6	15.8329	0.574173	0.771907	0.743836	0.456976	0.751015
AC010210.1	ENSG00000250608.2_8	9.33613	0.57417	0.691342	0.830515	0.406248	0.710364
RELL1	ENSG00000181826.10_5	328.904	0.57395	0.177402	3.23531	0.00121512	0.0113841
PSMB2	ENSG00000126067.12_5	2969.31	0.573945	0.101858	5.63477	1.75294e-08	4.87139e-07
PDE10A	ENSG00000112541.16_6	1032.37	0.572654	0.1211	4.72876	2.25891e-06	4.46338e-05
CYP26B1	ENSG00000003137.8_7	119.185	0.572326	0.204868	2.79363	0.00521199	0.0372676
UBE2MP1	ENSG00000261461.1_2	8.09803	0.571205	0.741898	0.769924	0.441345	0.738728
AC138783.12	ENSG00000189011.9	34.8232	0.570018	0.772658	0.737736	0.460675	0.754017
PPP1R12A	ENSG00000058272.19_8	5227.4	0.570007	0.170916	3.33502	0.000852943	0.00840373
COX10-AS1	ENSG00000236088.10_6	239.852	0.56997	0.145261	3.92375	8.71797e-05	0.00116233
SUCLG2	ENSG00000172340.14_5	1207.68	0.569903	0.129868	4.38833	1.14227e-05	0.000193067
TM7SF3	ENSG00000064115.11_8	2032	0.569506	0.0898339	6.33954	2.30452e-10	8.28482e-09
CROT	ENSG00000005469.12_3	384.237	0.569247	0.149848	3.79883	0.00014538	0.00182294
AC091564.2	ENSG00000254400.1_7	5.1519	0.568639	0.84853	0.670146	0.502765	0.781202
NTN1	ENSG00000065320.9_4	526.951	0.568515	0.216465	2.62636	0.00863045	0.0555507
AL596244.1	ENSG00000261534.1_6	70.2558	0.568432	0.284963	1.99476	0.0460695	0.192058
CAPS2	ENSG00000180881.19_9	48.092	0.567666	0.32639	1.73923	0.081995	0.28423
FYTTD1	ENSG00000122068.13_4	3449.83	0.567246	0.148631	3.81646	0.000135378	0.00171653
H1-0	ENSG00000189060.5_3	2383.68	0.566799	0.097659	5.80386	6.48068e-09	1.92182e-07
RAB4B	ENSG00000167578.18_5	236.163	0.56669	0.19066	2.97226	0.00295617	0.0234719
LSR	ENSG00000105699.16_6	412.294	0.566678	0.120075	4.71936	2.36591e-06	4.63938e-05
CARMIL3	ENSG00000186648.15_7	6.79968	0.566578	0.925965	0.611879	0.540618	0.802578
C7	ENSG00000112936.19_4	7988.52	0.566569	0.0964874	5.87195	4.30707e-09	1.3138e-07
AC106886.5	ENSG00000280211.1_6	7.38412	0.56611	0.771039	0.734217	0.462816	0.755475
P4HA1	ENSG00000122884.12_4	4885.33	0.566044	0.121259	4.66806	3.04058e-06	5.79919e-05
AC007920.2	ENSG00000283175.1_6	20.8601	0.565893	0.465997	1.21437	0.224607	0.52155
CCDC141	ENSG00000163492.15_6	4003.79	0.565824	0.102874	5.50019	3.79386e-08	1.02141e-06
AC135050.2	ENSG00000255439.6_9	23.4873	0.565234	0.597243	0.946406	0.343941	0.654819
ATP8A1	ENSG00000124406.16_7	890.669	0.565004	0.098984	5.70803	1.14289e-08	3.26111e-07
ENO1	ENSG00000074800.16_9	22633.3	0.564998	0.124118	4.55211	5.31112e-06	9.65218e-05
PDIA3P1	ENSG00000180867.11_4	415.399	0.564803	0.145758	3.87494	0.000106651	0.00138923
AL049597.2	ENSG00000261737.1_6	18.1254	0.564276	0.504679	1.11809	0.263529	0.569019
NAPEPLD	ENSG00000161048.11_5	643.141	0.564054	0.145717	3.87088	0.000108442	0.00141052
PRSS53	ENSG00000151006.7_5	32.2804	0.56389	0.426447	1.3223	0.186069	0.468965
HDAC4	ENSG00000068024.16_5	538.555	0.563484	0.125004	4.50772	6.55271e-06	0.000116859
TOX	ENSG00000198846.6_6	386.899	0.562248	0.16467	3.41439	0.000639249	0.00662238
FOSL1	ENSG00000175592.9_6	40.0405	0.562204	0.351955	1.59737	0.110182	0.343376
PDC-AS1	ENSG00000229739.4_8	5.99823	0.561692	0.853874	0.657816	0.510657	0.785162
AC078883.1	ENSG00000225205.5_8	18.9141	0.561178	0.488336	1.14916	0.250488	0.552208
CDC42SE2	ENSG00000158985.13_3	921.825	0.560673	0.102494	5.4703	4.49267e-08	1.18833e-06
LINC00499	ENSG00000251372.6_8	5.53105	0.560662	0.823886	0.68051	0.496182	0.776165
PPP2R5B	ENSG00000068971.14_5	658.991	0.560459	0.150048	3.7352	0.00018757	0.00228092
CUL2	ENSG00000108094.15_5	2001.95	0.559989	0.0978207	5.72465	1.03648e-08	2.9952e-07
IRX2	ENSG00000170561.13_5	306.727	0.559453	0.170507	3.28111	0.00103398	0.00989164
HGFAC	ENSG00000109758.9_4	8.64394	0.559062	0.814418	0.686456	0.492426	0.774254
IL31RA	ENSG00000164509.15_5	29.0872	0.559015	0.528915	1.05691	0.290553	0.598377
ANKRD1	ENSG00000148677.6_3	24224.8	0.558886	0.304302	1.83662	0.0662662	0.246444
TRPC3	ENSG00000138741.11_6	381.334	0.558106	0.154885	3.60336	0.000314128	0.00354401
PCF11-AS1	ENSG00000269939.1_6	7.28799	0.557825	0.75202	0.741769	0.458227	0.752117
AL117335.1	ENSG00000276649.1_7	27.3598	0.557639	0.442928	1.25898	0.208036	0.499283
TCF4	ENSG00000196628.19_9	2250.62	0.556764	0.102731	5.41964	5.97208e-08	1.55026e-06
TMEM109	ENSG00000110108.10_4	2212.72	0.55667	0.12151	4.58125	4.62195e-06	8.53886e-05
UNC13A	ENSG00000130477.15_8	75.6771	0.556652	0.279081	1.99459	0.0460879	0.192058
AC138123.1	ENSG00000257322.6_9	5.26093	0.556638	0.988495	0.563117	0.573355	0.822644
PIH1D2	ENSG00000150773.10_4	23.3219	0.556524	0.455882	1.22076	0.222175	0.518806
FAM3C	ENSG00000196937.11_6	1508.24	0.556101	0.137756	4.03685	5.41747e-05	0.000778422
BAK1P1	ENSG00000175730.8_4	5.55515	0.556093	0.848699	0.65523	0.51232	0.785552
VEGFA	ENSG00000112715.24_11	3121.53	0.555957	0.145285	3.82665	0.000129897	0.00165514
RBFADN	ENSG00000261126.7_8	14.471	0.555867	0.665776	0.834915	0.403765	0.70841
TACC1	ENSG00000147526.20_6	2125.54	0.555401	0.104667	5.30637	1.11832e-07	2.79487e-06
TENM3-AS1	ENSG00000177822.8_10	174.635	0.555112	0.176865	3.13862	0.00169746	0.0148868
ARPC4-TTLL3	ENSG00000250151.9_5	89.6729	0.555057	0.261515	2.12247	0.0337981	0.155824
MASP1	ENSG00000127241.17_7	5922.05	0.554651	0.155882	3.55814	0.000373484	0.00415163
LINC02200	ENSG00000250358.6_6	10.6779	0.554275	0.735319	0.753788	0.450976	0.746308
GAS6-DT	ENSG00000272695.2_5	81.9608	0.554272	0.246273	2.25064	0.0244084	0.123088
RUBCN	ENSG00000145016.16_7	992.393	0.553846	0.140177	3.95105	7.78085e-05	0.00105374
DENND1A	ENSG00000119522.16_5	918.919	0.553521	0.164155	3.37195	0.000746385	0.00753412
AC005674.2	ENSG00000261490.1_7	93.0871	0.553478	0.364275	1.5194	0.128663	0.376036
HDX	ENSG00000165259.14_6	180.5	0.552855	0.202017	2.73668	0.00620626	0.0429859
HSPA8P5	ENSG00000256356.1_4	11.6788	0.552345	0.611511	0.903247	0.366395	0.674118
NAP1L4P1	ENSG00000177173.5_4	6.52891	0.552045	0.80422	0.686435	0.492439	0.774254
PRRC2C	ENSG00000117523.16_8	8044.16	0.551769	0.166842	3.30712	0.000942595	0.00912333
RPS6KA5	ENSG00000100784.12_8	134.739	0.551347	0.186197	2.96109	0.00306549	0.0241809
AL671710.1	ENSG00000273192.1_6	10.7743	0.550501	0.624988	0.880818	0.378417	0.685105
STAT6	ENSG00000166888.12_7	1817.73	0.550023	0.103038	5.33807	9.39404e-08	2.38057e-06
TMEM54	ENSG00000121900.19_5	164.69	0.549822	0.190618	2.88441	0.00392145	0.0296671
TIAF1	ENSG00000221995.5_4	151.359	0.549502	0.288862	1.9023	0.0571322	0.22238
NCOA3	ENSG00000124151.19_5	1966.44	0.549411	0.137963	3.98229	6.8253e-05	0.000942589
RCN1P2	ENSG00000214455.4_4	168.377	0.548643	0.308022	1.78118	0.0748834	0.267089
GRIPAP1	ENSG00000068400.13_6	948.686	0.548582	0.151018	3.63255	0.000280629	0.00322634
MORF4L2-AS1	ENSG00000231154.1_7	5.08131	0.548402	0.896029	0.612036	0.540514	0.802489
DOP1A	ENSG00000083097.14_6	1287.2	0.54834	0.0927838	5.90987	3.42376e-09	1.06224e-07
ALK	ENSG00000171094.18_9	22.9135	0.547359	0.780928	0.700909	0.48336	0.76829
YWHAG	ENSG00000170027.7_6	12314.5	0.547326	0.12907	4.24054	2.22979e-05	0.00035347
USP25	ENSG00000155313.15_4	1698.08	0.54708	0.0855323	6.39618	1.59313e-10	5.85517e-09
TPTEP2-CSNK1E	ENSG00000283900.1_5	67.0106	0.546687	0.272233	2.00816	0.0446259	0.187779
TMSB15B-AS1	ENSG00000231728.5_8	14.0261	0.546651	0.53676	1.01843	0.308475	0.619171
TRIM7	ENSG00000146054.18_5	7.24657	0.546149	0.800732	0.682063	0.495199	0.775834
PCDHGA9	ENSG00000261934.2_4	15.3716	0.546105	0.609608	0.89583	0.370343	0.67885
CSRNP2	ENSG00000110925.7_7	1564.4	0.54592	0.135832	4.01908	5.84269e-05	0.000829653
AC126755.7	ENSG00000285628.1_5	34.4495	0.545824	0.5732	0.952239	0.340976	0.651634
COPB2	ENSG00000184432.10_6	9983.8	0.54562	0.136903	3.98545	6.73519e-05	0.000932275
TMEM62	ENSG00000137842.7_5	263.36	0.544568	0.148986	3.65517	0.000257009	0.0029892
AC018638.6	ENSG00000271344.1_6	14.382	0.544328	0.588272	0.9253	0.35481	0.663837
TMEM50A	ENSG00000183726.11_4	2469.96	0.544154	0.108191	5.02955	4.91635e-07	1.08766e-05
OR2W3	ENSG00000238243.3_4	12.7831	0.543442	0.568302	0.956256	0.338943	0.649307
WASHC4	ENSG00000136051.15_4	1700.91	0.542735	0.0912073	5.95056	2.6722e-09	8.42047e-08
ZNF136	ENSG00000196646.12_5	204.975	0.542672	0.180572	3.00529	0.00265324	0.0215869
AL355075.4	ENSG00000259001.3_7	13.9842	0.542636	0.566845	0.957292	0.33842	0.648804
KDM3A	ENSG00000115548.17_5	1976.44	0.542029	0.0851617	6.36471	1.95656e-10	7.1044e-09
RBM11	ENSG00000185272.14_4	10.9498	0.541539	0.605632	0.894171	0.37123	0.679493
ADCY8	ENSG00000155897.10_6	11.5604	0.541428	0.70638	0.766483	0.443389	0.740599
PRKG2	ENSG00000138669.9_4	46.6358	0.54128	0.398949	1.35676	0.174856	0.453056
C3orf38	ENSG00000179021.10_4	879.821	0.541223	0.114654	4.7205	2.35268e-06	4.61845e-05
PITPNM3	ENSG00000091622.16_6	61.6698	0.540498	0.334944	1.6137	0.106593	0.336358
AL731571.1	ENSG00000273599.1_6	9.29799	0.539247	0.751569	0.717494	0.473069	0.761847
AC012085.1	ENSG00000186076.5_6	478.864	0.53789	0.125349	4.29115	1.77753e-05	0.000286285
CTDSP2	ENSG00000175215.11_7	9690.6	0.537583	0.0873899	6.15155	7.67289e-10	2.62807e-08
C6orf62	ENSG00000112308.13_5	2480.1	0.537521	0.113475	4.73692	2.16994e-06	4.30165e-05
YWHAEP5	ENSG00000234645.3_4	7.44895	0.537176	0.799417	0.67196	0.501609	0.780462
TNFRSF1A	ENSG00000067182.8_4	2404.86	0.536595	0.144285	3.71899	0.000200023	0.00240811
ADRB2	ENSG00000169252.5_2	159.215	0.536531	0.231294	2.31969	0.0203574	0.107163
MAP3K8	ENSG00000107968.10_4	54.6848	0.536526	0.301596	1.77896	0.0752467	0.267878
ZNF710	ENSG00000140548.10_5	532.072	0.536497	0.118701	4.51974	6.19148e-06	0.000111404
ERLIN1	ENSG00000107566.14_6	767.588	0.53627	0.138351	3.87616	0.000106118	0.00138328
CTNNBL1	ENSG00000132792.19_5	955.192	0.53588	0.0932497	5.74672	9.09888e-09	2.65479e-07
AC009318.1	ENSG00000257176.3_8	25.3282	0.535739	0.519528	1.0312	0.302445	0.613319
HOXA10-AS	ENSG00000253187.2_7	5.14736	0.535475	1.20585	0.444065	0.656996	0.871484
AL365217.1	ENSG00000214558.4_5	21.7736	0.535148	0.436347	1.22643	0.220038	0.516233
MTG1	ENSG00000148824.19_6	712.229	0.534827	0.12203	4.38275	1.17192e-05	0.000197709
CPQ	ENSG00000104324.16_7	316.834	0.534781	0.180925	2.95581	0.00311851	0.0244925
CPT1A	ENSG00000110090.13_5	1145.77	0.5347	0.195432	2.73599	0.00621922	0.0430593
HES4	ENSG00000188290.11_5	196.183	0.534628	0.228123	2.3436	0.0190989	0.102443
AAMP	ENSG00000127837.9_4	3431.15	0.534587	0.0809503	6.60389	4.00506e-11	1.57414e-09
MAST4	ENSG00000069020.18_4	1718.16	0.53315	0.123298	4.32407	1.53174e-05	0.000251163
ATP10D	ENSG00000145246.14_7	1923.85	0.533116	0.140149	3.80393	0.000142419	0.0017945
AL365181.3	ENSG00000272405.1_6	27.4605	0.533068	0.42625	1.2506	0.211081	0.502903
MALT1	ENSG00000172175.15_8	1628.74	0.532491	0.139152	3.8267	0.000129875	0.00165514
HECW1	ENSG00000002746.15_5	41.6951	0.532049	0.469326	1.13365	0.256943	0.560274
STX4	ENSG00000103496.15_6	611.414	0.530979	0.105179	5.04833	4.45686e-07	9.98194e-06
ZNF608	ENSG00000168916.15_5	1946.22	0.530948	0.155787	3.40817	0.000653996	0.00675585
LINC01088	ENSG00000249307.7_8	21.741	0.530792	0.463829	1.14437	0.25247	0.555226
AC005498.3	ENSG00000269696.2_8	9.13172	0.530536	0.761152	0.697017	0.485792	0.770085
SFT2D2	ENSG00000213064.10_4	2491.42	0.53051	0.104249	5.08885	3.60241e-07	8.25298e-06
MED15	ENSG00000099917.17_6	3048.76	0.530462	0.106631	4.97477	6.53262e-07	1.40743e-05
AC112484.5	ENSG00000287110.1_2	5.47908	0.529691	0.869354	0.609293	0.54233	0.803467
CEP57L1	ENSG00000183137.14_7	278.041	0.529537	0.145985	3.62734	0.000286352	0.00327758
EGLN1	ENSG00000135766.9_5	1787.23	0.528624	0.0943512	5.60273	2.11005e-08	5.83696e-07
AC124067.2	ENSG00000253414.3_9	32.6067	0.52827	0.397365	1.32943	0.183705	0.465272
ITGB1BP2	ENSG00000147166.11_4	3653.64	0.527634	0.100047	5.27388	1.33569e-07	3.31525e-06
S100A2	ENSG00000196754.13_6	9.78218	0.526561	0.642864	0.819086	0.412737	0.716189
AC097526.1	ENSG00000287730.1_1	67.8969	0.526027	0.25225	2.08534	0.0370383	0.165594
DDR2	ENSG00000162733.19_7	5322.46	0.525909	0.176084	2.9867	0.0028201	0.0226295
LINC00893	ENSG00000241769.7_9	14.3837	0.525825	0.731005	0.719318	0.471945	0.761006
LINC00926	ENSG00000247982.6_6	10.418	0.525735	0.629943	0.834576	0.403957	0.70841
XIAP	ENSG00000101966.12_4	2189.67	0.524534	0.114861	4.56668	4.95506e-06	9.06875e-05
STK24	ENSG00000102572.14_6	2969.51	0.524288	0.0870137	6.02535	1.68744e-09	5.46955e-08
DUSP8P5	ENSG00000235316.1_4	38.8935	0.52419	0.355563	1.47425	0.140413	0.396222
XIRP1	ENSG00000168334.9_6	26064.5	0.523738	0.0956763	5.47407	4.39826e-08	1.16509e-06
AC078819.1	ENSG00000216285.5_5	59.1689	0.523208	0.316969	1.65066	0.0988076	0.320893
MTHFR	ENSG00000177000.13_8	2908.7	0.522577	0.120088	4.35163	1.35128e-05	0.000223801
AC009133.1	ENSG00000238045.9_9	22.8467	0.52184	0.442144	1.18025	0.2379	0.537433
PSMB3	ENSG00000277791.5_4	1740.9	0.521446	0.103228	5.05142	4.38543e-07	9.8463e-06
ZNF438	ENSG00000183621.15_5	163.671	0.521438	0.169947	3.06825	0.00215319	0.0182051
CGN	ENSG00000143375.15_7	118.212	0.520672	0.240377	2.16607	0.0303062	0.144277
ERP44	ENSG00000023318.8_6	1900.24	0.519756	0.121476	4.27867	1.88017e-05	0.000300944
AL390728.4	ENSG00000227671.4_7	112.422	0.51973	0.31046	1.67407	0.0941178	0.31193
MIR503HG	ENSG00000223749.11_9	175.171	0.519569	0.323304	1.60706	0.108041	0.339272
ATP6V0A4	ENSG00000105929.16_6	13.4961	0.519242	0.738799	0.702819	0.482169	0.767497
ALS2	ENSG00000003393.15_8	2700.26	0.519069	0.147263	3.52478	0.000423832	0.00464575
RPS6KC1	ENSG00000136643.12_5	1085.52	0.518883	0.107574	4.82351	1.41054e-06	2.89769e-05
PCDHB14	ENSG00000120327.6_4	392.558	0.518584	0.178517	2.90495	0.00367308	0.0280784
TIAM2	ENSG00000146426.18_9	960.545	0.518064	0.194988	2.6569	0.00788627	0.0518098
RNASEL	ENSG00000135828.11_4	179.236	0.517915	0.260817	1.98574	0.0470618	0.195174
AL138820.1	ENSG00000277151.1_6	5.95187	0.517819	0.84696	0.611386	0.540944	0.802667
HOXA1	ENSG00000105991.10_6	57.2304	0.517669	0.348525	1.48531	0.13746	0.391638
AC022417.1	ENSG00000279923.1_5	6.15701	0.517537	0.798335	0.64827	0.51681	0.788488
TBXA2R	ENSG00000006638.13_4	8.85851	0.516867	0.686965	0.752392	0.451815	0.746938
AC103706.1	ENSG00000261220.2_7	5.38544	0.516658	0.867477	0.595586	0.551452	0.809505
CBLN1	ENSG00000102924.12_5	14.2109	0.516628	0.707778	0.72993	0.465433	0.757057
B4GALT4	ENSG00000121578.13_7	821.473	0.516182	0.117109	4.40771	1.04468e-05	0.000178067
AC112484.1	ENSG00000231305.4_8	9.61664	0.515997	0.848818	0.607901	0.543253	0.803892
ACVR1	ENSG00000115170.15_5	1212.3	0.515963	0.178941	2.88342	0.00393378	0.0297242
HTRA3	ENSG00000170801.10_4	543.321	0.515116	0.179707	2.86642	0.00415145	0.0310314
AC099661.1	ENSG00000286086.1_3	6.13079	0.514491	0.810336	0.63491	0.525487	0.793772
CRACR2A	ENSG00000130038.10_8	6.61089	0.514436	0.790217	0.651006	0.515043	0.787345
MIDEAS	ENSG00000156030.13_7	1080.28	0.514334	0.0931928	5.51903	3.40876e-08	9.24602e-07
PSENEN	ENSG00000205155.8_5	970.91	0.514067	0.118748	4.32907	1.49743e-05	0.000246207
DCST2	ENSG00000163354.15_5	6.05339	0.513999	0.830619	0.618814	0.536039	0.799711
PLGLB2	ENSG00000125551.19_5	34.0014	0.513963	0.410238	1.25284	0.210264	0.502223
ATG2A	ENSG00000110046.13_5	1210.36	0.513862	0.102722	5.00248	5.65975e-07	1.24001e-05
RND3	ENSG00000115963.13_4	1651.82	0.513782	0.139087	3.69396	0.000220792	0.00262847
BBX	ENSG00000114439.19_8	4062.1	0.513768	0.0839731	6.11825	9.46089e-10	3.18037e-08
ZFP36	ENSG00000128016.7_6	1122.94	0.513494	0.120201	4.27196	1.93767e-05	0.000309599
SCO2	ENSG00000284194.3_7	464.826	0.513057	0.159014	3.22649	0.00125317	0.0116742
GRAMD1B	ENSG00000023171.18_7	692.933	0.512957	0.154782	3.31406	0.000919533	0.00895272
CALML3-AS1	ENSG00000205488.9_10	18.0092	0.512642	0.577324	0.887962	0.374561	0.682223
CHSY1	ENSG00000131873.7_6	2521.09	0.512544	0.0942215	5.43978	5.33478e-08	1.3908e-06
MYO15A	ENSG00000091536.19_7	5.86673	0.512468	0.896246	0.571794	0.567462	0.818905
ETV6	ENSG00000139083.11_6	975.221	0.512456	0.0973299	5.26514	1.4008e-07	3.45792e-06
COLQ	ENSG00000206561.13_9	366.547	0.512196	0.143395	3.57193	0.000354355	0.00395842
FAM110A	ENSG00000125898.13_7	143.24	0.511815	0.205935	2.48532	0.0129434	0.0764165
AL138778.1	ENSG00000286285.1_1	6.20026	0.51156	0.77362	0.661255	0.508449	0.784116
TRIL	ENSG00000255690.3_5	2654.93	0.511384	0.117389	4.3563	1.32277e-05	0.000220693
LINC00571	ENSG00000223685.6_7	8.98302	0.511244	0.738028	0.692716	0.488488	0.772388
PLPP1	ENSG00000067113.17_6	811.277	0.511185	0.139829	3.65579	0.000256388	0.0029892
SNTB2	ENSG00000168807.16_6	1045.25	0.510378	0.0915044	5.57764	2.43806e-08	6.69322e-07
MVB12A	ENSG00000141971.13_6	762.389	0.510259	0.135544	3.76453	0.00016686	0.00204694
MBP	ENSG00000197971.16_9	411.862	0.509958	0.25608	1.99141	0.0464364	0.19311
NSFP1	ENSG00000260075.1_5	54.1912	0.509647	0.478099	1.06598	0.28643	0.593956
AC004477.1	ENSG00000263412.1_7	7.50552	0.508706	0.72695	0.699781	0.484064	0.768742
KLF3-AS1	ENSG00000231160.10_8	25.1745	0.508564	0.418864	1.21415	0.22469	0.521677
CD27-AS1	ENSG00000215039.7_6	253.834	0.508315	0.173179	2.9352	0.00333329	0.0258765
GMPR	ENSG00000137198.10_4	679.188	0.507615	0.128286	3.95691	7.59256e-05	0.0010328
AC092070.2	ENSG00000269001.2_7	72.2716	0.507492	0.35798	1.41765	0.156292	0.423993
FARP2	ENSG00000006607.14_7	1470.64	0.506936	0.126688	4.00145	6.29556e-05	0.000882206
EIF5A	ENSG00000132507.18_4	7612.05	0.506281	0.120177	4.21278	2.52247e-05	0.000396054
FUT11	ENSG00000196968.11_5	795.244	0.506191	0.112934	4.48218	7.38851e-06	0.00013048
MAMDC4	ENSG00000177943.14_5	181.388	0.506078	0.338591	1.49466	0.135003	0.386923
TGFB2-AS1	ENSG00000232480.1_7	5.21673	0.505946	0.903927	0.55972	0.57567	0.824547
ANXA4	ENSG00000196975.16_4	616.812	0.505722	0.153481	3.29502	0.000984153	0.00947495
AL592148.3	ENSG00000272750.1_7	13.5652	0.50548	0.585768	0.862935	0.388173	0.694785
PPP1R36	ENSG00000165807.8_7	6.08308	0.505358	0.817793	0.617954	0.536606	0.799942
ACTC1	ENSG00000159251.8_6	227617	0.505225	0.125121	4.03789	5.39336e-05	0.000776189
CADPS	ENSG00000163618.18_8	1121.82	0.504993	0.186912	2.70176	0.00689732	0.0466664
LINC00933	ENSG00000259728.5_5	5.50972	0.504974	0.861156	0.586391	0.557613	0.814143
NRG1	ENSG00000157168.20_7	110.152	0.504548	0.250914	2.01084	0.0443422	0.186899
MRAS	ENSG00000158186.13_5	4308.41	0.504345	0.0945788	5.33254	9.68476e-08	2.44399e-06
ZADH2	ENSG00000180011.7_6	1787.79	0.504076	0.131207	3.84183	0.000122119	0.00157151
EIF2S2P4	ENSG00000128692.8_4	151.326	0.503881	0.210467	2.39411	0.016661	0.0926125
SMIM14	ENSG00000163683.12_9	941.135	0.502604	0.0994426	5.05422	4.32161e-07	9.72712e-06
ZNF622	ENSG00000173545.5_5	2164.53	0.502564	0.130897	3.83938	0.000123345	0.00158391
GGCX	ENSG00000115486.12_5	1387.62	0.502445	0.169648	2.96169	0.00305959	0.0241554
NPPA	ENSG00000175206.10_5	14465.8	0.502119	0.105376	4.76502	1.88832e-06	3.78061e-05
LINC02453	ENSG00000245017.2_8	4.83874	0.501886	0.975055	0.514726	0.606745	0.842939
AC005833.1	ENSG00000255639.3_9	465.422	0.500944	0.172074	2.91121	0.00360036	0.0276185
DENND4A	ENSG00000174485.15_6	831.875	0.500801	0.121992	4.10519	4.03983e-05	0.000600473
PUM3	ENSG00000080608.10_5	743.731	0.500522	0.136402	3.66946	0.000243064	0.00286266
KLF5	ENSG00000102554.14_5	153.46	0.500354	0.218231	2.29277	0.0218611	0.113269
NPIPA5	ENSG00000183793.14_8	30.6827	0.499933	0.789983	0.63284	0.526838	0.794536
SCML1	ENSG00000047634.15_6	265.31	0.499792	0.189832	2.63282	0.00846799	0.0549343
MYO9B	ENSG00000099331.13_5	2886.71	0.499779	0.131483	3.80108	0.000144066	0.00180979
AC069281.2	ENSG00000274272.1_8	33.4777	0.499579	0.457712	1.09147	0.275066	0.582506
PODNL1	ENSG00000132000.13_7	94.8308	0.499421	0.387172	1.28992	0.197078	0.484372
EPB41	ENSG00000159023.21_9	1147.02	0.499195	0.169437	2.9462	0.00321709	0.0250604
PTPRH	ENSG00000080031.10_8	110.444	0.49901	0.221421	2.25367	0.0242167	0.122496
DENND5A	ENSG00000184014.8_6	6612.04	0.498527	0.0871694	5.71906	1.07118e-08	3.08074e-07
LRP5L	ENSG00000100068.13_9	32.0889	0.498183	0.535373	0.930534	0.352095	0.662197
PRR13P5	ENSG00000187534.6_4	6.95197	0.498039	0.818866	0.608205	0.543051	0.803789
FST	ENSG00000134363.12_6	779.259	0.49786	0.134142	3.71144	0.000206081	0.00247258
LZTS2	ENSG00000107816.17_4	2257.15	0.497199	0.095211	5.22208	1.76927e-07	4.30878e-06
GLIPR1L2	ENSG00000180481.11_4	7.0608	0.497129	0.769918	0.645691	0.51848	0.7898
PRICKLE4	ENSG00000278224.7_6	11.2007	0.49653	0.670779	0.740229	0.459161	0.752831
ZNF711	ENSG00000147180.16_4	1055.49	0.49648	0.160702	3.08945	0.00200526	0.0171326
C22orf15	ENSG00000169314.15_4	11.8069	0.495983	0.921976	0.537956	0.590607	0.832974
NUAK2	ENSG00000163545.11_6	169.32	0.495705	0.195201	2.53946	0.0111025	0.0680075
AP002840.2	ENSG00000270179.1_7	7.17928	0.49509	0.813737	0.608416	0.542912	0.803789
ARNTL	ENSG00000133794.19_5	160.063	0.494621	0.18168	2.72249	0.00647928	0.0444496
LINC02076	ENSG00000220161.4_5	11.6507	0.494523	0.837332	0.590593	0.554793	0.811847
USP33	ENSG00000077254.14_6	2494.28	0.494368	0.0790066	6.25731	3.91683e-10	1.38072e-08
TTLL3	ENSG00000214021.16_6	306.053	0.494318	0.311787	1.58543	0.112868	0.348674
VRK2	ENSG00000028116.17_5	528.65	0.494067	0.12778	3.86654	0.000110393	0.00143179
SERPINB8	ENSG00000166401.15_6	168.009	0.493309	0.280462	1.75892	0.0785914	0.276451
COL8A1	ENSG00000144810.16_6	2028.8	0.49266	0.0956054	5.15305	2.56277e-07	6.03835e-06
ADGRL4	ENSG00000162618.15_6	47.9868	0.492471	0.341308	1.44289	0.149051	0.411121
SERTAD1	ENSG00000197019.5_5	547.512	0.492375	0.164165	2.99928	0.00270622	0.0218976
PDIA3	ENSG00000167004.13_4	14149.5	0.492305	0.0922131	5.33877	9.35782e-08	2.37471e-06
PTPN2	ENSG00000175354.20_7	439.091	0.492267	0.117741	4.18093	2.90314e-05	0.000449975
AK2	ENSG00000004455.17_5	2633.37	0.492107	0.0856367	5.74644	9.1141e-09	2.65496e-07
ZNRF2P2	ENSG00000225264.3_5	48.7627	0.492079	0.328747	1.49683	0.134438	0.386073
TTLL7	ENSG00000137941.17_6	718.738	0.49202	0.130919	3.75821	0.000171135	0.00209372
MYO1E	ENSG00000157483.9_6	1592.45	0.491985	0.142953	3.44158	0.000578333	0.00606413
PIK3R1	ENSG00000145675.15_4	4310.62	0.491857	0.122159	4.02636	5.66464e-05	0.000811365
EHD3	ENSG00000013016.16_5	3333.41	0.491816	0.133769	3.67662	0.000236344	0.00279342
IGSF8	ENSG00000162729.14_7	449.839	0.491437	0.152262	3.22756	0.0012485	0.0116418
CLEC18B	ENSG00000140839.11_4	7.65668	0.491189	0.905007	0.542746	0.587305	0.830712
AC067930.8	ENSG00000287576.1_1	7.17422	0.49101	0.748242	0.656218	0.511684	0.785269
FGF16	ENSG00000196468.5	10.4725	0.490884	0.856706	0.57299	0.566651	0.818905
HMGCS1	ENSG00000112972.15_8	6641.24	0.490349	0.136845	3.58326	0.000339336	0.00379767
KLF6	ENSG00000067082.15_5	4542.2	0.489846	0.114104	4.29297	1.763e-05	0.000284451
MAP2K4P1	ENSG00000269904.2_3	6.09978	0.489716	0.767044	0.638446	0.523183	0.792512
NUP50-DT	ENSG00000226328.7_8	75.1028	0.489657	0.330411	1.48196	0.13835	0.393033
DNM1P46	ENSG00000182397.14_4	15.1801	0.489267	0.510119	0.959122	0.337497	0.647856
SIRPA	ENSG00000198053.11_4	4982.44	0.489106	0.1082	4.52038	6.173e-06	0.000111181
ABCB11	ENSG00000073734.10_9	10.0114	0.48883	0.666992	0.732887	0.463628	0.756118
TMEM170A	ENSG00000166822.13_7	469.932	0.48882	0.129203	3.78336	0.000154728	0.00192022
WDR44	ENSG00000131725.14_6	1290.82	0.488697	0.118376	4.12836	3.65357e-05	0.000548914
KRT8P36	ENSG00000240668.1_4	30.4618	0.488396	0.383815	1.27248	0.203203	0.493259
NFKBIZ	ENSG00000144802.11_5	956.422	0.488332	0.233359	2.09262	0.0363829	0.163617
SRI	ENSG00000075142.14_5	1313	0.488328	0.14289	3.41752	0.000631951	0.00655052
AC018464.1	ENSG00000234520.6_8	19.6859	0.488321	0.531961	0.917964	0.358638	0.667261
SMCO4	ENSG00000166002.2	171.658	0.488055	0.234043	2.08532	0.03704	0.165594
NUDT16P1	ENSG00000246082.2_4	30.7925	0.487921	0.444952	1.09657	0.27283	0.579532
RAB9A	ENSG00000123595.8_5	853.45	0.487806	0.116165	4.19924	2.67811e-05	0.000417596
LHX1	ENSG00000273706.5_5	43.7665	0.487672	0.43055	1.13267	0.257352	0.560836
RC3H2	ENSG00000056586.16_7	4409.85	0.487395	0.107879	4.51796	6.24381e-06	0.000112011
IL17B	ENSG00000127743.6_5	21.8586	0.48706	0.479157	1.01649	0.309394	0.620261
CAV2	ENSG00000105971.15_4	1923.8	0.486986	0.157507	3.09184	0.00198921	0.0170253
TRADD	ENSG00000102871.16_5	148.225	0.486821	0.197888	2.46009	0.0138902	0.080795
ENPP2	ENSG00000136960.12_8	31.929	0.486767	0.492234	0.988893	0.322716	0.634261
NDUFC2-KCTD14	ENSG00000259112.2_5	24.0406	0.48626	0.58008	0.838265	0.401882	0.707149
ADPRH	ENSG00000144843.11_4	100.345	0.485281	0.23131	2.09796	0.0359083	0.162549
SPTLC2	ENSG00000100596.6_4	2262.39	0.485214	0.105951	4.57963	4.65807e-06	8.58593e-05
ABCC6P2	ENSG00000255277.3_6	14.9461	0.484924	0.548421	0.88422	0.376578	0.683384
LITAF	ENSG00000189067.12_5	1232.88	0.484508	0.140863	3.43957	0.00058264	0.00610223
CAPN5	ENSG00000149260.18_7	721.125	0.483954	0.112033	4.31974	1.56211e-05	0.00025522
CALD1	ENSG00000122786.20_8	23121.3	0.483946	0.152693	3.16941	0.00152747	0.0136584
MYH6	ENSG00000197616.12_5	164567	0.483914	0.093083	5.19874	2.00643e-07	4.84727e-06
XPO6	ENSG00000169180.11_8	2453.73	0.48372	0.0880094	5.49623	3.87989e-08	1.04148e-06
AC027020.2	ENSG00000270127.2_7	22.2808	0.483171	0.455955	1.05969	0.289285	0.59691
UBXN4	ENSG00000144224.17_4	3738.38	0.483093	0.0936084	5.16079	2.45909e-07	5.81911e-06
ARID5A	ENSG00000196843.17_5	218.609	0.482504	0.161411	2.9893	0.00279622	0.0224578
RNF152	ENSG00000176641.11_8	500.587	0.482106	0.198571	2.42788	0.0151874	0.0865443
HCG22	ENSG00000228789.7_6	21.7169	0.481694	0.448247	1.07462	0.282546	0.59048
AC083843.3	ENSG00000259820.1_7	113.531	0.481564	0.258831	1.86053	0.06281	0.237285
ARHGAP31	ENSG00000031081.11_6	4826.44	0.481087	0.114186	4.21319	2.51788e-05	0.000395676
AL162388.2	ENSG00000287038.1_1	46.5083	0.480996	0.669148	0.718818	0.472253	0.76112
AC021016.1	ENSG00000261338.2_7	50.2245	0.480737	0.295743	1.62552	0.104052	0.331509
BAZ2A	ENSG00000076108.11_9	5371.15	0.480506	0.0921603	5.2138	1.85009e-07	4.48153e-06
ERO1A	ENSG00000197930.13_6	1433.65	0.48006	0.115293	4.16382	3.12964e-05	0.000480152
LINC00173	ENSG00000196668.4_4	15.1837	0.479957	0.647434	0.741321	0.458499	0.75229
SCARB2	ENSG00000138760.10_7	6632.41	0.479829	0.0940938	5.09947	3.40604e-07	7.85165e-06
AC107871.1	ENSG00000260007.3_8	33.5347	0.479806	0.435365	1.10208	0.270427	0.577012
PHC2	ENSG00000134686.18_5	2401.19	0.479773	0.102009	4.70325	2.56048e-06	4.9939e-05
SCAND2P	ENSG00000176700.20_5	228.556	0.479765	0.221622	2.16479	0.0304039	0.144628
NFE2L3	ENSG00000050344.9_4	132.456	0.479523	0.214029	2.24045	0.0250615	0.125509
SOD3	ENSG00000109610.6_5	479.152	0.479154	0.184477	2.59736	0.0093943	0.059412
RECQL	ENSG00000004700.16_8	923.984	0.478847	0.0982697	4.87279	1.10035e-06	2.28639e-05
KIFAP3	ENSG00000075945.13_5	3900.78	0.478349	0.103796	4.60855	4.05487e-06	7.55867e-05
SLC16A2	ENSG00000147100.11_6	2014.66	0.477513	0.142298	3.35572	0.000791589	0.00790006
EXOC5P1	ENSG00000180673.9_5	10.3788	0.477402	0.615305	0.775878	0.437821	0.735889
MYH8	ENSG00000133020.4_5	7.1834	0.477304	0.987876	0.483162	0.628981	0.855889
AC105285.1	ENSG00000245213.7_8	33.5324	0.476736	0.411358	1.15893	0.246484	0.547391
PNP	ENSG00000198805.12_6	526.376	0.476591	0.147038	3.24128	0.00118995	0.0111888
C1QTNF2	ENSG00000145861.9_6	22.9311	0.476454	0.48793	0.97648	0.328826	0.639614
CX3CR1	ENSG00000168329.14_6	12.0721	0.475951	0.623306	0.763592	0.445111	0.74181
NOVA1	ENSG00000139910.20_7	725.674	0.475874	0.236457	2.01251	0.0441658	0.186457
ZNF618	ENSG00000157657.14_5	2650.91	0.475817	0.0881864	5.39558	6.8302e-08	1.7579e-06
PLOD2	ENSG00000152952.12_7	3191.15	0.475623	0.100037	4.75447	1.98968e-06	3.96602e-05
NTS	ENSG00000133636.11_4	124.123	0.475412	0.233628	2.03491	0.0418599	0.179815
PROB1	ENSG00000228672.4_4	427.939	0.475265	0.167047	2.84509	0.00443984	0.0328886
ACTR6	ENSG00000075089.9_4	421.68	0.474714	0.149216	3.18138	0.00146574	0.0132524
SNX6	ENSG00000129515.20_7	3558.7	0.474604	0.0901186	5.26643	1.39099e-07	3.43837e-06
BCL2L1	ENSG00000171552.13_7	2307.95	0.474471	0.0979786	4.8426	1.28153e-06	2.64464e-05
PXYLP1	ENSG00000155893.13_8	452.291	0.474344	0.139225	3.40704	0.000656725	0.00677631
SNX25	ENSG00000109762.16_4	562.475	0.474257	0.137376	3.45226	0.000555908	0.00584252
ARF6	ENSG00000165527.7_5	1656.27	0.47424	0.0973825	4.86987	1.11669e-06	2.31503e-05
RFX5	ENSG00000143390.17_6	1581.23	0.47417	0.0985811	4.80995	1.50971e-06	3.0909e-05
RASA2	ENSG00000155903.13_6	252.684	0.47399	0.152628	3.10552	0.00189945	0.0163428
KLF14	ENSG00000266265.3_5	16.1113	0.473899	0.696036	0.680855	0.495963	0.776165
NPC1	ENSG00000141458.13_6	1101.41	0.473869	0.0966241	4.90426	9.37816e-07	1.9667e-05
CCNL1	ENSG00000163660.12_4	1115.25	0.473701	0.199185	2.37819	0.0173978	0.0954375
AC138392.1	ENSG00000219201.4_6	43.034	0.473255	0.32094	1.47459	0.140323	0.396154
DSE	ENSG00000111817.19_9	1735.65	0.473049	0.139394	3.39361	0.000689775	0.00706903
CYP27B1	ENSG00000111012.10_6	7.66611	0.472759	0.834109	0.566784	0.570861	0.820803
TAF8	ENSG00000137413.16_4	572.763	0.472504	0.153183	3.08458	0.00203843	0.0173482
AP001062.1	ENSG00000184441.4_6	101.801	0.472487	0.239961	1.96902	0.0489512	0.200712
AC131212.2	ENSG00000279700.1_6	8.18468	0.472394	0.742328	0.636369	0.524536	0.793129
TLE1	ENSG00000196781.16_7	667.117	0.472124	0.167902	2.81191	0.00492488	0.0356508
RFPL1S	ENSG00000225465.6	27.5423	0.47184	0.401379	1.17555	0.239776	0.539824
BDKRB2	ENSG00000168398.6_4	423.975	0.471417	0.21303	2.21291	0.026904	0.132322
CARD6	ENSG00000132357.14_5	52.4993	0.470924	0.2939	1.60233	0.109083	0.341125
UBE2V1P2	ENSG00000214192.3_4	5.26018	0.470763	0.882038	0.533722	0.593534	0.834757
BAIAP2L2	ENSG00000128298.17_6	5.11244	0.470321	0.926589	0.507584	0.611745	0.845865
STARD13	ENSG00000133121.21_7	1025.76	0.470264	0.178459	2.63514	0.00841023	0.0546242
GATA5	ENSG00000130700.7_5	417.551	0.470044	0.133614	3.51792	0.000434947	0.00474462
CDH1	ENSG00000039068.19_7	65.787	0.469712	0.360165	1.30416	0.192179	0.477246
KDSR	ENSG00000119537.18_7	835.171	0.469697	0.109898	4.27393	1.92053e-05	0.000307133
IL6ST	ENSG00000134352.20_6	24753.5	0.469542	0.125502	3.7413	0.000183072	0.00223191
SOAT1	ENSG00000057252.13_4	1411.27	0.469183	0.148983	3.14924	0.00163694	0.0144329
TMEM65	ENSG00000164983.7_4	2946.42	0.469024	0.114035	4.11298	3.90587e-05	0.000583434
AF111169.1	ENSG00000258610.1_7	86.7907	0.469013	0.336117	1.39539	0.162899	0.434566
ASIC4	ENSG00000072182.12_5	18.9666	0.468984	0.638592	0.734403	0.462703	0.75543
GRIN3B	ENSG00000116032.5_3	19.4987	0.468962	0.490417	0.956252	0.338945	0.649307
SIMC1	ENSG00000170085.18_6	553.23	0.468888	0.154487	3.03514	0.00240427	0.0198728
ARL4C	ENSG00000188042.8_6	841.167	0.468657	0.203642	2.30138	0.0213701	0.111457
SLITRK6	ENSG00000184564.11_7	25.7623	0.46843	0.449935	1.04111	0.297826	0.607145
FNBP1P1	ENSG00000257800.1_4	52.7401	0.467809	0.314689	1.48658	0.137127	0.391091
MAATS1	ENSG00000183833.16_4	6.95756	0.467802	0.818507	0.57153	0.56764	0.818905
ITPRIPL2	ENSG00000205730.6_5	974.384	0.467532	0.104672	4.46663	7.94617e-06	0.000139112
WHAMMP3	ENSG00000276141.4_4	90.5129	0.467395	0.254611	1.83572	0.0663991	0.246686
HIC1	ENSG00000177374.13_7	626.991	0.46718	0.189477	2.46563	0.0136772	0.0798677
SRRM3	ENSG00000177679.16_6	56.5397	0.466616	0.301531	1.54749	0.121745	0.364612
RAB2B	ENSG00000129472.15_6	517.601	0.466439	0.192139	2.42762	0.0151984	0.0865443
AC016734.1	ENSG00000228305.2_5	12.7851	0.465752	0.575692	0.809031	0.418498	0.720863
LINC01909	ENSG00000266258.1_5	4.84486	0.465022	0.948867	0.490082	0.624076	0.85257
PCDHB19P	ENSG00000262096.2_4	15.844	0.464871	0.590545	0.787189	0.431171	0.730185
VASH1	ENSG00000071246.11_5	4378.29	0.464709	0.117355	3.95985	7.49969e-05	0.00102325
STIM1	ENSG00000167323.11_5	2123.83	0.464622	0.12796	3.63099	0.000282332	0.00323771
AC010997.4	ENSG00000272692.2_8	7.08728	0.464576	0.826063	0.562398	0.573845	0.822905
PGAM1	ENSG00000171314.9_4	17119.9	0.464448	0.120062	3.86838	0.000109559	0.001422
HS3ST4	ENSG00000182601.7_4	14.9324	0.463916	0.547499	0.847337	0.396807	0.703184
ZNF343	ENSG00000088876.13_6	280.468	0.463901	0.136964	3.38701	0.000706579	0.00720862
PTAR1	ENSG00000188647.13_6	1544.2	0.463465	0.107646	4.30545	1.6665e-05	0.000270084
LATS1	ENSG00000131023.13_5	1211.46	0.463459	0.160609	2.88564	0.0039062	0.0295765
SLC16A1-AS1	ENSG00000226419.8_7	140.788	0.463427	0.248411	1.86557	0.0621022	0.235567
MYL12A	ENSG00000101608.12_7	7224.56	0.4633	0.112369	4.12302	3.73931e-05	0.000560401
AC232271.1	ENSG00000270012.1_7	18.5539	0.463227	0.549662	0.842749	0.399369	0.704999
AL109955.1	ENSG00000218018.3_8	40.1155	0.463163	0.337528	1.37222	0.169995	0.44543
PAXBP1-AS1	ENSG00000238197.6_8	16.7627	0.462998	0.508396	0.910703	0.362452	0.670334
DERL1	ENSG00000136986.10_5	2222.45	0.462972	0.127689	3.62579	0.000288079	0.00329319
CDC42EP3	ENSG00000163171.8_4	7138.28	0.462877	0.0784884	5.8974	3.69278e-09	1.13792e-07
PDYN	ENSG00000101327.9_5	7.69439	0.462614	0.833315	0.555148	0.578793	0.825955
TRIM24	ENSG00000122779.18_5	7454.48	0.462387	0.0723161	6.39396	1.61638e-10	5.9286e-09
CPT1B	ENSG00000205560.13_5	233.606	0.461933	0.321033	1.4389	0.15018	0.412914
ZBTB42	ENSG00000179627.10_5	454.968	0.461694	0.12551	3.67855	0.000234566	0.00277664
MYOF	ENSG00000138119.17_6	3880.42	0.461551	0.128446	3.59334	0.000326467	0.00366497
AC008581.2	ENSG00000285000.1_4	107.47	0.461321	0.241747	1.90828	0.0563547	0.220563
PRRG1	ENSG00000130962.17_4	1070.75	0.461295	0.0985068	4.68287	2.82883e-06	5.44879e-05
[truncated: 16,120 more rows]
