# Supplementary material for: IFNγ activates an immune-like regulatory network in the cardiac vascular endothelium
Source: J Mol Cell Cardiol Plus. 2025 Feb 19;11:100289. doi: 10.1016/j.jmccpl.2025.100289 (PMC11919396; doi:10.1016/j.jmccpl.2025.100289)
Supplement: Table S3 — Enrichr gene set enrichment results. This table contains the output for the gene set enrichment analysis performed using the Enrichr R package. The columns describe the Database in Enrichr, the Term for the gene set, the Number of Upregulated Genes in the Term, the Total Number of Genes in the Term, the nominal P-value, Benjamini Hochberg Adjusted P-value, and the Odds Ratio. [file mmc4.xlsx]

## Sheet: TableS3_GeneSet
Database	Term	No. Upregulated Genes in Term	Total No. Genes in Term	P-value	Adjusted P-value	Odds Ratio
GO_Biological_Process_2023	Defense Response To Symbiont	64	148	1e-20	5.05261e-28	9.12393
GO_Biological_Process_2023	Defense Response To Virus	72	189	1e-20	7.86514e-28	7.39472
GO_Biological_Process_2023	Negative Regulation Of Viral Genome Replication	30	53	8.73746e-20	1.18713e-16	15.3311
GO_Biological_Process_2023	Negative Regulation Of Viral Process	31	61	1.47043e-18	1.49837e-15	12.1488
GO_Biological_Process_2023	Response To Cytokine	43	125	3.44485e-17	2.80824e-14	6.19531
GO_Biological_Process_2023	Regulation Of Viral Genome Replication	30	67	4.653e-16	3.16094e-13	9.52288
GO_Biological_Process_2023	Positive Regulation Of Intracellular Signal Transduction	98	525	1.15007e-15	6.69666e-13	2.75824
GO_Biological_Process_2023	Response To Type II Interferon	32	80	2.62222e-15	1.33602e-12	7.83525
GO_Biological_Process_2023	Regulation Of I-kappaB kinase/NF-kappaB Signaling	56	232	3.37664e-14	1.52924e-11	3.77143
GO_Biological_Process_2023	Positive Regulation Of I-kappaB kinase/NF-kappaB Signaling	47	175	5.69364e-14	2.32073e-11	4.33837
GO_Biological_Process_2023	Positive Regulation Of Type I Interferon Production	23	64	2.78011e-10	1.03016e-07	6.55781
GO_Biological_Process_2023	Positive Regulation Of Interferon-Beta Production	17	36	3.86342e-10	1.31227e-07	10.4322
GO_Biological_Process_2023	Regulation Of Interferon-Beta Production	20	50	4.37181e-10	1.37073e-07	7.78314
GO_Biological_Process_2023	Positive Regulation Of Transcription By RNA Polymerase II	127	938	1.77735e-09	5.17462e-07	1.8782
GO_Biological_Process_2023	Regulation Of Viral Entry Into Host Cell	18	44	2.11627e-09	5.7506e-07	8.07399
GO_Biological_Process_2023	Positive Regulation Of Cytokine Production	58	320	2.62792e-09	6.69463e-07	2.61498
GO_Biological_Process_2023	Antigen Processing And Presentation Of Endogenous Peptide Antigen	12	21	9.399e-09	2.2075e-06	15.5053
GO_Biological_Process_2023	Response To Interferon-Beta	14	29	9.74851e-09	2.2075e-06	10.8639
GO_Biological_Process_2023	Regulation Of Defense Response	26	97	2.43853e-08	5.23129e-06	4.28203
GO_Biological_Process_2023	Cellular Response To Molecule Of Bacterial Origin	29	117	2.63705e-08	5.27018e-06	3.85726
GO_Biological_Process_2023	Response To Lipopolysaccharide	35	159	2.71526e-08	5.27018e-06	3.30997
GO_Biological_Process_2023	Regulation Of Response To External Stimulus	30	127	4.94956e-08	9.17018e-06	3.62057
GO_Biological_Process_2023	Cellular Response To Type I Interferon	15	38	8.2934e-08	1.46973e-05	7.59273
GO_Biological_Process_2023	Positive Regulation Of NF-kappaB Transcription Factor Activity	33	152	9.52387e-08	1.61747e-05	3.24868
GO_Biological_Process_2023	Interferon-Mediated Signaling Pathway	17	49	1.07348e-07	1.71147e-05	6.18972
GO_Biological_Process_2023	Cellular Response To Type II Interferon	20	66	1.09171e-07	1.71147e-05	5.07154
GO_Biological_Process_2023	Response To Interferon-Alpha	10	17	1.16211e-07	1.75436e-05	16.5936
GO_Biological_Process_2023	Positive Regulation Of DNA-templated Transcription	149	1243	2.28214e-07	3.19143e-05	1.63173
GO_Biological_Process_2023	Positive Regulation Of Interleukin-1 Beta Production	18	57	2.34069e-07	3.19143e-05	5.37886
GO_Biological_Process_2023	Antigen Processing And Presentation Of Peptide Antigen Via MHC Class I	10	18	2.42724e-07	3.19143e-05	14.5186
GO_Biological_Process_2023	Peptide Antigen Assembly With MHC Protein Complex	10	18	2.42724e-07	3.19143e-05	14.5186
GO_Biological_Process_2023	Antigen Processing And Presentation Of Exogenous Peptide Antigen	13	31	2.62622e-07	3.34515e-05	8.39989
GO_Biological_Process_2023	Positive Regulation Of Interleukin-1 Production	19	64	3.23716e-07	3.99838e-05	4.92217
GO_Biological_Process_2023	Cellular Response To Lipopolysaccharide	28	124	3.72989e-07	4.47148e-05	3.41023
GO_Biological_Process_2023	Type I Interferon-Mediated Signaling Pathway	14	37	4.17443e-07	4.86142e-05	7.08206
GO_Biological_Process_2023	Regulation Of Interleukin-1 Beta Production	22	84	4.43854e-07	4.98699e-05	4.14069
GO_Biological_Process_2023	Cellular Response To Cytokine Stimulus	51	308	4.54359e-07	4.98699e-05	2.33412
GO_Biological_Process_2023	Cellular Response To Mechanical Stimulus	16	48	4.75789e-07	4.98699e-05	5.82193
GO_Biological_Process_2023	Positive Regulation Of Tumor Necrosis Factor Production	21	78	4.89401e-07	4.98699e-05	4.29762
GO_Biological_Process_2023	Regulation Of Innate Immune Response	21	78	4.89401e-07	4.98699e-05	4.29762
GO_Biological_Process_2023	Protein Ubiquitination	65	434	5.6649e-07	5.63174e-05	2.07799
GO_Biological_Process_2023	Regulation Of Tumor Necrosis Factor Production	28	127	6.27226e-07	6.08708e-05	3.30635
GO_Biological_Process_2023	Cellular Response To Lipid	41	228	6.78765e-07	6.43406e-05	2.57214
GO_Biological_Process_2023	Positive Regulation Of Immune Response	21	80	7.74258e-07	7.06118e-05	4.15149
GO_Biological_Process_2023	Positive Regulation Of Cytokine-Mediated Signaling Pathway	15	44	7.79571e-07	7.06118e-05	6.01985
GO_Biological_Process_2023	Regulation Of Cytokine Production	33	167	9.42538e-07	8.35171e-05	2.88265
GO_Biological_Process_2023	Positive Regulation Of Tumor Necrosis Factor Superfamily Cytokine Production	21	82	1.2037e-06	0.000104389	4.01493
GO_Biological_Process_2023	Positive Regulation Of Response To External Stimulus	31	155	1.52303e-06	0.000129331	2.92418
GO_Biological_Process_2023	Positive Regulation Of Programmed Cell Death	42	245	1.83529e-06	0.000152666	2.42664
GO_Biological_Process_2023	Myeloid Leukocyte Differentiation	19	71	1.87615e-06	0.000152944	4.25795
GO_Biological_Process_2023	Intrinsic Apoptotic Signaling Pathway	24	105	1.97755e-06	0.000158049	3.45836
GO_Biological_Process_2023	Positive Regulation Of DNA-binding Transcription Factor Activity	42	246	2.04578e-06	0.000160358	2.41461
GO_Biological_Process_2023	Positive Regulation Of T Cell Activation	24	107	2.82162e-06	0.000216998	3.37466
GO_Biological_Process_2023	Positive Regulation Of Macromolecule Biosynthetic Process	26	122	3.05897e-06	0.000225997	3.1626
GO_Biological_Process_2023	Positive Regulation Of Endothelial Cell Chemotaxis	8	14	3.10497e-06	0.000225997	15.4687
GO_Biological_Process_2023	Regulation Of Endothelial Cell Chemotaxis	8	14	3.10497e-06	0.000225997	15.4687
GO_Biological_Process_2023	Regulation Of Type II Interferon Production	21	87	3.38146e-06	0.000241804	3.70976
GO_Biological_Process_2023	Ubiquitin-Dependent Protein Catabolic Process	55	367	4.04221e-06	0.000283654	2.07255
GO_Biological_Process_2023	Protein Catabolic Process	23	102	4.10588e-06	0.000283654	3.39638
GO_Biological_Process_2023	Positive Regulation Of T Cell Mediated Cytotoxicity	12	33	4.59444e-06	0.000306999	6.64078
GO_Biological_Process_2023	Regulation Of Type I Interferon-Mediated Signaling Pathway	12	33	4.59444e-06	0.000306999	6.64078
GO_Biological_Process_2023	Antigen Processing And Presentation Of Peptide Antigen Via MHC Class II	11	28	4.78789e-06	0.000314765	7.51659
GO_Biological_Process_2023	Defense Response To Protozoan	8	15	6.187e-06	0.000394034	13.2582
GO_Biological_Process_2023	Negative Regulation Of Type I Interferon-Mediated Signaling Pathway	8	15	6.187e-06	0.000394034	13.2582
GO_Biological_Process_2023	Regulation Of Immune Response	19	77	6.92633e-06	0.000434334	3.81622
GO_Biological_Process_2023	Negative Regulation Of Innate Immune Response	15	52	8.26376e-06	0.000496459	4.71621
GO_Biological_Process_2023	Antiviral Innate Immune Response	14	46	8.28243e-06	0.000496459	5.08774
GO_Biological_Process_2023	Positive Regulation Of Blood Vessel Endothelial Cell Migration	14	46	8.28243e-06	0.000496459	5.08774
GO_Biological_Process_2023	Regulation Of Apoptotic Process	89	705	9.39774e-06	0.000555148	1.70785
GO_Biological_Process_2023	Regulation Of Type I Interferon Production	16	59	9.99081e-06	0.000581751	4.33
GO_Biological_Process_2023	Cell Surface Toll-Like Receptor Signaling Pathway	8	16	1.15072e-05	0.000660612	11.6003
GO_Biological_Process_2023	Defense Response To Bacterium	35	204	1.26429e-05	0.000715726	2.42264
GO_Biological_Process_2023	Positive Regulation Of Lymphocyte Proliferation	18	74	1.48517e-05	0.000805934	3.74252
GO_Biological_Process_2023	Cytokine-Mediated Signaling Pathway	41	257	1.48882e-05	0.000805934	2.22327
GO_Biological_Process_2023	Regulation Of Response To Biotic Stimulus	11	31	1.50938e-05	0.000805934	6.38806
GO_Biological_Process_2023	Macrophage Differentiation	9	21	1.54227e-05	0.000805934	8.70379
GO_Biological_Process_2023	Modulation By Symbiont Of Entry Into Host	9	21	1.54227e-05	0.000805934	8.70379
GO_Biological_Process_2023	Positive Regulation Of Interferon-Alpha Production	9	21	1.54227e-05	0.000805934	8.70379
GO_Biological_Process_2023	Antigen Processing And Presentation Of Exogenous Peptide Antigen Via MHC Class II	10	26	1.62762e-05	0.000839771	7.25616
GO_Biological_Process_2023	Response To Type I Interferon	6	9	1.7279e-05	0.000880365	23.1776
GO_Biological_Process_2023	Antigen Processing And Presentation Of Endogenous Peptide Antigen Via MHC Class I	5	6	1.79122e-05	0.000901362	50
GO_Biological_Process_2023	Pattern Recognition Receptor Signaling Pathway	15	56	2.21185e-05	0.00109945	4.25516
GO_Biological_Process_2023	Tumor Necrosis Factor-Mediated Signaling Pathway	12	38	2.40959e-05	0.00118331	5.36225
GO_Biological_Process_2023	Regulation Of Cysteine-Type Endopeptidase Activity Involved In Apoptotic Process	19	84	2.63226e-05	0.00127727	3.40395
GO_Biological_Process_2023	Positive Regulation Of Macroautophagy	16	64	3.03964e-05	0.0014576	3.8779
GO_Biological_Process_2023	Proteasome-Mediated Ubiquitin-Dependent Protein Catabolic Process	47	319	3.07821e-05	0.00145893	2.0255
GO_Biological_Process_2023	Regulation Of Inflammatory Response	38	240	3.56833e-05	0.00167179	2.20085
GO_Biological_Process_2023	Negative Regulation Of Apoptotic Process	64	482	3.69767e-05	0.0016904	1.80009
GO_Biological_Process_2023	Cytosolic Pattern Recognition Receptor Signaling Pathway	9	23	3.70335e-05	0.0016904	7.45958
GO_Biological_Process_2023	Regulation Of Cell Migration	59	434	3.73247e-05	0.0016904	1.84813
GO_Biological_Process_2023	Positive Regulation Of Defense Response	24	124	3.92376e-05	0.0017575	2.79837
GO_Biological_Process_2023	Positive Regulation Of Nitric-Oxide Synthase Biosynthetic Process	6	10	4.02703e-05	0.00178415	17.3822
GO_Biological_Process_2023	MHC Class II Protein Complex Assembly	7	14	4.19193e-05	0.00181769	11.5936
GO_Biological_Process_2023	Peptide Antigen Assembly With MHC Class II Protein Complex	7	14	4.19193e-05	0.00181769	11.5936
GO_Biological_Process_2023	Negative Regulation Of Cytokine-Mediated Signaling Pathway	15	59	4.32436e-05	0.00185538	3.96439
GO_Biological_Process_2023	Positive Regulation Of Apoptotic Process	41	270	4.82005e-05	0.00204651	2.09556
GO_Biological_Process_2023	Positive Regulation Of NIK/NF-kappaB Signaling	14	53	4.8891e-05	0.00204745	4.17296
GO_Biological_Process_2023	Negative Regulation Of Programmed Cell Death	53	381	4.9246e-05	0.00204745	1.89561
GO_Biological_Process_2023	Protein Polyubiquitination	36	226	4.97296e-05	0.00204745	2.21531
GO_Biological_Process_2023	Regulation Of Viral Life Cycle	9	24	5.50726e-05	0.00224476	6.96189
GO_Biological_Process_2023	Cellular Response To Tumor Necrosis Factor	23	119	5.76745e-05	0.00232754	2.79234
GO_Biological_Process_2023	Regulation Of Apoptotic Cell Clearance	5	7	5.85499e-05	0.0023397	28.9553
GO_Biological_Process_2023	Regulation Of Blood Vessel Endothelial Cell Migration	14	54	6.12048e-05	0.00242205	4.06842
GO_Biological_Process_2023	Negative Regulation Of ERK1 And ERK2 Cascade	13	48	6.81434e-05	0.0026707	4.31595
GO_Biological_Process_2023	Positive Regulation Of Protein Phosphorylation	52	377	7.22566e-05	0.00280493	1.87611
GO_Biological_Process_2023	Positive Regulation Of Phosphorylation	36	231	7.91178e-05	0.0030423	2.15791
GO_Biological_Process_2023	Positive Regulation Of Apoptotic Signaling Pathway	15	62	8.03595e-05	0.00306117	3.71074
GO_Biological_Process_2023	Cytidine To Uridine Editing	6	11	8.26002e-05	0.00311739	13.905
GO_Biological_Process_2023	Positive Regulation Of Cellular Catabolic Process	26	146	8.3728e-05	0.00312371	2.52676
GO_Biological_Process_2023	Negative Regulation Of Viral Life Cycle	8	20	8.43003e-05	0.00312371	7.73182
GO_Biological_Process_2023	Positive Regulation Of T Cell Mediated Immunity	12	43	9.39269e-05	0.00344906	4.49615
GO_Biological_Process_2023	Regulation Of T Cell Proliferation	17	77	9.50821e-05	0.00346031	3.29615
GO_Biological_Process_2023	Regulation Of Defense Response To Virus By Host	11	37	9.75559e-05	0.00349673	4.91229
GO_Biological_Process_2023	Negative Regulation Of Epithelial Cell Proliferation	16	70	9.77987e-05	0.00349673	3.4459
GO_Biological_Process_2023	Positive Regulation Of Protein Modification Process	35	225	0.000102554	0.00363488	2.15239
GO_Biological_Process_2023	Regulation Of Interferon-Alpha Production	9	26	0.000113712	0.00399561	6.14218
GO_Biological_Process_2023	Positive Regulation Of Chemotaxis	12	44	0.000119861	0.00417566	4.3554
GO_Biological_Process_2023	Negative Regulation Of Natural Killer Cell Mediated Cytotoxicity	7	16	0.000121157	0.00418506	9.01624
GO_Biological_Process_2023	Retrotransposon Silencing	8	21	0.000126687	0.00433929	7.13668
GO_Biological_Process_2023	Apoptotic Process	35	228	0.000134102	0.00455499	2.11859
GO_Biological_Process_2023	DNA Cytosine Deamination	5	8	0.000145836	0.00483273	19.3025
GO_Biological_Process_2023	Cellular Response To Muramyl Dipeptide	5	8	0.000145836	0.00483273	19.3025
GO_Biological_Process_2023	Regulation Of Dendritic Cell Antigen Processing And Presentation	5	8	0.000145836	0.00483273	19.3025
GO_Biological_Process_2023	Positive Regulation Of Innate Immune Response	12	45	0.000151698	0.00498646	4.22319
GO_Biological_Process_2023	Ventricular Cardiac Muscle Tissue Morphogenesis	10	33	0.000169231	0.00551827	5.04584
GO_Biological_Process_2023	Interleukin-27-Mediated Signaling Pathway	4	5	0.000188251	0.00587856	46.3019
GO_Biological_Process_2023	Venous Blood Vessel Morphogenesis	4	5	0.000188251	0.00587856	46.3019
GO_Biological_Process_2023	Regulation Of Autophagy	36	241	0.000188964	0.00587856	2.05152
GO_Biological_Process_2023	Regulation Of Epidermal Growth Factor Receptor Signaling Pathway	12	46	0.000190495	0.00587856	4.09876
GO_Biological_Process_2023	Regulation Of Interleukin-10 Production	12	46	0.000190495	0.00587856	4.09876
GO_Biological_Process_2023	Base Conversion Or Substitution Editing	7	17	0.000191818	0.00587856	8.11418
GO_Biological_Process_2023	Positive Regulation Of Regulatory T Cell Differentiation	7	17	0.000191818	0.00587856	8.11418
GO_Biological_Process_2023	Toll-Like Receptor 4 Signaling Pathway	7	17	0.000191818	0.00587856	8.11418
GO_Biological_Process_2023	Extrinsic Apoptotic Signaling Pathway	15	67	0.000204608	0.00622376	3.35302
GO_Biological_Process_2023	Positive Regulation Of Stress-Activated MAPK Cascade	20	105	0.000210355	0.00632929	2.73877
GO_Biological_Process_2023	Regulation Of Cytokine-Mediated Signaling Pathway	11	40	0.000211183	0.00632929	4.4034
GO_Biological_Process_2023	Positive Regulation Of Defense Response To Virus By Host	9	28	0.000217244	0.00645534	5.49504
GO_Biological_Process_2023	Regulation Of Transcription By RNA Polymerase II	204	2028	0.000218557	0.00645534	1.33422
GO_Biological_Process_2023	Regulation Of Phosphatidylinositol 3-Kinase Activity	10	34	0.000222746	0.00653175	4.83533
GO_Biological_Process_2023	Regulation Of MAP Kinase Activity	21	114	0.000240223	0.00699393	2.62886
GO_Biological_Process_2023	Regulation Of NIK/NF-kappaB Signaling	17	83	0.000250256	0.00723436	2.99552
GO_Biological_Process_2023	Antigen Processing And Presentation Of Endogenous Peptide Antigen Via MHC Class I Via ER Pathway	6	13	0.00026678	0.00734725	9.93109
GO_Biological_Process_2023	Antigen Processing And Presentation Of Endogenous Peptide Antigen Via MHC Class I Via ER Pathway, TAP-independent	6	13	0.00026678	0.00734725	9.93109
GO_Biological_Process_2023	Antigen Processing And Presentation Of Endogenous Peptide Antigen Via MHC Class Ib	6	13	0.00026678	0.00734725	9.93109
GO_Biological_Process_2023	Antigen Processing And Presentation Of Peptide Antigen Via MHC Class Ib	6	13	0.00026678	0.00734725	9.93109
GO_Biological_Process_2023	Endolysosomal Toll-Like Receptor Signaling Pathway	6	13	0.00026678	0.00734725	9.93109
GO_Biological_Process_2023	Regulation Of ERBB Signaling Pathway	6	13	0.00026678	0.00734725	9.93109
GO_Biological_Process_2023	Regulation Of Nitric-Oxide Synthase Biosynthetic Process	6	13	0.00026678	0.00734725	9.93109
GO_Biological_Process_2023	Modification-Dependent Protein Catabolic Process	30	192	0.000286602	0.00780238	2.16018
GO_Biological_Process_2023	Negative Regulation Of ERBB Signaling Pathway	7	18	0.000292348	0.00780238	7.37612
GO_Biological_Process_2023	Negative Regulation Of Viral Entry Into Host Cell	7	18	0.000292348	0.00780238	7.37612
GO_Biological_Process_2023	Regulation Of T Cell Cytokine Production	7	18	0.000292348	0.00780238	7.37612
GO_Biological_Process_2023	Glycolytic Process	9	29	0.000292876	0.00780238	5.22
GO_Biological_Process_2023	Phosphatidylethanolamine Acyl-Chain Remodeling	5	9	0.000306533	0.00811317	14.4761
GO_Biological_Process_2023	Phosphate-Containing Compound Metabolic Process	29	184	0.000309307	0.00813377	2.18192
GO_Biological_Process_2023	Response To Interleukin-1	17	85	0.000336928	0.00880332	2.9071
GO_Biological_Process_2023	Cellular Response To Peptide	13	56	0.000366536	0.00951593	3.51145
GO_Biological_Process_2023	Regulation Of T Cell Mediated Cytotoxicity	10	36	0.000372799	0.00961728	4.4629
GO_Biological_Process_2023	Immunoglobulin Mediated Immune Response	9	30	0.000389032	0.00997291	4.97116
GO_Biological_Process_2023	Cellular Response To Virus	14	64	0.000425201	0.0107563	3.25296
GO_Biological_Process_2023	Positive Regulation Of Cysteine-Type Endopeptidase Activity	14	64	0.000425201	0.0107563	3.25296
GO_Biological_Process_2023	Cardiac Epithelial To Mesenchymal Transition	7	19	0.000431167	0.0107563	6.76108
GO_Biological_Process_2023	Immunoglobulin Production Involved In Immunoglobulin-Mediated Immune Response	7	19	0.000431167	0.0107563	6.76108
GO_Biological_Process_2023	Negative Regulation Of Single Stranded Viral RNA Replication Via Double Stranded DNA Intermediate	6	14	0.000435426	0.0107563	8.68923
GO_Biological_Process_2023	Regulation Of Transposition	6	14	0.000435426	0.0107563	8.68923
GO_Biological_Process_2023	Cellular Response To Oxygen-Containing Compound	52	406	0.000459451	0.0112815	1.71965
GO_Biological_Process_2023	Cellular Response To Hypoxia	15	72	0.000468897	0.0114445	3.05806
GO_Biological_Process_2023	Negative Regulation Of Endothelial Cell Migration	10	37	0.000474742	0.0115181	4.29737
GO_Biological_Process_2023	Regulation Of ERK1 And ERK2 Cascade	35	244	0.000500207	0.012032	1.95468
GO_Biological_Process_2023	Positive Regulation Of T Cell Proliferation	14	65	0.000502742	0.012032	3.189
GO_Biological_Process_2023	Negative Regulation Of Transposition	8	25	0.000504777	0.012032	5.45627
GO_Biological_Process_2023	Positive Regulation Of Extrinsic Apoptotic Signaling Pathway	9	31	0.000509746	0.0120798	4.74494
GO_Biological_Process_2023	Regulation Of Cardiac Muscle Hypertrophy In Response To Stress	4	6	0.000528932	0.012462	23.1497
GO_Biological_Process_2023	Cellular Response To Decreased Oxygen Levels	15	73	0.000547345	0.0127868	3.00518
GO_Biological_Process_2023	Cellular Response To Growth Factor Stimulus	25	155	0.000548993	0.0127868	2.24004
GO_Biological_Process_2023	Protein Phosphorylation	61	500	0.000567854	0.0128963	1.62854
GO_Biological_Process_2023	Cellular Response To Interleukin-15	5	10	0.000572797	0.0128963	11.5802
GO_Biological_Process_2023	Interleukin-15-Mediated Signaling Pathway	5	10	0.000572797	0.0128963	11.5802
GO_Biological_Process_2023	Protein auto-ADP-ribosylation	5	10	0.000572797	0.0128963	11.5802
GO_Biological_Process_2023	Positive Regulation Of Gene Expression	59	480	0.000574996	0.0128963	1.642
GO_Biological_Process_2023	Cellular Response To Interleukin-1	16	81	0.000575841	0.0128963	2.86103
GO_Biological_Process_2023	Regulation Of Interleukin-8 Production	16	81	0.000575841	0.0128963	2.86103
GO_Biological_Process_2023	Zymogen Activation	11	45	0.000640769	0.014272	3.75482
GO_Biological_Process_2023	Proteasomal Protein Catabolic Process	32	220	0.000668758	0.0148144	1.98523
GO_Biological_Process_2023	Cardiac Muscle Cell Development	8	26	0.000678585	0.0149509	5.15287
GO_Biological_Process_2023	Protein Modification By Small Protein Conjugation	47	364	0.000705492	0.0154601	1.73366
GO_Biological_Process_2023	Regulation Of Extrinsic Apoptotic Signaling Pathway	13	60	0.000743333	0.0161396	3.2119
GO_Biological_Process_2023	Positive Regulation Of Autophagy	19	107	0.000746642	0.0161396	2.51113
GO_Biological_Process_2023	Positive Regulation Of Pattern Recognition Receptor Signaling Pathway	10	39	0.000748379	0.0161396	4.00057
GO_Biological_Process_2023	Regulation Of Angiogenesis	30	205	0.000876043	0.0187934	1.99828
GO_Biological_Process_2023	Negative Regulation Of Cytokine Production	27	178	0.000895896	0.0191187	2.08305
GO_Biological_Process_2023	Positive Regulation Of MAPK Cascade	41	310	0.000936942	0.0198905	1.78002
GO_Biological_Process_2023	Phosphorylation	53	429	0.000949804	0.0200584	1.64923
GO_Biological_Process_2023	Cellular Response To Organic Cyclic Compound	24	152	0.000954694	0.0200584	2.18288
GO_Biological_Process_2023	Negative Regulation Of CD4-positive, Alpha-Beta T Cell Activation	5	11	0.000981297	0.0201878	9.64967
GO_Biological_Process_2023	Regulation Of CD4-positive, Alpha-Beta T Cell Differentiation	5	11	0.000981297	0.0201878	9.64967
GO_Biological_Process_2023	Macromolecule Catabolic Process	16	85	0.000997218	0.0201878	2.69459
GO_Biological_Process_2023	Regulation Of Protein Binding	20	118	0.00100853	0.0201878	2.37378
GO_Biological_Process_2023	Activation Of Cysteine-Type Endopeptidase Activity	6	16	0.00101038	0.0201878	6.95063
GO_Biological_Process_2023	Negative Regulation Of RNA Biosynthetic Process	6	16	0.00101038	0.0201878	6.95063
GO_Biological_Process_2023	Negative Regulation Of Anoikis	6	16	0.00101038	0.0201878	6.95063
GO_Biological_Process_2023	Negative Regulation Of Receptor Signaling Pathway Via JAK-STAT	6	16	0.00101038	0.0201878	6.95063
GO_Biological_Process_2023	Regulation Of Interleukin-1 Production	6	16	0.00101038	0.0201878	6.95063
GO_Biological_Process_2023	Regulation Of Plasminogen Activation	6	16	0.00101038	0.0201878	6.95063
GO_Biological_Process_2023	Regulation Of JNK Cascade	19	110	0.00105571	0.0209907	2.42794
GO_Biological_Process_2023	Regulation Of Chemokine Production	10	41	0.00114016	0.0222279	3.74206
GO_Biological_Process_2023	Post-Translational Protein Modification	11	48	0.00114346	0.0222279	3.44981
GO_Biological_Process_2023	Regulation Of Tumor Necrosis Factor-Mediated Signaling Pathway	11	48	0.00114346	0.0222279	3.44981
GO_Biological_Process_2023	Lymphocyte Apoptotic Process	4	7	0.00115611	0.0222279	15.4323
GO_Biological_Process_2023	Nucleobase-Containing Small Molecule Interconversion	4	7	0.00115611	0.0222279	15.4323
GO_Biological_Process_2023	Positive Regulation Of Apoptotic Cell Clearance	4	7	0.00115611	0.0222279	15.4323
GO_Biological_Process_2023	Positive Regulation Of Cardiac Epithelial To Mesenchymal Transition	4	7	0.00115611	0.0222279	15.4323
GO_Biological_Process_2023	Negative Regulation Of Type II Interferon Production	8	28	0.00116966	0.0222696	4.63707
GO_Biological_Process_2023	Pyroptosis	8	28	0.00116966	0.0222696	4.63707
GO_Biological_Process_2023	Cellular Response To Interferon-Beta	7	22	0.00118014	0.0222696	5.40798
GO_Biological_Process_2023	Dendritic Cell Differentiation	7	22	0.00118014	0.0222696	5.40798
GO_Biological_Process_2023	T Cell Receptor Signaling Pathway	17	95	0.00126854	0.0238275	2.53301
GO_Biological_Process_2023	Intrinsic Apoptotic Signaling Pathway By P53 Class Mediator	9	35	0.00133582	0.0249762	4.01407
GO_Biological_Process_2023	Intrinsic Apoptotic Signaling Pathway In Response To DNA Damage	11	49	0.00136988	0.0254961	3.35885
GO_Biological_Process_2023	Positive Regulation Of Inflammatory Response	18	104	0.00137901	0.0255493	2.43301
GO_Biological_Process_2023	Cardiac Ventricle Morphogenesis	10	42	0.00139107	0.0256562	3.62492
GO_Biological_Process_2023	Growth Hormone Receptor Signaling Pathway	6	17	0.00145687	0.0266287	6.31841
GO_Biological_Process_2023	Regulation Of Single Stranded Viral RNA Replication Via Double Stranded DNA Intermediate	6	17	0.00145687	0.0266287	6.31841
GO_Biological_Process_2023	DNA Deamination	5	12	0.0015722	0.0277415	8.2707
GO_Biological_Process_2023	Detection Of Bacterium	5	12	0.0015722	0.0277415	8.2707
GO_Biological_Process_2023	Negative Regulation Of Cardiac Muscle Hypertrophy	5	12	0.0015722	0.0277415	8.2707
GO_Biological_Process_2023	Positive Regulation By Symbiont Of Entry Into Host	5	12	0.0015722	0.0277415	8.2707
GO_Biological_Process_2023	Positive Regulation Of CD4-positive, Alpha-Beta T Cell Activation	5	12	0.0015722	0.0277415	8.2707
GO_Biological_Process_2023	Positive Regulation Of Viral Entry Into Host Cell	5	12	0.0015722	0.0277415	8.2707
GO_Biological_Process_2023	Regulation Of Chemokine (C-X-C Motif) Ligand 2 Production	5	12	0.0015722	0.0277415	8.2707
GO_Biological_Process_2023	Response To Muramyl Dipeptide	5	12	0.0015722	0.0277415	8.2707
GO_Biological_Process_2023	Negative Regulation Of Epidermal Growth Factor Receptor Signaling Pathway	7	23	0.00158084	0.0277737	5.06971
GO_Biological_Process_2023	Pyruvate Metabolic Process	11	50	0.00163179	0.0284238	3.27254
GO_Biological_Process_2023	Regulation Of Interleukin-12 Production	11	50	0.00163179	0.0284238	3.27254
GO_Biological_Process_2023	Receptor Signaling Pathway Via JAK-STAT	9	36	0.00165683	0.0287372	3.86519
GO_Biological_Process_2023	Regulation Of GTPase Activity	30	214	0.00174902	0.0302077	1.8996
GO_Biological_Process_2023	Positive Regulation Of Type II Interferon Production	12	58	0.00179171	0.0308143	3.02754
GO_Biological_Process_2023	Positive Regulation Of Leukocyte Mediated Cytotoxicity	11	51	0.00193319	0.033108	3.19056
GO_Biological_Process_2023	Response To Unfolded Protein	10	44	0.00202739	0.0344876	3.41132
GO_Biological_Process_2023	Heart Trabecula Morphogenesis	6	18	0.00203914	0.0344876	5.79156
GO_Biological_Process_2023	Positive Regulation Of Cytokine Production Involved In Inflammatory Response	6	18	0.00203914	0.0344876	5.79156
GO_Biological_Process_2023	Positive Regulation Of Protein Binding	12	59	0.00208898	0.0351847	2.96296
GO_Biological_Process_2023	Positive Regulation Of Binding	16	91	0.00210112	0.0352435	2.47821
GO_Biological_Process_2023	Positive Regulation Of DNA Metabolic Process	18	108	0.00213655	0.0354628	2.32437
GO_Biological_Process_2023	Response To Tumor Necrosis Factor	18	108	0.00213655	0.0354628	2.32437
GO_Biological_Process_2023	N-acylphosphatidylethanolamine Metabolic Process	4	8	0.0021664	0.0354628	11.5736
GO_Biological_Process_2023	Adult Heart Development	4	8	0.0021664	0.0354628	11.5736
GO_Biological_Process_2023	Protein poly-ADP-ribosylation	4	8	0.0021664	0.0354628	11.5736
GO_Biological_Process_2023	Regulation Of Tumor Necrosis Factor Superfamily Cytokine Production	4	8	0.0021664	0.0354628	11.5736
GO_Biological_Process_2023	Regulation Of Protein Phosphorylation	35	265	0.00217553	0.0354699	1.77416
GO_Biological_Process_2023	Positive Regulation Of Neuron Projection Development	16	92	0.00235929	0.0381441	2.44547
GO_Biological_Process_2023	Myeloid Dendritic Cell Activation	5	13	0.00238809	0.0381441	7.23647
GO_Biological_Process_2023	Negative Regulation Of Fibroblast Growth Factor Receptor Signaling Pathway	5	13	0.00238809	0.0381441	7.23647
GO_Biological_Process_2023	Cardiac Muscle Tissue Morphogenesis	8	31	0.0023957	0.0381441	4.03158
GO_Biological_Process_2023	Receptor Signaling Pathway Via STAT	8	31	0.0023957	0.0381441	4.03158
GO_Biological_Process_2023	Regulation Of Extrinsic Apoptotic Signaling Pathway Via Death Domain Receptors	8	31	0.0023957	0.0381441	4.03158
GO_Biological_Process_2023	Protein Modification Process	78	711	0.00242124	0.0382886	1.44462
GO_Biological_Process_2023	I-kappaB kinase/NF-kappaB Signaling	10	45	0.00242356	0.0382886	3.31367
GO_Biological_Process_2023	Negative Regulation Of Cysteine-Type Endopeptidase Activity	11	53	0.0026718	0.0418856	3.03829
GO_Biological_Process_2023	Positive Regulation Of Chemokine Production	11	53	0.0026718	0.0418856	3.03829
GO_Biological_Process_2023	Regulation Of Myelination	7	25	0.00269244	0.041887	4.50592
GO_Biological_Process_2023	Ventricular Cardiac Muscle Tissue Development	7	25	0.00269244	0.041887	4.50592
GO_Biological_Process_2023	Positive Regulation Of Endothelial Cell Migration	15	85	0.00274991	0.0426184	2.48837
GO_Biological_Process_2023	Intrinsic Apoptotic Signaling Pathway In Response To DNA Damage By P53 Class Mediator	6	19	0.00278128	0.0427792	5.34577
GO_Biological_Process_2023	Regulation Of Fibroblast Growth Factor Receptor Signaling Pathway	6	19	0.00278128	0.0427792	5.34577
GO_Biological_Process_2023	Positive Regulation Of Interleukin-8 Production	12	61	0.00280465	0.0429765	2.84171
GO_Biological_Process_2023	Positive Regulation Of JNK Cascade	14	77	0.00282293	0.0430946	2.57989
GO_Biological_Process_2023	Myofibril Assembly	10	46	0.00287948	0.0437938	3.22145
GO_Biological_Process_2023	Heterochromatin Formation	8	32	0.00297443	0.0450698	3.86339
GO_Biological_Process_2023	Heterochromatin Organization	9	39	0.00300349	0.0453415	3.47811
GO_Biological_Process_2023	Organonitrogen Compound Catabolic Process	14	78	0.00319354	0.0480328	2.53944
GO_Biological_Process_2023	Regulation Of T Cell Activation	12	62	0.00323063	0.0484119	2.78473
GO_Biological_Process_2023	Positive Regulation Of Lymphocyte Activation	10	47	0.00340129	0.0505556	3.13421
GO_Biological_Process_2023	Positive Regulation Of Phosphatidylinositol 3-Kinase Activity	7	26	0.00343439	0.0505556	4.26853
GO_Biological_Process_2023	Positive Regulation Of Kinase Activity	17	104	0.0034466	0.0505556	2.26986
GO_Biological_Process_2023	Negative Regulation Of Receptor Signaling Pathway Via STAT	5	14	0.00347291	0.0505556	6.43207
GO_Biological_Process_2023	Pathway-Restricted SMAD Protein Phosphorylation	5	14	0.00347291	0.0505556	6.43207
GO_Biological_Process_2023	Positive Regulation Of Response To Cytokine Stimulus	5	14	0.00347291	0.0505556	6.43207
GO_Biological_Process_2023	Positive Regulation Of Type I Interferon-Mediated Signaling Pathway	5	14	0.00347291	0.0505556	6.43207
GO_Biological_Process_2023	Regulation Of Macrophage Differentiation	5	14	0.00347291	0.0505556	6.43207
GO_Biological_Process_2023	DNA Damage Response	46	384	0.00361772	0.0513907	1.58847
GO_Biological_Process_2023	I-kappaB Phosphorylation	4	9	0.00365429	0.0513907	9.25836
GO_Biological_Process_2023	T-helper 1 Type Immune Response	4	9	0.00365429	0.0513907	9.25836
GO_Biological_Process_2023	Fructose 6-Phosphate Metabolic Process	4	9	0.00365429	0.0513907	9.25836
GO_Biological_Process_2023	Myeloid Dendritic Cell Differentiation	4	9	0.00365429	0.0513907	9.25836
GO_Biological_Process_2023	Negative Regulation Of Tyrosine Phosphorylation Of STAT Protein	4	9	0.00365429	0.0513907	9.25836
GO_Biological_Process_2023	Type II Interferon-Mediated Signaling Pathway	4	9	0.00365429	0.0513907	9.25836
GO_Biological_Process_2023	Positive Regulation Of Cytokine Production Involved In Immune Response	8	33	0.00365636	0.0513907	3.70865
GO_Biological_Process_2023	Regulation Of Activated T Cell Proliferation	8	33	0.00365636	0.0513907	3.70865
GO_Biological_Process_2023	Regulation Of Sprouting Angiogenesis	8	33	0.00365636	0.0513907	3.70865
GO_Biological_Process_2023	Regulation Of Cellular Catabolic Process	12	63	0.00370739	0.0517656	2.72998
GO_Biological_Process_2023	Negative Regulation Of Small GTPase Mediated Signal Transduction	6	20	0.00370843	0.0517656	4.96366
GO_Biological_Process_2023	Regulation Of Interleukin-6 Production	18	114	0.00390641	0.0543432	2.17838
GO_Biological_Process_2023	Inflammatory Response	31	236	0.00408249	0.0565994	1.76094
GO_Biological_Process_2023	Positive Regulation Of T Cell Differentiation	12	64	0.00423918	0.0578381	2.67733
GO_Biological_Process_2023	Carbohydrate Catabolic Process	9	41	0.00429979	0.0578381	3.26037
GO_Biological_Process_2023	Positive Regulation Of Filopodium Assembly	7	27	0.00432229	0.0578381	4.05488
GO_Biological_Process_2023	Cellular Response To Amyloid-Beta	8	34	0.00445314	0.0578381	3.56582
GO_Biological_Process_2023	Negative Regulation Of Ras Protein Signal Transduction	8	34	0.00445314	0.0578381	3.56582
GO_Biological_Process_2023	Regulation Of Metal Ion Transport	8	34	0.00445314	0.0578381	3.56582
GO_Biological_Process_2023	ISG15-protein Conjugation	3	5	0.00446982	0.0578381	17.3514
GO_Biological_Process_2023	Negative Regulation Of Cardiac Muscle Cell Apoptotic Process	3	5	0.00446982	0.0578381	17.3514
GO_Biological_Process_2023	Negative Regulation Of Insulin-Like Growth Factor Receptor Signaling Pathway	3	5	0.00446982	0.0578381	17.3514
GO_Biological_Process_2023	Plus-End-Directed Organelle Transport Along Microtubule	3	5	0.00446982	0.0578381	17.3514
GO_Biological_Process_2023	Positive Regulation Of CD4-positive, CD25-positive, Alpha-Beta Regulatory T Cell Differentiation	3	5	0.00446982	0.0578381	17.3514
GO_Biological_Process_2023	Positive Regulation Of Antigen Processing And Presentation	3	5	0.00446982	0.0578381	17.3514
GO_Biological_Process_2023	Positive Regulation Of Dendritic Cell Antigen Processing And Presentation	3	5	0.00446982	0.0578381	17.3514
GO_Biological_Process_2023	Protection From Natural Killer Cell Mediated Cytotoxicity	3	5	0.00446982	0.0578381	17.3514
GO_Biological_Process_2023	Purine Deoxyribonucleotide Catabolic Process	3	5	0.00446982	0.0578381	17.3514
GO_Biological_Process_2023	Regulation Of Macrophage Apoptotic Process	3	5	0.00446982	0.0578381	17.3514
GO_Biological_Process_2023	Regulation Of Nitric Oxide Mediated Signal Transduction	3	5	0.00446982	0.0578381	17.3514
GO_Biological_Process_2023	Regulation Of Protein Deubiquitination	3	5	0.00446982	0.0578381	17.3514
GO_Biological_Process_2023	Regulation Of Ribonuclease Activity	3	5	0.00446982	0.0578381	17.3514
GO_Biological_Process_2023	Regulation Of Sarcomere Organization	3	5	0.00446982	0.0578381	17.3514
GO_Biological_Process_2023	Ventricular Compact Myocardium Morphogenesis	3	5	0.00446982	0.0578381	17.3514
GO_Biological_Process_2023	Negative Regulation Of Cysteine-Type Endopeptidase Activity Involved In Apoptotic Process	10	49	0.00466869	0.0602201	2.97316
GO_Biological_Process_2023	Positive Regulation Of Cell Cycle	12	65	0.00483038	0.0612772	2.62667
GO_Biological_Process_2023	Regulation Of Tyrosine Phosphorylation Of STAT Protein	12	65	0.00483038	0.0612772	2.62667
GO_Biological_Process_2023	Positive Regulation Of T Cell Cytokine Production	6	21	0.00484637	0.0612772	4.63249
GO_Biological_Process_2023	Positive Regulation Of Vacuole Organization	6	21	0.00484637	0.0612772	4.63249
GO_Biological_Process_2023	Regulation Of Anoikis	6	21	0.00484637	0.0612772	4.63249
GO_Biological_Process_2023	Negative Regulation Of Phagocytosis	5	15	0.0048709	0.0612772	5.78855
GO_Biological_Process_2023	Positive Regulation Of Transmembrane Transport	5	15	0.0048709	0.0612772	5.78855
GO_Biological_Process_2023	Regulation Of Monocyte Differentiation	5	15	0.0048709	0.0612772	5.78855
GO_Biological_Process_2023	Positive Regulation Of Protein Serine/Threonine Kinase Activity	18	117	0.00516741	0.0648073	2.11202
GO_Biological_Process_2023	Positive Regulation Of MAP Kinase Activity	15	91	0.00535633	0.0663668	2.29117
GO_Biological_Process_2023	Regulation Of Epithelial Cell Proliferation	15	91	0.00535633	0.0663668	2.29117
GO_Biological_Process_2023	Negative Regulation Of Cation Channel Activity	7	28	0.00537317	0.0663668	3.86158
GO_Biological_Process_2023	Primary Neural Tube Formation	7	28	0.00537317	0.0663668	3.86158
GO_Biological_Process_2023	Regulation Of Chemotaxis	7	28	0.00537317	0.0663668	3.86158
GO_Biological_Process_2023	Positive Regulation Of Cell Motility	29	221	0.00542718	0.0668314	1.75787
GO_Biological_Process_2023	Cellular Response To Interleukin-12	4	10	0.00570863	0.0690456	7.71488
GO_Biological_Process_2023	Negative Regulation Of Programmed Necrotic Cell Death	4	10	0.00570863	0.0690456	7.71488
GO_Biological_Process_2023	Negative Regulation Of Steroid Biosynthetic Process	4	10	0.00570863	0.0690456	7.71488
GO_Biological_Process_2023	Positive Regulation Of MHC Class II Biosynthetic Process	4	10	0.00570863	0.0690456	7.71488
GO_Biological_Process_2023	Regulation Of Cardiac Muscle Cell Apoptotic Process	4	10	0.00570863	0.0690456	7.71488
GO_Biological_Process_2023	Regulation Of Programmed Necrotic Cell Death	4	10	0.00570863	0.0690456	7.71488
GO_Biological_Process_2023	Regulation Of Neuron Projection Development	24	174	0.00585807	0.0706435	1.86048
GO_Biological_Process_2023	Regulation Of Filopodium Assembly	9	43	0.0059952	0.0720838	3.06825
GO_Biological_Process_2023	Negative Regulation Of DNA-templated Transcription	104	1025	0.00608785	0.0728525	1.32511
GO_Biological_Process_2023	Hemopoiesis	16	101	0.00609487	0.0728525	2.18546
GO_Biological_Process_2023	Positive Regulation Of Viral Life Cycle	6	22	0.00622121	0.0739291	4.34273
GO_Biological_Process_2023	Regulation Of Regulatory T Cell Differentiation	6	22	0.00622121	0.0739291	4.34273
GO_Biological_Process_2023	Positive Regulation Of Protein Kinase B Signaling	15	93	0.00657418	0.077828	2.23218
GO_Biological_Process_2023	Tube Closure	7	29	0.00660438	0.077828	3.68586
GO_Biological_Process_2023	Positive Regulation Of Autophagosome Assembly	5	16	0.00662569	0.077828	5.26203
GO_Biological_Process_2023	Positive Regulation Of Cardiac Muscle Tissue Growth	5	16	0.00662569	0.077828	5.26203
GO_Biological_Process_2023	Positive Regulation Of Interleukin-6 Production	13	76	0.00670472	0.0783049	2.39409
GO_Biological_Process_2023	Regulation Of Ras Protein Signal Transduction	13	76	0.00670472	0.0783049	2.39409
GO_Biological_Process_2023	Positive Regulation Of Hydrolase Activity	24	176	0.00674896	0.0784933	1.8358
GO_Biological_Process_2023	Regulation Of Transforming Growth Factor Beta Receptor Signaling Pathway	17	111	0.00675936	0.0784933	2.10003
GO_Biological_Process_2023	Positive Regulation Of Leukocyte Cell-Cell Adhesion	9	44	0.00701549	0.0812362	2.98042
GO_Biological_Process_2023	Defense Response To Gram-positive Bacterium	14	85	0.00704714	0.0813715	2.2882
GO_Biological_Process_2023	Positive Regulation Of Phagocytosis	11	60	0.00720261	0.0829317	2.60326
GO_Biological_Process_2023	Positive Regulation Of Cell Population Proliferation	54	483	0.00722479	0.0829528	1.46938
GO_Biological_Process_2023	Negative Regulation Of Cellular Process	59	537	0.00741463	0.0848933	1.44161
GO_Biological_Process_2023	Actomyosin Structure Organization	13	77	0.0074932	0.0853137	2.35656
GO_Biological_Process_2023	Negative Regulation Of Blood Vessel Morphogenesis	13	77	0.0074932	0.0853137	2.35656
GO_Biological_Process_2023	Regulation Of p38MAPK Cascade	8	37	0.00765421	0.0869041	3.19642
GO_Biological_Process_2023	Adaptive Immune Response Based On Somatic Recombination Of Immune Receptors Built From Immunoglobulin Superfamily Domains	6	23	0.007859	0.0882631	4.08705
GO_Biological_Process_2023	Positive Regulation Of Cell-Substrate Junction Organization	6	23	0.007859	0.0882631	4.08705
GO_Biological_Process_2023	Regulation Of Cardiac Muscle Hypertrophy	6	23	0.007859	0.0882631	4.08705
GO_Biological_Process_2023	Regulation Of Endopeptidase Activity	12	69	0.00788218	0.0882631	2.44181
GO_Biological_Process_2023	Response To Molecule Of Bacterial Origin	12	69	0.00788218	0.0882631	2.44181
GO_Biological_Process_2023	Artery Morphogenesis	7	30	0.00803341	0.0885844	3.52541
GO_Biological_Process_2023	Negative Regulation Of Calcium Ion Transmembrane Transporter Activity	7	30	0.00803341	0.0885844	3.52541
GO_Biological_Process_2023	Actin Cytoskeleton Reorganization	10	53	0.0082939	0.0885844	2.696
GO_Biological_Process_2023	Regulation Of Receptor Signaling Pathway Via JAK-STAT	10	53	0.0082939	0.0885844	2.696
GO_Biological_Process_2023	Proteolysis Involved In Protein Catabolic Process	13	78	0.00835314	0.0885844	2.32018
GO_Biological_Process_2023	Regulation Of Gene Expression	112	1127	0.00840209	0.0885844	1.29488
GO_Biological_Process_2023	P-body Assembly	4	11	0.00840997	0.0885844	6.6124
GO_Biological_Process_2023	Cellular Response To Growth Hormone Stimulus	4	11	0.00840997	0.0885844	6.6124
GO_Biological_Process_2023	Negative Regulation Of Leukocyte Apoptotic Process	4	11	0.00840997	0.0885844	6.6124
GO_Biological_Process_2023	Negative Regulation Of Release Of Sequestered Calcium Ion Into Cytosol	4	11	0.00840997	0.0885844	6.6124
GO_Biological_Process_2023	Negative Regulation Of Ryanodine-Sensitive Calcium-Release Channel Activity	4	11	0.00840997	0.0885844	6.6124
GO_Biological_Process_2023	Regulation Of Cell Communication By Electrical Coupling Involved In Cardiac Conduction	4	11	0.00840997	0.0885844	6.6124
GO_Biological_Process_2023	Regulation Of Type II Interferon-Mediated Signaling Pathway	4	11	0.00840997	0.0885844	6.6124
GO_Biological_Process_2023	DNA Strand Resection Involved In Replication Fork Processing	3	6	0.00841073	0.0885844	11.5669
GO_Biological_Process_2023	Aldehyde Biosynthetic Process	3	6	0.00841073	0.0885844	11.5669
GO_Biological_Process_2023	Cellular Response To Interleukin-9	3	6	0.00841073	0.0885844	11.5669
GO_Biological_Process_2023	Interleukin-9-Mediated Signaling Pathway	3	6	0.00841073	0.0885844	11.5669
GO_Biological_Process_2023	Regulation Of MDA-5 Signaling Pathway	3	6	0.00841073	0.0885844	11.5669
GO_Biological_Process_2023	Regulation Of T Cell Mediated Immune Response To Tumor Cell	3	6	0.00841073	0.0885844	11.5669
GO_Biological_Process_2023	Regulation Of Nuclease Activity	3	6	0.00841073	0.0885844	11.5669
GO_Biological_Process_2023	Regulation Of Skeletal Muscle Satellite Cell Proliferation	3	6	0.00841073	0.0885844	11.5669
GO_Biological_Process_2023	Toll-Like Receptor 3 Signaling Pathway	3	6	0.00841073	0.0885844	11.5669
GO_Biological_Process_2023	Vascular Associated Smooth Muscle Cell Development	3	6	0.00841073	0.0885844	11.5669
GO_Biological_Process_2023	NAD Biosynthetic Process	5	17	0.00877937	0.091521	4.82326
GO_Biological_Process_2023	Cellular Response To dsRNA	5	17	0.00877937	0.091521	4.82326
GO_Biological_Process_2023	Cellular Response To Unfolded Protein	5	17	0.00877937	0.091521	4.82326
GO_Biological_Process_2023	Positive Regulation Of Alpha-Beta T Cell Proliferation	5	17	0.00877937	0.091521	4.82326
GO_Biological_Process_2023	Negative Regulation Of MAPK Cascade	16	105	0.00885098	0.0920321	2.08678
GO_Biological_Process_2023	Positive Regulation Of Cation Channel Activity	8	38	0.00903319	0.0932133	3.0897
GO_Biological_Process_2023	Regulation Of Telomere Maintenance	8	38	0.00903319	0.0932133	3.0897
GO_Biological_Process_2023	Response To Peptide	8	38	0.00903319	0.0932133	3.0897
GO_Biological_Process_2023	Positive Regulation Of Protein Modification By Small Protein Conjugation Or Removal	13	79	0.00928877	0.0956087	2.2849
GO_Biological_Process_2023	Positive Regulation Of Leukocyte Chemotaxis	10	54	0.00947019	0.0969861	2.63458
GO_Biological_Process_2023	Regulation Of Exocytosis	10	54	0.00947019	0.0969861	2.63458
GO_Biological_Process_2023	Regulation Of Endothelial Cell Migration	14	88	0.00955391	0.0975984	2.19507
GO_Biological_Process_2023	Negative Regulation Of Chemotaxis	7	31	0.00967774	0.0983703	3.37833
GO_Biological_Process_2023	Phospholipid Translocation	7	31	0.00967774	0.0983703	3.37833
GO_Biological_Process_2023	Negative Regulation Of Transcription By RNA Polymerase II	79	763	0.00973892	0.0987257	1.35105
GO_Biological_Process_2023	Positive Regulation Of Cellular Response To Transforming Growth Factor Beta Stimulus	6	24	0.00978537	0.0987257	3.85978
GO_Biological_Process_2023	Positive Regulation Of Transforming Growth Factor Beta Receptor Signaling Pathway	6	24	0.00978537	0.0987257	3.85978
GO_Biological_Process_2023	Negative Regulation Of Cellular Response To Growth Factor Stimulus	12	71	0.00988864	0.0992761	2.35878
GO_Biological_Process_2023	Negative Regulation Of Protein Binding	12	71	0.00988864	0.0992761	2.35878
GO_Biological_Process_2023	Antigen Receptor-Mediated Signaling Pathway	19	134	0.00996155	0.0997624	1.91872
GO_Biological_Process_2023	Positive Regulation Of Cell Migration	33	272	0.0102868	0.102767	1.60693
GO_Biological_Process_2023	Negative Regulation Of Cell-Substrate Adhesion	8	39	0.0105892	0.105273	2.98987
GO_Biological_Process_2023	Positive Regulation Of Intrinsic Apoptotic Signaling Pathway	8	39	0.0105892	0.105273	2.98987
GO_Biological_Process_2023	Regulation Of Cell Population Proliferation	79	766	0.0106678	0.105796	1.34492
GO_Biological_Process_2023	Neuron Migration	10	55	0.0107696	0.106288	2.5759
GO_Biological_Process_2023	Phosphatidylcholine Metabolic Process	10	55	0.0107696	0.106288	2.5759
GO_Biological_Process_2023	Regulation Of DNA-templated Transcription	180	1922	0.0110032	0.108331	1.21774
GO_Biological_Process_2023	Regulation Of Cellular Localization	12	72	0.0110298	0.108331	2.31934
GO_Biological_Process_2023	Positive Regulation Of Cellular Biosynthetic Process	23	174	0.0113155	0.109578	1.76993
GO_Biological_Process_2023	Cardiac Atrium Morphogenesis	5	18	0.0113718	0.109578	4.452
GO_Biological_Process_2023	Maintenance Of Protein Localization In Organelle	5	18	0.0113718	0.109578	4.452
GO_Biological_Process_2023	Regulation Of RIG-I Signaling Pathway	5	18	0.0113718	0.109578	4.452
GO_Biological_Process_2023	Regulation Of Adaptive Immune Response	5	18	0.0113718	0.109578	4.452
GO_Biological_Process_2023	Regulation Of Oligodendrocyte Differentiation	5	18	0.0113718	0.109578	4.452
GO_Biological_Process_2023	Regulation Of Protein Deacetylation	5	18	0.0113718	0.109578	4.452
GO_Biological_Process_2023	Response To Organophosphorus	5	18	0.0113718	0.109578	4.452
GO_Biological_Process_2023	Neural Tube Closure	7	32	0.0115547	0.111071	3.24302
GO_Biological_Process_2023	Regulation Of Phosphatidylinositol 3-Kinase Signaling	14	90	0.0115813	0.111071	2.13708
GO_Biological_Process_2023	Regulation Of MAPK Cascade	26	204	0.011708	0.112023	1.69803
GO_Biological_Process_2023	Negative Regulation Of Voltage-Gated Calcium Channel Activity	4	12	0.0118289	0.112388	5.78553
GO_Biological_Process_2023	Positive Regulation Of Cellular Extravasation	4	12	0.0118289	0.112388	5.78553
GO_Biological_Process_2023	Regulation Of Vascular Associated Smooth Muscle Cell Migration	4	12	0.0118289	0.112388	5.78553
GO_Biological_Process_2023	Vesicle-Mediated Transport	46	411	0.0121904	0.115554	1.46877
GO_Biological_Process_2023	Positive Regulation Of Cell Projection Organization	17	118	0.0122707	0.116045	1.95373
GO_Biological_Process_2023	Positive Regulation Of Myeloid Leukocyte Differentiation	8	40	0.012335	0.116312	2.89628
GO_Biological_Process_2023	Regulation Of Programmed Cell Death	25	195	0.012356	0.116312	1.70922
GO_Biological_Process_2023	Negative Regulation Of Signal Transduction	32	267	0.0134356	0.121419	1.58409
GO_Biological_Process_2023	Response To Lipid	16	110	0.0135989	0.121419	1.97524
GO_Biological_Process_2023	Negative Regulation Of Endocytosis	7	33	0.0136811	0.121419	3.11812
GO_Biological_Process_2023	Positive Regulation Of Interleukin-12 Production	7	33	0.0136811	0.121419	3.11812
GO_Biological_Process_2023	T Cell Apoptotic Process	3	7	0.0138517	0.121419	8.67473
GO_Biological_Process_2023	TRIF-dependent Toll-Like Receptor Signaling Pathway	3	7	0.0138517	0.121419	8.67473
GO_Biological_Process_2023	Cell Migration Involved In Heart Development	3	7	0.0138517	0.121419	8.67473
GO_Biological_Process_2023	Cellular Response To Interleukin-2	3	7	0.0138517	0.121419	8.67473
GO_Biological_Process_2023	Coronary Vasculature Morphogenesis	3	7	0.0138517	0.121419	8.67473
GO_Biological_Process_2023	Deadenylation-Dependent Decapping Of Nuclear-Transcribed mRNA	3	7	0.0138517	0.121419	8.67473
GO_Biological_Process_2023	Growth Hormone Receptor Signaling Pathway Via JAK-STAT	3	7	0.0138517	0.121419	8.67473
GO_Biological_Process_2023	Immunological Synapse Formation	3	7	0.0138517	0.121419	8.67473
GO_Biological_Process_2023	Interleukin-2-Mediated Signaling Pathway	3	7	0.0138517	0.121419	8.67473
GO_Biological_Process_2023	Negative Regulation Of B Cell Apoptotic Process	3	7	0.0138517	0.121419	8.67473
GO_Biological_Process_2023	Negative Regulation Of Muscle Hypertrophy	3	7	0.0138517	0.121419	8.67473
GO_Biological_Process_2023	Negative Regulation Of Striated Muscle Cell Apoptotic Process	3	7	0.0138517	0.121419	8.67473
GO_Biological_Process_2023	Neuron Projection Arborization	3	7	0.0138517	0.121419	8.67473
GO_Biological_Process_2023	Plasma Membrane Phospholipid Scrambling	3	7	0.0138517	0.121419	8.67473
GO_Biological_Process_2023	Positive Regulation Of CD4-positive, Alpha-Beta T Cell Differentiation	3	7	0.0138517	0.121419	8.67473
GO_Biological_Process_2023	Positive Regulation Of Cell Migration By Vascular Endothelial Growth Factor Signaling Pathway	3	7	0.0138517	0.121419	8.67473
GO_Biological_Process_2023	Positive Regulation Of Dendritic Cell Chemotaxis	3	7	0.0138517	0.121419	8.67473
GO_Biological_Process_2023	Positive Regulation Of Fibroblast Migration	3	7	0.0138517	0.121419	8.67473
GO_Biological_Process_2023	Positive Regulation Of Isomerase Activity	3	7	0.0138517	0.121419	8.67473
GO_Biological_Process_2023	Positive Regulation Of Oligodendrocyte Differentiation	3	7	0.0138517	0.121419	8.67473
GO_Biological_Process_2023	Positive Regulation Of Plasminogen Activation	3	7	0.0138517	0.121419	8.67473
GO_Biological_Process_2023	Regulation Of DNA-templated Transcription In Response To Stress	3	7	0.0138517	0.121419	8.67473
GO_Biological_Process_2023	Regulation Of Dendritic Cell Chemotaxis	3	7	0.0138517	0.121419	8.67473
GO_Biological_Process_2023	Regulation Of Epithelial To Mesenchymal Transition Involved In Endocardial Cushion Formation	3	7	0.0138517	0.121419	8.67473
GO_Biological_Process_2023	Regulation Of Extracellular Matrix Constituent Secretion	3	7	0.0138517	0.121419	8.67473
GO_Biological_Process_2023	Regulation Of Natural Killer Cell Mediated Cytotoxicity Directed Against Tumor Cell Target	3	7	0.0138517	0.121419	8.67473
GO_Biological_Process_2023	Regulation Of Nitric Oxide Metabolic Process	3	7	0.0138517	0.121419	8.67473
GO_Biological_Process_2023	Ventricular Trabecula Myocardium Morphogenesis	3	7	0.0138517	0.121419	8.67473
GO_Biological_Process_2023	Peptidyl-Serine Phosphorylation	21	158	0.0141813	0.12404	1.78027
GO_Biological_Process_2023	Positive Regulation Of miRNA Metabolic Process	9	49	0.0142254	0.12416	2.60716
GO_Biological_Process_2023	Positive Regulation Of Response To Biotic Stimulus	8	41	0.0142829	0.124396	2.80836
GO_Biological_Process_2023	Arp2/3 Complex-Mediated Actin Nucleation	5	19	0.0144398	0.124961	4.13378
GO_Biological_Process_2023	Positive Regulation Of Alpha-Beta T Cell Activation	5	19	0.0144398	0.124961	4.13378
GO_Biological_Process_2023	Regulation Of Vascular Endothelial Growth Factor Signaling Pathway	5	19	0.0144398	0.124961	4.13378
GO_Biological_Process_2023	Muscle Organ Development	10	58	0.0154838	0.133147	2.41451
GO_Biological_Process_2023	Regulation Of Phagocytosis	10	58	0.0154838	0.133147	2.41451
GO_Biological_Process_2023	Selective Autophagy	10	58	0.0154838	0.133147	2.41451
GO_Biological_Process_2023	Branching Involved In Blood Vessel Morphogenesis	4	13	0.0160248	0.135084	5.14242
GO_Biological_Process_2023	Membrane Protein Intracellular Domain Proteolysis	4	13	0.0160248	0.135084	5.14242
GO_Biological_Process_2023	Negative Regulation Of Viral Transcription	4	13	0.0160248	0.135084	5.14242
GO_Biological_Process_2023	Positive Regulation Of Alpha-Beta T Cell Differentiation	4	13	0.0160248	0.135084	5.14242
GO_Biological_Process_2023	Positive Regulation Of Cardiac Muscle Cell Proliferation	4	13	0.0160248	0.135084	5.14242
GO_Biological_Process_2023	Positive Regulation Of Histone Deacetylation	4	13	0.0160248	0.135084	5.14242
GO_Biological_Process_2023	Positive Regulation Of Protein Deacetylation	4	13	0.0160248	0.135084	5.14242
GO_Biological_Process_2023	Suppression Of Viral Release By Host	4	13	0.0160248	0.135084	5.14242
GO_Biological_Process_2023	Apoptotic Mitochondrial Changes	7	34	0.0160736	0.135084	3.00247
GO_Biological_Process_2023	Cellular Response To Vascular Endothelial Growth Factor Stimulus	7	34	0.0160736	0.135084	3.00247
GO_Biological_Process_2023	Regulation Of Interleukin-17 Production	7	34	0.0160736	0.135084	3.00247
GO_Biological_Process_2023	Branching Morphogenesis Of An Epithelial Tube	8	42	0.0164453	0.137358	2.72561
GO_Biological_Process_2023	Negative Regulation Of I-kappaB kinase/NF-kappaB Signaling	8	42	0.0164453	0.137358	2.72561
GO_Biological_Process_2023	Positive Regulation Of Calcium Ion Transmembrane Transport	8	42	0.0164453	0.137358	2.72561
GO_Biological_Process_2023	Regulation Of Kinase Activity	13	85	0.0167374	0.139228	2.0938
GO_Biological_Process_2023	Regulation Of Osteoblast Differentiation	13	85	0.0167374	0.139228	2.0938
GO_Biological_Process_2023	Negative Regulation Of Multicellular Organismal Process	28	231	0.0172383	0.143102	1.60329
GO_Biological_Process_2023	Regulation Of Protein Ubiquitination	16	113	0.0172805	0.143161	1.91384
GO_Biological_Process_2023	Positive Regulation Of Cellular Process	62	594	0.0173741	0.143645	1.3597
GO_Biological_Process_2023	Heart Development	22	171	0.0174324	0.143835	1.7148
GO_Biological_Process_2023	Cardiac Muscle Cell Differentiation	6	27	0.0175397	0.143847	3.30784
GO_Biological_Process_2023	Positive Regulation Of Immune System Process	6	27	0.0175397	0.143847	3.30784
GO_Biological_Process_2023	Regulation Of Androgen Receptor Signaling Pathway	6	27	0.0175397	0.143847	3.30784
GO_Biological_Process_2023	Positive Regulation Of Leukocyte Activation	5	20	0.018017	0.146289	3.85798
GO_Biological_Process_2023	Regulation Of Cardiac Muscle Cell Proliferation	5	20	0.018017	0.146289	3.85798
GO_Biological_Process_2023	Regulation Of Necroptotic Process	5	20	0.018017	0.146289	3.85798
GO_Biological_Process_2023	Regulation Of Toll-Like Receptor Signaling Pathway	5	20	0.018017	0.146289	3.85798
GO_Biological_Process_2023	Response To Ketone	5	20	0.018017	0.146289	3.85798
GO_Biological_Process_2023	Positive Regulation Of Transmembrane Receptor Protein Serine/Threonine Kinase Signaling Pathway	14	95	0.0181172	0.146811	2.00461
GO_Biological_Process_2023	Regulation Of Stress-Activated MAPK Cascade	9	51	0.0182729	0.147778	2.48274
GO_Biological_Process_2023	Negative Regulation Of Angiogenesis	13	86	0.018326	0.147915	2.06501
GO_Biological_Process_2023	Negative Regulation Of Cell Population Proliferation	42	379	0.0186626	0.150333	1.45098
GO_Biological_Process_2023	Positive Regulation Of Receptor-Mediated Endocytosis	8	43	0.0188339	0.151116	2.6476
GO_Biological_Process_2023	Response To Amyloid-Beta	8	43	0.0188339	0.151116	2.6476
GO_Biological_Process_2023	Lysosomal Transport	15	105	0.019238	0.153753	1.93329
GO_Biological_Process_2023	Regulation Of Neuron Apoptotic Process	15	105	0.019238	0.153753	1.93329
GO_Biological_Process_2023	Positive Regulation Of Phosphatidylinositol 3-Kinase Signaling	11	69	0.0199565	0.158855	2.19823
GO_Biological_Process_2023	Diterpenoid Metabolic Process	6	28	0.0208579	0.158855	3.15732
GO_Biological_Process_2023	Regulation Of DNA Damage Response, Signal Transduction By P53 Class Mediator	6	28	0.0208579	0.158855	3.15732
GO_Biological_Process_2023	DNA Damage Response, Signal Transduction By P53 Class Mediator Resulting In Transcription Of P21 Class Mediator	3	8	0.0208629	0.158855	6.93941
GO_Biological_Process_2023	MyD88-independent Toll-Like Receptor Signaling Pathway	3	8	0.0208629	0.158855	6.93941
GO_Biological_Process_2023	Amyloid-Beta Formation	3	8	0.0208629	0.158855	6.93941
GO_Biological_Process_2023	Collagen-Activated Signaling Pathway	3	8	0.0208629	0.158855	6.93941
GO_Biological_Process_2023	Epithelial To Mesenchymal Transition Involved In Endocardial Cushion Formation	3	8	0.0208629	0.158855	6.93941
GO_Biological_Process_2023	Interleukin-12-Mediated Signaling Pathway	3	8	0.0208629	0.158855	6.93941
GO_Biological_Process_2023	Negative Regulation Of Alpha-Beta T Cell Differentiation	3	8	0.0208629	0.158855	6.93941
GO_Biological_Process_2023	Negative Regulation Of Leukocyte Degranulation	3	8	0.0208629	0.158855	6.93941
GO_Biological_Process_2023	Positive Regulation Of CD8-positive, Alpha-Beta T Cell Activation	3	8	0.0208629	0.158855	6.93941
GO_Biological_Process_2023	Positive Regulation Of Calcium Ion Transport Into Cytosol	3	8	0.0208629	0.158855	6.93941
GO_Biological_Process_2023	Positive Regulation Of Chromatin Binding	3	8	0.0208629	0.158855	6.93941
GO_Biological_Process_2023	Positive Regulation Of Memory T Cell Differentiation	3	8	0.0208629	0.158855	6.93941
GO_Biological_Process_2023	Positive Regulation Of Monocyte Chemotactic Protein-1 Production	3	8	0.0208629	0.158855	6.93941
GO_Biological_Process_2023	Regulation Of CD8-positive, Alpha-Beta T Cell Proliferation	3	8	0.0208629	0.158855	6.93941
GO_Biological_Process_2023	Regulation Of Cell Killing	3	8	0.0208629	0.158855	6.93941
GO_Biological_Process_2023	Regulation Of Endothelial Cell Differentiation	3	8	0.0208629	0.158855	6.93941
GO_Biological_Process_2023	Regulation Of Intrinsic Apoptotic Signaling Pathway By P53 Class Mediator	3	8	0.0208629	0.158855	6.93941
GO_Biological_Process_2023	Regulation Of Protein ADP-ribosylation	3	8	0.0208629	0.158855	6.93941
GO_Biological_Process_2023	Skeletal Myofibril Assembly	3	8	0.0208629	0.158855	6.93941
GO_Biological_Process_2023	Regulation Of Intracellular Signal Transduction	34	297	0.0208657	0.158855	1.50351
GO_Biological_Process_2023	Cardiac Cell Development	4	14	0.0210455	0.158855	4.62792
GO_Biological_Process_2023	Cellular Response To Exogenous dsRNA	4	14	0.0210455	0.158855	4.62792
GO_Biological_Process_2023	Negative Regulation Of Androgen Receptor Signaling Pathway	4	14	0.0210455	0.158855	4.62792
GO_Biological_Process_2023	Negative Regulation Of Leukocyte Mediated Cytotoxicity	4	14	0.0210455	0.158855	4.62792
GO_Biological_Process_2023	Negative Regulation Of Smooth Muscle Cell Migration	4	14	0.0210455	0.158855	4.62792
GO_Biological_Process_2023	Regulation Of MHC Class II Biosynthetic Process	4	14	0.0210455	0.158855	4.62792
GO_Biological_Process_2023	Regulation Of Carbohydrate Catabolic Process	4	14	0.0210455	0.158855	4.62792
GO_Biological_Process_2023	Negative Regulation Of T Cell Proliferation	7	36	0.0217187	0.16343	2.7951
GO_Biological_Process_2023	Negative Regulation Of Neuron Death	13	88	0.0218409	0.16343	2.00972
GO_Biological_Process_2023	Positive Regulation Of Plasma Membrane Bounded Cell Projection Assembly	13	88	0.0218409	0.16343	2.00972
GO_Biological_Process_2023	Negative Regulation Of Extrinsic Apoptotic Signaling Pathway	11	70	0.0220289	0.16343	2.16085
GO_Biological_Process_2023	Protein K48-linked Ubiquitination	11	70	0.0220289	0.16343	2.16085
GO_Biological_Process_2023	Positive Regulation Of Cytoskeleton Organization	12	79	0.0220782	0.16343	2.07623
GO_Biological_Process_2023	Positive Regulation Of Endocytosis	12	79	0.0220782	0.16343	2.07623
GO_Biological_Process_2023	Endocardial Cushion Morphogenesis	5	21	0.0221328	0.16343	3.61666
GO_Biological_Process_2023	Peptide Catabolic Process	5	21	0.0221328	0.16343	3.61666
GO_Biological_Process_2023	Positive Regulation Of Signal Transduction By P53 Class Mediator	5	21	0.0221328	0.16343	3.61666
GO_Biological_Process_2023	Regulation Of Dendritic Spine Development	5	21	0.0221328	0.16343	3.61666
GO_Biological_Process_2023	Regulation Of Transferase Activity	5	21	0.0221328	0.16343	3.61666
GO_Biological_Process_2023	Negative Regulation Of Macromolecule Metabolic Process	23	186	0.0234332	0.172719	1.63855
GO_Biological_Process_2023	Positive Regulation Of B Cell Proliferation	6	29	0.0245762	0.179843	3.01988
GO_Biological_Process_2023	Positive Regulation Of Endopeptidase Activity	6	29	0.0245762	0.179843	3.01988
GO_Biological_Process_2023	Positive Regulation Of Neural Precursor Cell Proliferation	6	29	0.0245762	0.179843	3.01988
GO_Biological_Process_2023	Sarcomere Organization	6	29	0.0245762	0.179843	3.01988
GO_Biological_Process_2023	Negative Regulation Of Endothelial Cell Proliferation	7	37	0.0250005	0.181968	2.70179
GO_Biological_Process_2023	Positive Regulation Of Exocytosis	7	37	0.0250005	0.181968	2.70179
GO_Biological_Process_2023	Positive Regulation Of Immune Effector Process	7	37	0.0250005	0.181968	2.70179
GO_Biological_Process_2023	Regulation Of Peptidyl-Tyrosine Phosphorylation	13	90	0.0258345	0.187703	1.95731
GO_Biological_Process_2023	Protein Transport	35	313	0.0263816	0.191211	1.46395
GO_Biological_Process_2023	Negative Regulation Of Cell Adhesion	11	72	0.0266394	0.191211	2.08978
GO_Biological_Process_2023	Plasma Membrane Organization	11	72	0.0266394	0.191211	2.08978
GO_Biological_Process_2023	Cellular Response To Topologically Incorrect Protein	5	22	0.0268126	0.191211	3.40373
GO_Biological_Process_2023	Regulation Of Neural Precursor Cell Proliferation	5	22	0.0268126	0.191211	3.40373
GO_Biological_Process_2023	Regulation Of Protein Export From Nucleus	5	22	0.0268126	0.191211	3.40373
GO_Biological_Process_2023	Regulation Of Protein Kinase Activity	16	119	0.0268901	0.191211	1.80176
GO_Biological_Process_2023	Cardiac Myofibril Assembly	4	15	0.0269272	0.191211	4.20698
GO_Biological_Process_2023	Cellular Response To Corticosteroid Stimulus	4	15	0.0269272	0.191211	4.20698
GO_Biological_Process_2023	Negative Regulation Of Epithelial Cell Differentiation	4	15	0.0269272	0.191211	4.20698
GO_Biological_Process_2023	Positive Regulation Of Glucose Metabolic Process	4	15	0.0269272	0.191211	4.20698
GO_Biological_Process_2023	Protein Localization To Cell-Cell Junction	4	15	0.0269272	0.191211	4.20698
GO_Biological_Process_2023	Receptor Catabolic Process	4	15	0.0269272	0.191211	4.20698
GO_Biological_Process_2023	Axon Guidance	19	149	0.0279766	0.197872	1.69594
GO_Biological_Process_2023	Positive Regulation Of Cell Differentiation	32	283	0.0284363	0.197872	1.48181
GO_Biological_Process_2023	Negative Regulation Of Type I Interferon Production	7	38	0.028606	0.197872	2.61449
GO_Biological_Process_2023	Intrinsic Apoptotic Signaling Pathway In Response To Endoplasmic Reticulum Stress	6	30	0.0287119	0.197872	2.89389
GO_Biological_Process_2023	Positive Regulation Of Interleukin-10 Production	6	30	0.0287119	0.197872	2.89389
GO_Biological_Process_2023	Positive Regulation Of Lipid Kinase Activity	6	30	0.0287119	0.197872	2.89389
GO_Biological_Process_2023	Regulation Of Cell Migration Involved In Sprouting Angiogenesis	6	30	0.0287119	0.197872	2.89389
GO_Biological_Process_2023	Regulation Of Vasculature Development	6	30	0.0287119	0.197872	2.89389
GO_Biological_Process_2023	Positive Regulation Of Tyrosine Phosphorylation Of STAT Protein	9	55	0.0287679	0.197872	2.26636
GO_Biological_Process_2023	Response To Peptide Hormone	9	55	0.0287679	0.197872	2.26636
GO_Biological_Process_2023	Positive Regulation Of Secretion By Cell	11	73	0.0291888	0.197872	2.05596
GO_Biological_Process_2023	Sterol Homeostasis	11	73	0.0291888	0.197872	2.05596
GO_Biological_Process_2023	DNA Damage Response, Signal Transduction Resulting In Transcription	3	9	0.0294673	0.197872	5.78253
GO_Biological_Process_2023	NAD Biosynthesis Via Nicotinamide Riboside Salvage Pathway	3	9	0.0294673	0.197872	5.78253
GO_Biological_Process_2023	Cellular Response To Oxidised Low-Density Lipoprotein Particle Stimulus	3	9	0.0294673	0.197872	5.78253
GO_Biological_Process_2023	Intestinal Cholesterol Absorption	3	9	0.0294673	0.197872	5.78253
GO_Biological_Process_2023	Morphogenesis Of An Epithelial Sheet	3	9	0.0294673	0.197872	5.78253
GO_Biological_Process_2023	Negative Regulation Of Alpha-Beta T Cell Proliferation	3	9	0.0294673	0.197872	5.78253
GO_Biological_Process_2023	Negative Regulation Of Extracellular Matrix Organization	3	9	0.0294673	0.197872	5.78253
GO_Biological_Process_2023	Negative Regulation Of Lymphocyte Apoptotic Process	3	9	0.0294673	0.197872	5.78253
GO_Biological_Process_2023	Negative Regulation Of Necroptotic Process	3	9	0.0294673	0.197872	5.78253
GO_Biological_Process_2023	Negative Regulation Of Vascular Endothelial Growth Factor Signaling Pathway	3	9	0.0294673	0.197872	5.78253
GO_Biological_Process_2023	Neuron Remodeling	3	9	0.0294673	0.197872	5.78253
GO_Biological_Process_2023	Positive Regulation Of RIG-I Signaling Pathway	3	9	0.0294673	0.197872	5.78253
GO_Biological_Process_2023	Positive Regulation Of T Cell Apoptotic Process	3	9	0.0294673	0.197872	5.78253
GO_Biological_Process_2023	Positive Regulation Of miRNA-mediated Gene Silencing	3	9	0.0294673	0.197872	5.78253
GO_Biological_Process_2023	Positive Regulation Of Monocyte Differentiation	3	9	0.0294673	0.197872	5.78253
GO_Biological_Process_2023	Regulation Of CD4-positive, Alpha-Beta T Cell Proliferation	3	9	0.0294673	0.197872	5.78253
GO_Biological_Process_2023	Regulation Of CD8-positive, Alpha-Beta T Cell Activation	3	9	0.0294673	0.197872	5.78253
GO_Biological_Process_2023	Regulation Of Dendritic Cell Apoptotic Process	3	9	0.0294673	0.197872	5.78253
GO_Biological_Process_2023	Regulation Of High Voltage-Gated Calcium Channel Activity	3	9	0.0294673	0.197872	5.78253
GO_Biological_Process_2023	Regulation Of Memory T Cell Differentiation	3	9	0.0294673	0.197872	5.78253
GO_Biological_Process_2023	Skeletal Muscle Tissue Regeneration	3	9	0.0294673	0.197872	5.78253
GO_Biological_Process_2023	Negative Regulation Of Transmembrane Receptor Protein Serine/Threonine Kinase Signaling Pathway	15	111	0.0301963	0.202435	1.81187
GO_Biological_Process_2023	Regulation Of Epithelial To Mesenchymal Transition	12	83	0.0312476	0.209138	1.95883
GO_Biological_Process_2023	Positive Regulation Of Cellular Metabolic Process	9	56	0.0319405	0.212253	2.21801
GO_Biological_Process_2023	Actin Nucleation	5	23	0.0320775	0.212253	3.21446
GO_Biological_Process_2023	Cellular Response To Interleukin-6	5	23	0.0320775	0.212253	3.21446
GO_Biological_Process_2023	Positive Regulation Of Neuron Apoptotic Process	5	23	0.0320775	0.212253	3.21446
GO_Biological_Process_2023	Protein Localization To Cell Junction	5	23	0.0320775	0.212253	3.21446
GO_Biological_Process_2023	Regulation Of T Cell Migration	5	23	0.0320775	0.212253	3.21446
GO_Biological_Process_2023	Regulation Of Axon Extension Involved In Axon Guidance	5	23	0.0320775	0.212253	3.21446
GO_Biological_Process_2023	Regulation Of Cell-Matrix Adhesion	10	65	0.0321989	0.212711	2.1064
GO_Biological_Process_2023	Negative Regulation Of Transport	7	39	0.0325472	0.214664	2.53265
GO_Biological_Process_2023	Regulation Of Endothelial Cell Proliferation	13	93	0.0327956	0.215953	1.8836
GO_Biological_Process_2023	Negative Chemotaxis	6	31	0.0332801	0.216622	2.77798
GO_Biological_Process_2023	Positive Regulation Of Mononuclear Cell Migration	6	31	0.0332801	0.216622	2.77798
GO_Biological_Process_2023	Regulation Of Macrophage Activation	6	31	0.0332801	0.216622	2.77798
GO_Biological_Process_2023	Regulation Of Protein Autophosphorylation	6	31	0.0332801	0.216622	2.77798
GO_Biological_Process_2023	Toll-Like Receptor Signaling Pathway	6	31	0.0332801	0.216622	2.77798
GO_Biological_Process_2023	Protein Autophosphorylation	20	162	0.0333558	0.216622	1.6343
GO_Biological_Process_2023	Innate Immune Response-Activating Signaling Pathway	4	16	0.0336944	0.216622	3.85618
GO_Biological_Process_2023	Negative Regulation Of Chemokine Production	4	16	0.0336944	0.216622	3.85618
GO_Biological_Process_2023	Negative Regulation Of Interleukin-10 Production	4	16	0.0336944	0.216622	3.85618
GO_Biological_Process_2023	Positive Regulation Of Cell Migration Involved In Sprouting Angiogenesis	4	16	0.0336944	0.216622	3.85618
GO_Biological_Process_2023	Positive Regulation Of Smooth Muscle Cell Migration	4	16	0.0336944	0.216622	3.85618
GO_Biological_Process_2023	Protein Alpha-1,2-Demannosylation	4	16	0.0336944	0.216622	3.85618
GO_Biological_Process_2023	Protein Localization To Mitochondrion	4	16	0.0336944	0.216622	3.85618
GO_Biological_Process_2023	Regulation Of Blood Vessel Endothelial Cell Proliferation Involved In Sprouting Angiogenesis	4	16	0.0336944	0.216622	3.85618
GO_Biological_Process_2023	Ruffle Organization	4	16	0.0336944	0.216622	3.85618
GO_Biological_Process_2023	Proteolysis	36	330	0.0339795	0.218111	1.42349
GO_Biological_Process_2023	Negative Regulation Of Cell Migration	20	163	0.0352839	0.225746	1.62279
GO_Biological_Process_2023	Endosome To Lysosome Transport	9	57	0.0353477	0.225746	2.17169
GO_Biological_Process_2023	Striated Muscle Contraction	9	57	0.0353477	0.225746	2.17169
GO_Biological_Process_2023	Vesicle Organization	13	94	0.0353906	0.225746	1.86025
GO_Biological_Process_2023	Positive Regulation Of Macromolecule Metabolic Process	39	364	0.0360457	0.229566	1.39532
GO_Biological_Process_2023	Aortic Valve Development	7	40	0.0368346	0.233133	2.45577
GO_Biological_Process_2023	Negative Regulation Of Secretion By Cell	7	40	0.0368346	0.233133	2.45577
GO_Biological_Process_2023	Positive Regulation Of Catalytic Activity	7	40	0.0368346	0.233133	2.45577
GO_Biological_Process_2023	Regulation Of Autophagosome Assembly	7	40	0.0368346	0.233133	2.45577
GO_Biological_Process_2023	Response To Endoplasmic Reticulum Stress	15	114	0.0371396	0.234699	1.75667
GO_Biological_Process_2023	Neuron Projection Guidance	16	124	0.0375558	0.236844	1.71788
GO_Biological_Process_2023	Mononuclear Cell Differentiation	5	24	0.0379439	0.236844	3.04511
GO_Biological_Process_2023	Multivesicular Body Sorting Pathway	5	24	0.0379439	0.236844	3.04511
GO_Biological_Process_2023	Positive Regulation Of Interleukin-17 Production	5	24	0.0379439	0.236844	3.04511
GO_Biological_Process_2023	Positive Regulation Of p38MAPK Cascade	5	24	0.0379439	0.236844	3.04511
GO_Biological_Process_2023	Regulation Of Cytokine Production Involved In Immune Response	5	24	0.0379439	0.236844	3.04511
GO_Biological_Process_2023	Regulation Of Proteolysis Involved In Protein Catabolic Process	5	24	0.0379439	0.236844	3.04511
GO_Biological_Process_2023	Response To Purine-Containing Compound	5	24	0.0379439	0.236844	3.04511
GO_Biological_Process_2023	NIK/NF-kappaB Signaling	6	32	0.0382937	0.238298	2.67099
GO_Biological_Process_2023	Muscle Cell Development	6	32	0.0382937	0.238298	2.67099
GO_Biological_Process_2023	Erythrocyte Differentiation	8	49	0.0385183	0.238365	2.2594
GO_Biological_Process_2023	Negative Regulation Of T Cell Activation	8	49	0.0385183	0.238365	2.2594
GO_Biological_Process_2023	Glycosaminoglycan Biosynthetic Process	9	58	0.0389962	0.238365	2.12725
GO_Biological_Process_2023	Memory	9	58	0.0389962	0.238365	2.12725
GO_Biological_Process_2023	T Cell Chemotaxis	3	10	0.0396496	0.238365	4.95618
GO_Biological_Process_2023	Basement Membrane Organization	3	10	0.0396496	0.238365	4.95618
GO_Biological_Process_2023	Hematopoietic Stem Cell Proliferation	3	10	0.0396496	0.238365	4.95618
GO_Biological_Process_2023	Heparan Sulfate Proteoglycan Biosynthetic Process, Enzymatic Modification	3	10	0.0396496	0.238365	4.95618
GO_Biological_Process_2023	Muscle Filament Sliding	3	10	0.0396496	0.238365	4.95618
GO_Biological_Process_2023	Negative Regulation Of Activated T Cell Proliferation	3	10	0.0396496	0.238365	4.95618
GO_Biological_Process_2023	Negative Regulation Of Natural Killer Cell Mediated Immunity	3	10	0.0396496	0.238365	4.95618
GO_Biological_Process_2023	Negative Regulation Of Sprouting Angiogenesis	3	10	0.0396496	0.238365	4.95618
GO_Biological_Process_2023	Negative Regulation Of Transmembrane Transport	3	10	0.0396496	0.238365	4.95618
GO_Biological_Process_2023	Positive Regulation Of Dendrite Development	3	10	0.0396496	0.238365	4.95618
GO_Biological_Process_2023	Positive Regulation Of Lipid Localization	3	10	0.0396496	0.238365	4.95618
GO_Biological_Process_2023	Positive Regulation Of Macrophage Differentiation	3	10	0.0396496	0.238365	4.95618
GO_Biological_Process_2023	Positive Regulation Of Post-Transcriptional Gene Silencing By RNA	3	10	0.0396496	0.238365	4.95618
GO_Biological_Process_2023	Regulation Of B Cell Apoptotic Process	3	10	0.0396496	0.238365	4.95618
GO_Biological_Process_2023	Regulation Of Axon Regeneration	3	10	0.0396496	0.238365	4.95618
GO_Biological_Process_2023	Regulation Of Calcium Ion Transmembrane Transport Via High Voltage-Gated Calcium Channel	3	10	0.0396496	0.238365	4.95618
GO_Biological_Process_2023	Regulation Of Chromatin Binding	3	10	0.0396496	0.238365	4.95618
GO_Biological_Process_2023	Regulation Of Dendritic Cell Differentiation	3	10	0.0396496	0.238365	4.95618
GO_Biological_Process_2023	Response To Sterol	3	10	0.0396496	0.238365	4.95618
GO_Biological_Process_2023	Negative Regulation Of Binding	12	86	0.0397218	0.238448	1.87911
GO_Biological_Process_2023	Negative Regulation Of Cell Growth	16	125	0.0400114	0.239833	1.70203
GO_Biological_Process_2023	Regulation Of Canonical Wnt Signaling Pathway	24	207	0.0408453	0.243974	1.52223
GO_Biological_Process_2023	Aorta Morphogenesis	4	17	0.0413606	0.243974	3.55936
GO_Biological_Process_2023	Cellular Response To Glucocorticoid Stimulus	4	17	0.0413606	0.243974	3.55936
GO_Biological_Process_2023	Hippo Signaling	4	17	0.0413606	0.243974	3.55936
GO_Biological_Process_2023	Neuron Maturation	4	17	0.0413606	0.243974	3.55936
GO_Biological_Process_2023	Positive Regulation Of Cardiac Muscle Hypertrophy	4	17	0.0413606	0.243974	3.55936
GO_Biological_Process_2023	Positive Regulation Of Cell Adhesion Mediated By Integrin	4	17	0.0413606	0.243974	3.55936
GO_Biological_Process_2023	Positive Regulation Of Glial Cell Differentiation	4	17	0.0413606	0.243974	3.55936
GO_Biological_Process_2023	Positive Regulation Of Macrophage Activation	4	17	0.0413606	0.243974	3.55936
GO_Biological_Process_2023	Positive Regulation Of Stem Cell Differentiation	4	17	0.0413606	0.243974	3.55936
GO_Biological_Process_2023	Regulation Of Viral Transcription	4	17	0.0413606	0.243974	3.55936
GO_Biological_Process_2023	Peptidyl-Serine Modification	20	166	0.0415626	0.244811	1.58918
GO_Biological_Process_2023	Regulation Of Protein Kinase B Signaling	17	136	0.0425674	0.250367	1.65658
GO_Biological_Process_2023	Positive Regulation Of Proteolysis	9	59	0.0428921	0.251914	2.08459
GO_Biological_Process_2023	Negative Regulation Of Blood Vessel Endothelial Cell Migration	6	33	0.0437631	0.255191	2.57193
GO_Biological_Process_2023	Negative Regulation Of Epithelial Cell Migration	6	33	0.0437631	0.255191	2.57193
GO_Biological_Process_2023	Regulation Of Cell Adhesion Mediated By Integrin	6	33	0.0437631	0.255191	2.57193
GO_Biological_Process_2023	Signal Transduction By P53 Class Mediator	6	33	0.0437631	0.255191	2.57193
GO_Biological_Process_2023	Vasculogenesis	6	33	0.0437631	0.255191	2.57193
GO_Biological_Process_2023	Phosphatidylethanolamine Metabolic Process	5	25	0.0444236	0.257202	2.8927
GO_Biological_Process_2023	Positive Regulation Of Interleukin-2 Production	5	25	0.0444236	0.257202	2.8927
GO_Biological_Process_2023	Positive Regulation Of Peptidase Activity	5	25	0.0444236	0.257202	2.8927
GO_Biological_Process_2023	Positive Regulation Of Striated Muscle Cell Differentiation	5	25	0.0444236	0.257202	2.8927
GO_Biological_Process_2023	Purine Ribonucleotide Catabolic Process	5	25	0.0444236	0.257202	2.8927
GO_Biological_Process_2023	Axonogenesis	22	188	0.0446044	0.257883	1.53775
GO_Biological_Process_2023	Dephosphorylation	18	147	0.0448359	0.258854	1.6182
GO_Biological_Process_2023	Regulation Of Anatomical Structure Morphogenesis	16	127	0.0452649	0.260961	1.67118
GO_Biological_Process_2023	Positive Regulation Of Cell Adhesion	12	88	0.046194	0.265942	1.82946
GO_Biological_Process_2023	DNA Integrity Checkpoint Signaling	7	42	0.0464841	0.266858	2.31519
GO_Biological_Process_2023	Skeletal Muscle Tissue Development	7	42	0.0464841	0.266858	2.31519
GO_Biological_Process_2023	Negative Regulation Of Intracellular Signal Transduction	26	231	0.0467705	0.268125	1.47221
GO_Biological_Process_2023	Positive Regulation Of Protein-Containing Complex Assembly	13	98	0.0472392	0.270431	1.77232
GO_Biological_Process_2023	Negative Regulation Of MAP Kinase Activity	8	51	0.0473367	0.270609	2.15408
GO_Biological_Process_2023	DNA Damage Checkpoint Signaling	6	34	0.0496966	0.275928	2.47994
GO_Biological_Process_2023	Organophosphate Biosynthetic Process	6	34	0.0496966	0.275928	2.47994
GO_Biological_Process_2023	Regulation Of DNA Biosynthetic Process	6	34	0.0496966	0.275928	2.47994
GO_Biological_Process_2023	Response To Estrogen	6	34	0.0496966	0.275928	2.47994
GO_Biological_Process_2023	Semaphorin-Plexin Signaling Pathway	6	34	0.0496966	0.275928	2.47994
GO_Biological_Process_2023	Maintenance Of Protein Location In Nucleus	4	18	0.0499289	0.275928	3.30494
GO_Biological_Process_2023	Negative Regulation Of Nervous System Development	4	18	0.0499289	0.275928	3.30494
GO_Biological_Process_2023	Positive Regulation Of CREB Transcription Factor Activity	4	18	0.0499289	0.275928	3.30494
GO_Biological_Process_2023	Positive Regulation Of Macrophage Migration	4	18	0.0499289	0.275928	3.30494
GO_Biological_Process_2023	Positive Regulation Of Natural Killer Cell Activation	4	18	0.0499289	0.275928	3.30494
GO_Biological_Process_2023	Regulation Of Mitochondrial Membrane Permeability	4	18	0.0499289	0.275928	3.30494
GO_Biological_Process_2023	Regulation Of Cellular Biosynthetic Process	10	70	0.0500329	0.275928	1.93035
GO_Biological_Process_2023	Sulfur Compound Biosynthetic Process	10	70	0.0500329	0.275928	1.93035
GO_Biological_Process_2023	Cellular Response To Insulin Stimulus	13	99	0.0505846	0.275928	1.75161
GO_Biological_Process_2023	Positive Regulation Of Cysteine-Type Endopeptidase Activity Involved In Apoptotic Process	14	109	0.0510404	0.275928	1.70789
GO_Biological_Process_2023	Regulation Of Protein-Containing Complex Assembly	15	119	0.0511507	0.275928	1.67176
GO_Biological_Process_2023	Aspartate Family Amino Acid Catabolic Process	3	11	0.0513644	0.275928	4.33642
GO_Biological_Process_2023	Dosage Compensation By Inactivation Of X Chromosome	3	11	0.0513644	0.275928	4.33642
GO_Biological_Process_2023	Intestinal Lipid Absorption	3	11	0.0513644	0.275928	4.33642
GO_Biological_Process_2023	Methylguanosine-Cap Decapping	3	11	0.0513644	0.275928	4.33642
GO_Biological_Process_2023	Negative Regulation Of Cellular Response To Vascular Endothelial Growth Factor Stimulus	3	11	0.0513644	0.275928	4.33642
GO_Biological_Process_2023	Negative Regulation Of Vascular Permeability	3	11	0.0513644	0.275928	4.33642
GO_Biological_Process_2023	Positive Regulation Of Endoplasmic Reticulum Unfolded Protein Response	3	11	0.0513644	0.275928	4.33642
GO_Biological_Process_2023	Programmed Necrotic Cell Death	3	11	0.0513644	0.275928	4.33642
GO_Biological_Process_2023	Regulation Of T Cell Apoptotic Process	3	11	0.0513644	0.275928	4.33642
GO_Biological_Process_2023	Regulation Of T Cell Mediated Immunity	3	11	0.0513644	0.275928	4.33642
GO_Biological_Process_2023	Regulation Of Monocyte Chemotactic Protein-1 Production	3	11	0.0513644	0.275928	4.33642
GO_Biological_Process_2023	Regulation Of Muscle System Process	3	11	0.0513644	0.275928	4.33642
GO_Biological_Process_2023	Sphingoid Metabolic Process	3	11	0.0513644	0.275928	4.33642
GO_Biological_Process_2023	Negative Regulation Of Catalytic Activity	5	26	0.0515238	0.275928	2.7548
GO_Biological_Process_2023	Organelle Membrane Fusion	5	26	0.0515238	0.275928	2.7548
GO_Biological_Process_2023	Regulation Of Fatty Acid Biosynthetic Process	5	26	0.0515238	0.275928	2.7548
GO_Biological_Process_2023	SCF-dependent Proteasomal Ubiquitin-Dependent Protein Catabolic Process	7	43	0.0518605	0.275928	2.25075
GO_Biological_Process_2023	Positive Regulation Of Cell-Matrix Adhesion	7	43	0.0518605	0.275928	2.25075
GO_Biological_Process_2023	Positive Regulation Of miRNA Transcription	7	43	0.0518605	0.275928	2.25075
GO_Biological_Process_2023	Regulation Of Cell-Cell Adhesion	7	43	0.0518605	0.275928	2.25075
GO_Biological_Process_2023	Cardiac Muscle Tissue Development	8	52	0.0522009	0.275928	2.10501
GO_Biological_Process_2023	Sprouting Angiogenesis	8	52	0.0522009	0.275928	2.10501
GO_Biological_Process_2023	Negative Regulation Of Wnt Signaling Pathway	17	140	0.0535199	0.275928	1.60236
GO_Biological_Process_2023	B Cell Chemotaxis	2	5	0.0539666	0.275928	7.70645
GO_Biological_Process_2023	CD4-positive, Alpha-Beta T Cell Activation	2	5	0.0539666	0.275928	7.70645
GO_Biological_Process_2023	PML Body Organization	2	5	0.0539666	0.275928	7.70645
GO_Biological_Process_2023	Aminophospholipid Transport	2	5	0.0539666	0.275928	7.70645
GO_Biological_Process_2023	Cerebral Cortex Neuron Differentiation	2	5	0.0539666	0.275928	7.70645
GO_Biological_Process_2023	Cholesterol Import	2	5	0.0539666	0.275928	7.70645
GO_Biological_Process_2023	Detection Of Molecule Of Bacterial Origin	2	5	0.0539666	0.275928	7.70645
GO_Biological_Process_2023	Interleukin-4-Mediated Signaling Pathway	2	5	0.0539666	0.275928	7.70645
GO_Biological_Process_2023	Interleukin-5-Mediated Signaling Pathway	2	5	0.0539666	0.275928	7.70645
GO_Biological_Process_2023	Leukocyte Apoptotic Process	2	5	0.0539666	0.275928	7.70645
GO_Biological_Process_2023	Leukocyte Chemotaxis Involved In Inflammatory Response	2	5	0.0539666	0.275928	7.70645
GO_Biological_Process_2023	Medium-Chain Fatty Acid Biosynthetic Process	2	5	0.0539666	0.275928	7.70645
GO_Biological_Process_2023	Mesenchymal Cell Differentiation Involved In Kidney Development	2	5	0.0539666	0.275928	7.70645
GO_Biological_Process_2023	Mitochondrial Protein Catabolic Process	2	5	0.0539666	0.275928	7.70645
GO_Biological_Process_2023	Negative Regulation Of T Cell Differentiation In Thymus	2	5	0.0539666	0.275928	7.70645
GO_Biological_Process_2023	Negative Regulation Of Lens Fiber Cell Differentiation	2	5	0.0539666	0.275928	7.70645
GO_Biological_Process_2023	Negative Regulation Of Myeloid Cell Apoptotic Process	2	5	0.0539666	0.275928	7.70645
GO_Biological_Process_2023	Negative Regulation Of Protein Polyubiquitination	2	5	0.0539666	0.275928	7.70645
GO_Biological_Process_2023	Negative Regulation Of Vitamin Metabolic Process	2	5	0.0539666	0.275928	7.70645
GO_Biological_Process_2023	Positive Regulation Of T Cell Mediated Immune Response To Tumor Cell	2	5	0.0539666	0.275928	7.70645
GO_Biological_Process_2023	Positive Regulation Of Extrinsic Apoptotic Signaling Pathway Via Death Domain Receptors	2	5	0.0539666	0.275928	7.70645
GO_Biological_Process_2023	Positive Regulation Of Focal Adhesion Disassembly	2	5	0.0539666	0.275928	7.70645
GO_Biological_Process_2023	Positive Regulation Of Interleukin-18 Production	2	5	0.0539666	0.275928	7.70645
GO_Biological_Process_2023	Positive Regulation Of Intrinsic Apoptotic Signaling Pathway By P53 Class Mediator	2	5	0.0539666	0.275928	7.70645
GO_Biological_Process_2023	Positive Regulation Of Microglial Cell Migration	2	5	0.0539666	0.275928	7.70645
GO_Biological_Process_2023	Positive Regulation Of Natural Killer Cell Mediated Cytotoxicity Directed Against Tumor Cell Target	2	5	0.0539666	0.275928	7.70645
GO_Biological_Process_2023	Positive Regulation Of Natural Killer Cell Mediated Immune Response To Tumor Cell	2	5	0.0539666	0.275928	7.70645
GO_Biological_Process_2023	Positive Regulation Of Protein Catabolic Process In The Vacuole	2	5	0.0539666	0.275928	7.70645
GO_Biological_Process_2023	Protein Modification By Small Protein Conjugation Or Removal	2	5	0.0539666	0.275928	7.70645
GO_Biological_Process_2023	Pteridine-Containing Compound Metabolic Process	2	5	0.0539666	0.275928	7.70645
GO_Biological_Process_2023	Regulation Of T Cell Activation Via T Cell Receptor Contact With Antigen Bound To MHC Molecule On Antigen Presenting Cell	2	5	0.0539666	0.275928	7.70645
GO_Biological_Process_2023	Regulation Of Focal Adhesion Disassembly	2	5	0.0539666	0.275928	7.70645
GO_Biological_Process_2023	Regulation Of Growth Hormone Receptor Signaling Pathway	2	5	0.0539666	0.275928	7.70645
GO_Biological_Process_2023	Regulation Of Hematopoietic Stem Cell Proliferation	2	5	0.0539666	0.275928	7.70645
GO_Biological_Process_2023	Regulation Of Hepatocyte Proliferation	2	5	0.0539666	0.275928	7.70645
GO_Biological_Process_2023	Regulation Of Histone Deacetylase Activity	2	5	0.0539666	0.275928	7.70645
GO_Biological_Process_2023	Regulation Of Interleukin-1-Mediated Signaling Pathway	2	5	0.0539666	0.275928	7.70645
GO_Biological_Process_2023	Regulation Of Long-Chain Fatty Acid Import Across Plasma Membrane	2	5	0.0539666	0.275928	7.70645
GO_Biological_Process_2023	Regulation Of Macrophage Proliferation	2	5	0.0539666	0.275928	7.70645
GO_Biological_Process_2023	Regulation Of Superoxide Metabolic Process	2	5	0.0539666	0.275928	7.70645
GO_Biological_Process_2023	Regulation Of Transmission Of Nerve Impulse	2	5	0.0539666	0.275928	7.70645
GO_Biological_Process_2023	Regulation Of Type 2 Immune Response	2	5	0.0539666	0.275928	7.70645
GO_Biological_Process_2023	Regulation Of Vitamin D Biosynthetic Process	2	5	0.0539666	0.275928	7.70645
GO_Biological_Process_2023	Toll-Like Receptor 9 Signaling Pathway	2	5	0.0539666	0.275928	7.70645
GO_Biological_Process_2023	Vascular Endothelial Growth Factor Receptor-2 Signaling Pathway	2	5	0.0539666	0.275928	7.70645
GO_Biological_Process_2023	Positive Regulation Of Peptidyl-Tyrosine Phosphorylation	16	130	0.0540337	0.275928	1.62693
GO_Biological_Process_2023	Response To UV	13	100	0.054089	0.275928	1.73139
GO_Biological_Process_2023	Protein Autoubiquitination	10	71	0.0542589	0.276449	1.8986
GO_Biological_Process_2023	Macromolecule Modification	11	81	0.0560991	0.284053	1.8202
GO_Biological_Process_2023	Macrophage Activation	6	35	0.0560998	0.284053	2.39429
GO_Biological_Process_2023	Response To Exogenous dsRNA	6	35	0.0560998	0.284053	2.39429
GO_Biological_Process_2023	Skeletal Muscle Organ Development	6	35	0.0560998	0.284053	2.39429
GO_Biological_Process_2023	tRNA Aminoacylation For Protein Translation	6	35	0.0560998	0.284053	2.39429
GO_Biological_Process_2023	Regulation Of Proteasomal Protein Catabolic Process	8	53	0.0573749	0.289909	2.05812
GO_Biological_Process_2023	Lymphocyte Chemotaxis	7	44	0.0576119	0.289909	2.1898
GO_Biological_Process_2023	Phosphatidylinositol Phosphate Biosynthetic Process	7	44	0.0576119	0.289909	2.1898
GO_Biological_Process_2023	Positive Regulation Of Osteoblast Differentiation	7	44	0.0576119	0.289909	2.1898
GO_Biological_Process_2023	Regulation Of B Cell Proliferation	7	44	0.0576119	0.289909	2.1898
GO_Biological_Process_2023	Cholesterol Homeostasis	10	72	0.0587137	0.294149	1.86787
GO_Biological_Process_2023	Cellular Response To Epidermal Growth Factor Stimulus	5	27	0.0592475	0.294149	2.62944
GO_Biological_Process_2023	Phospholipid Biosynthetic Process	5	27	0.0592475	0.294149	2.62944
GO_Biological_Process_2023	Ventricular Septum Morphogenesis	5	27	0.0592475	0.294149	2.62944
GO_Biological_Process_2023	Glycosphingolipid Biosynthetic Process	4	19	0.0593926	0.294149	3.08444
GO_Biological_Process_2023	Interleukin-1-Mediated Signaling Pathway	4	19	0.0593926	0.294149	3.08444
GO_Biological_Process_2023	Mesoderm Development	4	19	0.0593926	0.294149	3.08444
GO_Biological_Process_2023	Negative Regulation Of Axon Extension Involved In Axon Guidance	4	19	0.0593926	0.294149	3.08444
GO_Biological_Process_2023	Neuron Apoptotic Process	4	19	0.0593926	0.294149	3.08444
GO_Biological_Process_2023	Regulation Of Smooth Muscle Cell Migration	4	19	0.0593926	0.294149	3.08444
GO_Biological_Process_2023	Regulation Of Tissue Remodeling	4	19	0.0593926	0.294149	3.08444
GO_Biological_Process_2023	Release Of Cytochrome C From Mitochondria	4	19	0.0593926	0.294149	3.08444
GO_Biological_Process_2023	Vesicle Docking	4	19	0.0593926	0.294149	3.08444
GO_Biological_Process_2023	Negative Regulation Of Apoptotic Signaling Pathway	11	82	0.0603384	0.29847	1.79446
GO_Biological_Process_2023	Inorganic Anion Transmembrane Transport	9	63	0.0610498	0.301623	1.92976
GO_Biological_Process_2023	Protein Localization To Nucleus	15	122	0.0611277	0.301642	1.62462
GO_Biological_Process_2023	B Cell Activation	12	92	0.0612359	0.301811	1.73761
GO_Biological_Process_2023	Peptidyl-Tyrosine Modification	8	54	0.0628622	0.309452	2.01327
GO_Biological_Process_2023	DNA Damage Response, Signal Transduction By P53 Class Mediator	6	36	0.062976	0.309638	2.31436
GO_Biological_Process_2023	Ubiquitin-Dependent ERAD Pathway	10	73	0.0634002	0.311348	1.83812
GO_Biological_Process_2023	Hexose Metabolic Process	7	45	0.0637418	0.31265	2.13206
GO_Biological_Process_2023	Negative Regulation Of Cell Motility	16	133	0.0639158	0.313126	1.58496
GO_Biological_Process_2023	Actin-Myosin Filament Sliding	3	12	0.064543	0.31356	3.85439
GO_Biological_Process_2023	Atrial Cardiac Muscle Tissue Development	3	12	0.064543	0.31356	3.85439
GO_Biological_Process_2023	Negative Regulation Of Alcohol Biosynthetic Process	3	12	0.064543	0.31356	3.85439
GO_Biological_Process_2023	Positive Regulation Of mRNA Metabolic Process	3	12	0.064543	0.31356	3.85439
GO_Biological_Process_2023	Positive Regulation Of Voltage-Gated Calcium Channel Activity	3	12	0.064543	0.31356	3.85439
GO_Biological_Process_2023	Regulation Of Cell Communication By Electrical Coupling	3	12	0.064543	0.31356	3.85439
GO_Biological_Process_2023	Semaphorin-Plexin Signaling Pathway Involved In Neuron Projection Guidance	3	12	0.064543	0.31356	3.85439
GO_Biological_Process_2023	Chromatin Remodeling	25	228	0.0646539	0.313708	1.42878
GO_Biological_Process_2023	Regulation Of Cell Motility	15	123	0.0647273	0.313708	1.60949
GO_Biological_Process_2023	Negative Regulation Of Cell Death	9	64	0.0662522	0.320572	1.89457
GO_Biological_Process_2023	Regulation Of Cell Adhesion	17	144	0.0663009	0.320572	1.55155
GO_Biological_Process_2023	Golgi To Plasma Membrane Protein Transport	5	28	0.0675931	0.325277	2.51498
GO_Biological_Process_2023	Apoptotic Cell Clearance	5	28	0.0675931	0.325277	2.51498
GO_Biological_Process_2023	Cell-Substrate Junction Assembly	5	28	0.0675931	0.325277	2.51498
GO_Biological_Process_2023	Vascular Endothelial Growth Factor Receptor Signaling Pathway	5	28	0.0675931	0.325277	2.51498
GO_Biological_Process_2023	Negative Regulation Of Growth	15	124	0.0684664	0.329018	1.59464
GO_Biological_Process_2023	Transmembrane Receptor Protein Tyrosine Kinase Signaling Pathway	30	284	0.0691375	0.329018	1.3708
GO_Biological_Process_2023	Negative Regulation Of Canonical Wnt Signaling Pathway	14	114	0.06925	0.329018	1.62205
GO_Biological_Process_2023	Positive Regulation Of Protein Ubiquitination	11	84	0.0694345	0.329018	1.74511
GO_Biological_Process_2023	T Cell Mediated Immunity	4	20	0.0697365	0.329018	2.89151
GO_Biological_Process_2023	Cellular Response To Estradiol Stimulus	4	20	0.0697365	0.329018	2.89151
GO_Biological_Process_2023	Limb Morphogenesis	4	20	0.0697365	0.329018	2.89151
GO_Biological_Process_2023	Long-Term Memory	4	20	0.0697365	0.329018	2.89151
GO_Biological_Process_2023	Positive Regulation Of Lipid Storage	4	20	0.0697365	0.329018	2.89151
GO_Biological_Process_2023	Positive Regulation Of Protein Processing	4	20	0.0697365	0.329018	2.89151
GO_Biological_Process_2023	Pulmonary Valve Development	4	20	0.0697365	0.329018	2.89151
GO_Biological_Process_2023	Receptor Metabolic Process	4	20	0.0697365	0.329018	2.89151
GO_Biological_Process_2023	Regulation Of Fibroblast Migration	4	20	0.0697365	0.329018	2.89151
GO_Biological_Process_2023	Regulation Of Macrophage Chemotaxis	4	20	0.0697365	0.329018	2.89151
GO_Biological_Process_2023	Response To ATP	4	20	0.0697365	0.329018	2.89151
GO_Biological_Process_2023	Macroautophagy	13	104	0.0697428	0.329018	1.65492
GO_Biological_Process_2023	Positive Regulation Of Vasculature Development	13	104	0.0697428	0.329018	1.65492
GO_Biological_Process_2023	Muscle Contraction	12	94	0.0698481	0.329104	1.69504
GO_Biological_Process_2023	Negative Regulation Of Cold-Induced Thermogenesis	7	46	0.0702523	0.329104	2.07728
GO_Biological_Process_2023	Regulation Of Cytokine Production Involved In Inflammatory Response	7	46	0.0702523	0.329104	2.07728
GO_Biological_Process_2023	Regulation Of Fibroblast Proliferation	7	46	0.0702523	0.329104	2.07728
GO_Biological_Process_2023	Regulation Of mRNA Catabolic Process	7	46	0.0702523	0.329104	2.07728
GO_Biological_Process_2023	Regulation Of Nervous System Development	7	46	0.0702523	0.329104	2.07728
GO_Biological_Process_2023	Positive Regulation Of Receptor Signaling Pathway Via STAT	6	37	0.0703261	0.329104	2.23958
GO_Biological_Process_2023	Non-Membrane-Bounded Organelle Assembly	16	135	0.0711442	0.33255	1.55815
GO_Biological_Process_2023	Regulation Of Cold-Induced Thermogenesis	17	146	0.0734072	0.335994	1.52733
GO_Biological_Process_2023	Membrane Organization	19	167	0.0734321	0.335994	1.48821
GO_Biological_Process_2023	Regulation Of DNA Replication	10	75	0.0734774	0.335994	1.78137
GO_Biological_Process_2023	Establishment Of Protein Localization To Organelle	11	85	0.074295	0.335994	1.72143
GO_Biological_Process_2023	Integrin-Mediated Signaling Pathway	11	85	0.074295	0.335994	1.72143
GO_Biological_Process_2023	Endocytosis	21	189	0.0759897	0.335994	1.4493
GO_Biological_Process_2023	Carbohydrate Derivative Biosynthetic Process	5	29	0.076555	0.335994	2.41006
GO_Biological_Process_2023	Peptidyl-Tyrosine Dephosphorylation	5	29	0.076555	0.335994	2.41006
GO_Biological_Process_2023	Regulation Of Developmental Growth	5	29	0.076555	0.335994	2.41006
GO_Biological_Process_2023	Regulation Of Muscle Contraction	5	29	0.076555	0.335994	2.41006
GO_Biological_Process_2023	Regulation Of Voltage-Gated Calcium Channel Activity	5	29	0.076555	0.335994	2.41006
GO_Biological_Process_2023	RIG-I Signaling Pathway	2	6	0.0767446	0.335994	5.77952
GO_Biological_Process_2023	Amino-Acid Betaine Metabolic Process	2	6	0.0767446	0.335994	5.77952
GO_Biological_Process_2023	Antigen Processing And Presentation Of Exogenous Peptide Antigen Via MHC Class I	2	6	0.0767446	0.335994	5.77952
GO_Biological_Process_2023	Cellular Hyperosmotic Response	2	6	0.0767446	0.335994	5.77952
GO_Biological_Process_2023	Cellular Response To Hepatocyte Growth Factor Stimulus	2	6	0.0767446	0.335994	5.77952
GO_Biological_Process_2023	Cellular Response To Histamine	2	6	0.0767446	0.335994	5.77952
GO_Biological_Process_2023	Dendrite Arborization	2	6	0.0767446	0.335994	5.77952
GO_Biological_Process_2023	Desmosome Organization	2	6	0.0767446	0.335994	5.77952
GO_Biological_Process_2023	Detection Of Muscle Stretch	2	6	0.0767446	0.335994	5.77952
GO_Biological_Process_2023	Galactose Metabolic Process	2	6	0.0767446	0.335994	5.77952
GO_Biological_Process_2023	Heart Trabecula Formation	2	6	0.0767446	0.335994	5.77952
GO_Biological_Process_2023	Hepatocyte Growth Factor Receptor Signaling Pathway	2	6	0.0767446	0.335994	5.77952
GO_Biological_Process_2023	Interleukin-3-Mediated Signaling Pathway	2	6	0.0767446	0.335994	5.77952
GO_Biological_Process_2023	Macrophage Derived Foam Cell Differentiation	2	6	0.0767446	0.335994	5.77952
GO_Biological_Process_2023	Negative Regulation Of CD4-positive, Alpha-Beta T Cell Proliferation	2	6	0.0767446	0.335994	5.77952
GO_Biological_Process_2023	Negative Regulation Of RIG-I Signaling Pathway	2	6	0.0767446	0.335994	5.77952
GO_Biological_Process_2023	Negative Regulation Of Dendritic Cell Apoptotic Process	2	6	0.0767446	0.335994	5.77952
GO_Biological_Process_2023	Negative Regulation Of Response To Type II Interferon	2	6	0.0767446	0.335994	5.77952
GO_Biological_Process_2023	Negative Regulation Of Type II Interferon-Mediated Signaling Pathway	2	6	0.0767446	0.335994	5.77952
GO_Biological_Process_2023	Neurotrophin TRK Receptor Signaling Pathway	2	6	0.0767446	0.335994	5.77952
GO_Biological_Process_2023	Nose Development	2	6	0.0767446	0.335994	5.77952
GO_Biological_Process_2023	Nucleotide-Binding Oligomerization Domain Containing 2 Signaling Pathway	2	6	0.0767446	0.335994	5.77952
GO_Biological_Process_2023	Peptide Transport	2	6	0.0767446	0.335994	5.77952
GO_Biological_Process_2023	Polyamine Biosynthetic Process	2	6	0.0767446	0.335994	5.77952
GO_Biological_Process_2023	Positive Regulation Of IRE1-mediated Unfolded Protein Response	2	6	0.0767446	0.335994	5.77952
GO_Biological_Process_2023	Positive Regulation Of T-helper 17 Cell Differentiation	2	6	0.0767446	0.335994	5.77952
GO_Biological_Process_2023	Positive Regulation Of Chemokine (C-X-C Motif) Ligand 2 Production	2	6	0.0767446	0.335994	5.77952
GO_Biological_Process_2023	Positive Regulation Of Cysteine-Type Endopeptidase Activity Involved In Apoptotic Signaling Pathway	2	6	0.0767446	0.335994	5.77952
GO_Biological_Process_2023	Positive Regulation Of Deacetylase Activity	2	6	0.0767446	0.335994	5.77952
GO_Biological_Process_2023	Positive Regulation Of Natural Killer Cell Cytokine Production	2	6	0.0767446	0.335994	5.77952
GO_Biological_Process_2023	Positive Regulation Of Necrotic Cell Death	2	6	0.0767446	0.335994	5.77952
GO_Biological_Process_2023	Positive Regulation Of Neurotransmitter Secretion	2	6	0.0767446	0.335994	5.77952
GO_Biological_Process_2023	Positive Regulation Of Striated Muscle Contraction	2	6	0.0767446	0.335994	5.77952
GO_Biological_Process_2023	Positive Regulation Of Unsaturated Fatty Acid Biosynthetic Process	2	6	0.0767446	0.335994	5.77952
GO_Biological_Process_2023	Receptor-Mediated Virion Attachment To Host Cell	2	6	0.0767446	0.335994	5.77952
GO_Biological_Process_2023	Regulation Of T Cell Tolerance Induction	2	6	0.0767446	0.335994	5.77952
GO_Biological_Process_2023	Regulation Of T-helper Cell Differentiation	2	6	0.0767446	0.335994	5.77952
GO_Biological_Process_2023	Regulation Of Blood-Brain Barrier Permeability	2	6	0.0767446	0.335994	5.77952
GO_Biological_Process_2023	Regulation Of Cortisol Biosynthetic Process	2	6	0.0767446	0.335994	5.77952
GO_Biological_Process_2023	Regulation Of Endothelial Cell Chemotaxis To Fibroblast Growth Factor	2	6	0.0767446	0.335994	5.77952
GO_Biological_Process_2023	Regulation Of Lens Fiber Cell Differentiation	2	6	0.0767446	0.335994	5.77952
GO_Biological_Process_2023	Regulation Of Microglial Cell Migration	2	6	0.0767446	0.335994	5.77952
GO_Biological_Process_2023	Regulation Of Natural Killer Cell Cytokine Production	2	6	0.0767446	0.335994	5.77952
GO_Biological_Process_2023	Regulation Of Respiratory System Process	2	6	0.0767446	0.335994	5.77952
GO_Biological_Process_2023	Response To Hepatocyte Growth Factor	2	6	0.0767446	0.335994	5.77952
GO_Biological_Process_2023	Skeletal Muscle Thin Filament Assembly	2	6	0.0767446	0.335994	5.77952
GO_Biological_Process_2023	Vacuole Organization	2	6	0.0767446	0.335994	5.77952
GO_Biological_Process_2023	Vitamin A Metabolic Process	2	6	0.0767446	0.335994	5.77952
GO_Biological_Process_2023	Double-Strand Break Repair	19	168	0.0769076	0.336298	1.47814
GO_Biological_Process_2023	Golgi To Plasma Membrane Transport	7	47	0.077144	0.336298	2.02524
GO_Biological_Process_2023	Positive Regulation Of Epithelial To Mesenchymal Transition	7	47	0.077144	0.336298	2.02524
GO_Biological_Process_2023	Regulation Of Interleukin-2 Production	7	47	0.077144	0.336298	2.02524
GO_Biological_Process_2023	Positive Regulation Of ERK1 And ERK2 Cascade	20	179	0.0782335	0.337244	1.45821
GO_Biological_Process_2023	Protein Localization To Organelle	16	137	0.0788968	0.337244	1.53223
GO_Biological_Process_2023	Amyloid Precursor Protein Catabolic Process	3	13	0.0790984	0.337244	3.46876
GO_Biological_Process_2023	Atrioventricular Valve Development	3	13	0.0790984	0.337244	3.46876
GO_Biological_Process_2023	Embryonic Hemopoiesis	3	13	0.0790984	0.337244	3.46876
GO_Biological_Process_2023	Endoplasmic Reticulum Mannose Trimming	3	13	0.0790984	0.337244	3.46876
GO_Biological_Process_2023	Heparan Sulfate Proteoglycan Metabolic Process	3	13	0.0790984	0.337244	3.46876
GO_Biological_Process_2023	Interleukin-6-Mediated Signaling Pathway	3	13	0.0790984	0.337244	3.46876
GO_Biological_Process_2023	Negative Regulation Of DNA Damage Response, Signal Transduction By P53 Class Mediator	3	13	0.0790984	0.337244	3.46876
GO_Biological_Process_2023	Negative Regulation Of Myoblast Differentiation	3	13	0.0790984	0.337244	3.46876
GO_Biological_Process_2023	Negative Regulation Of Translational Initiation	3	13	0.0790984	0.337244	3.46876
GO_Biological_Process_2023	Peptidyl-Tyrosine Autophosphorylation	3	13	0.0790984	0.337244	3.46876
GO_Biological_Process_2023	Positive Regulation Of T-helper 17 Type Immune Response	3	13	0.0790984	0.337244	3.46876
GO_Biological_Process_2023	Positive Regulation Of Double-Strand Break Repair Via Nonhomologous End Joining	3	13	0.0790984	0.337244	3.46876
GO_Biological_Process_2023	Positive Regulation Of Glycoprotein Biosynthetic Process	3	13	0.0790984	0.337244	3.46876
GO_Biological_Process_2023	Positive Regulation Of Macrophage Chemotaxis	3	13	0.0790984	0.337244	3.46876
GO_Biological_Process_2023	Regulation Of Cell Projection Organization	3	13	0.0790984	0.337244	3.46876
GO_Biological_Process_2023	Regulation Of Immune Effector Process	3	13	0.0790984	0.337244	3.46876
GO_Biological_Process_2023	Regulation Of Myoblast Fusion	3	13	0.0790984	0.337244	3.46876
GO_Biological_Process_2023	Response To Chemokine	3	13	0.0790984	0.337244	3.46876
GO_Biological_Process_2023	Secondary Palate Development	3	13	0.0790984	0.337244	3.46876
GO_Biological_Process_2023	Exocytosis	11	86	0.0793658	0.33803	1.69839
GO_Biological_Process_2023	Aminoglycan Biosynthetic Process	4	21	0.0809374	0.341512	2.72127
GO_Biological_Process_2023	Focal Adhesion Assembly	4	21	0.0809374	0.341512	2.72127
GO_Biological_Process_2023	Mitochondrial Calcium Ion Homeostasis	4	21	0.0809374	0.341512	2.72127
GO_Biological_Process_2023	Negative Regulation Of Tumor Necrosis Factor-Mediated Signaling Pathway	4	21	0.0809374	0.341512	2.72127
GO_Biological_Process_2023	Positive Regulation Of Dendritic Spine Development	4	21	0.0809374	0.341512	2.72127
GO_Biological_Process_2023	Positive Regulation Of Natural Killer Cell Mediated Cytotoxicity	4	21	0.0809374	0.341512	2.72127
GO_Biological_Process_2023	Regulation Of Histone Deacetylation	4	21	0.0809374	0.341512	2.72127
GO_Biological_Process_2023	Regulation Of Lipid Storage	4	21	0.0809374	0.341512	2.72127
GO_Biological_Process_2023	Regulation Of Lipopolysaccharide-Mediated Signaling Pathway	4	21	0.0809374	0.341512	2.72127
GO_Biological_Process_2023	Myeloid Cell Differentiation	8	57	0.0812253	0.342373	1.8897
GO_Biological_Process_2023	Positive Regulation Of GTPase Activity	25	234	0.0818662	0.344717	1.3873
GO_Biological_Process_2023	Peptidyl-Tyrosine Phosphorylation	9	67	0.0834872	0.350818	1.79628
GO_Biological_Process_2023	Regulation Of Neurogenesis	9	67	0.0834872	0.350818	1.79628
GO_Biological_Process_2023	Regulation Of Protein Localization	12	97	0.0841717	0.353331	1.63495
GO_Biological_Process_2023	Chloride Transmembrane Transport	7	48	0.0844157	0.353626	1.97573
GO_Biological_Process_2023	Regulation Of Intrinsic Apoptotic Signaling Pathway	7	48	0.0844157	0.353626	1.97573
GO_Biological_Process_2023	Chloride Transport	10	77	0.0845034	0.35363	1.72801
GO_Biological_Process_2023	Negative Regulation Of DNA-binding Transcription Factor Activity	17	149	0.0849866	0.355288	1.49237
GO_Biological_Process_2023	Multivesicular Body Organization	5	30	0.0861236	0.358204	2.31353
GO_Biological_Process_2023	Negative Regulation Of Axon Extension	5	30	0.0861236	0.358204	2.31353
GO_Biological_Process_2023	Negative Regulation Of Epithelial To Mesenchymal Transition	5	30	0.0861236	0.358204	2.31353
GO_Biological_Process_2023	Negative Regulation Of Peptidyl-Tyrosine Phosphorylation	5	30	0.0861236	0.358204	2.31353
GO_Biological_Process_2023	Response To Epidermal Growth Factor	5	30	0.0861236	0.358204	2.31353
GO_Biological_Process_2023	RNA Transport	6	39	0.0864398	0.358422	2.10362
GO_Biological_Process_2023	Negative Regulation Of Proteasomal Protein Catabolic Process	6	39	0.0864398	0.358422	2.10362
GO_Biological_Process_2023	Nuclear-Transcribed mRNA Catabolic Process, Deadenylation-Dependent Decay	6	39	0.0864398	0.358422	2.10362
GO_Biological_Process_2023	Response To Organic Cyclic Compound	8	58	0.087982	0.364446	1.8518
GO_Biological_Process_2023	Negative Regulation Of Gene Expression	34	336	0.089274	0.369153	1.30654
GO_Biological_Process_2023	Protein Homooligomerization	15	129	0.0892994	0.369153	1.52428
GO_Biological_Process_2023	Positive Regulation Of Angiogenesis	14	119	0.091297	0.377028	1.54439
GO_Biological_Process_2023	Heterophilic Cell-Cell Adhesion Via Plasma Membrane Cell Adhesion Molecules	7	49	0.0920653	0.379049	1.92859
GO_Biological_Process_2023	Negative Regulation Of Tumor Necrosis Factor Superfamily Cytokine Production	7	49	0.0920653	0.379049	1.92859
GO_Biological_Process_2023	Positive Regulation Of Pathway-Restricted SMAD Protein Phosphorylation	7	49	0.0920653	0.379049	1.92859
GO_Biological_Process_2023	Cellular Response To Low-Density Lipoprotein Particle Stimulus	4	22	0.0929652	0.380066	2.56995
GO_Biological_Process_2023	Membrane Protein Ectodomain Proteolysis	4	22	0.0929652	0.380066	2.56995
GO_Biological_Process_2023	Negative Regulation Of Extrinsic Apoptotic Signaling Pathway In Absence Of Ligand	4	22	0.0929652	0.380066	2.56995
GO_Biological_Process_2023	Negative Regulation Of Signal Transduction In Absence Of Ligand	4	22	0.0929652	0.380066	2.56995
GO_Biological_Process_2023	Positive Regulation Of Receptor Internalization	4	22	0.0929652	0.380066	2.56995
GO_Biological_Process_2023	Regulation Of Mononuclear Cell Migration	4	22	0.0929652	0.380066	2.56995
GO_Biological_Process_2023	Regulation Of Release Of Sequestered Calcium Ion Into Cytosol By Sarcoplasmic Reticulum	4	22	0.0929652	0.380066	2.56995
GO_Biological_Process_2023	Cell-Matrix Adhesion	13	109	0.0931141	0.380294	1.5683
GO_Biological_Process_2023	Transmembrane Receptor Protein Serine/Threonine Kinase Signaling Pathway	15	130	0.0938993	0.381718	1.51095
GO_Biological_Process_2023	Embryonic Cranial Skeleton Morphogenesis	3	14	0.094931	0.381718	3.15325
GO_Biological_Process_2023	Establishment Of Spindle Localization	3	14	0.094931	0.381718	3.15325
GO_Biological_Process_2023	Medium-Chain Fatty Acid Metabolic Process	3	14	0.094931	0.381718	3.15325
GO_Biological_Process_2023	Membrane Raft Organization	3	14	0.094931	0.381718	3.15325
GO_Biological_Process_2023	Negative Regulation Of T Cell Mediated Immunity	3	14	0.094931	0.381718	3.15325
GO_Biological_Process_2023	Negative Regulation Of Fatty Acid Biosynthetic Process	3	14	0.094931	0.381718	3.15325
GO_Biological_Process_2023	Positive Regulation Of Membrane Protein Ectodomain Proteolysis	3	14	0.094931	0.381718	3.15325
GO_Biological_Process_2023	Positive Regulation Of Nuclear-Transcribed mRNA Catabolic Process, Deadenylation-Dependent Decay	3	14	0.094931	0.381718	3.15325
GO_Biological_Process_2023	Positive Regulation Of Protein-Containing Complex Disassembly	3	14	0.094931	0.381718	3.15325
GO_Biological_Process_2023	Regulation Of Integrin Activation	3	14	0.094931	0.381718	3.15325
GO_Biological_Process_2023	Regulation Of Leukocyte Activation	3	14	0.094931	0.381718	3.15325
GO_Biological_Process_2023	Response To Muscle Stretch	3	14	0.094931	0.381718	3.15325
GO_Biological_Process_2023	Cellular Response To Chemokine	8	59	0.0950549	0.381718	1.81539
GO_Biological_Process_2023	Glucose Metabolic Process	8	59	0.0950549	0.381718	1.81539
GO_Biological_Process_2023	Heart Morphogenesis	8	59	0.0950549	0.381718	1.81539
GO_Biological_Process_2023	Regulation Of Multicellular Organismal Development	8	59	0.0950549	0.381718	1.81539
GO_Biological_Process_2023	Regulation Of Glycolytic Process	6	40	0.0951937	0.381899	2.04164
GO_Biological_Process_2023	ERAD Pathway	11	89	0.0958459	0.3831	1.6328
GO_Biological_Process_2023	Positive Regulation Of Peptidyl-Serine Phosphorylation	11	89	0.0958459	0.3831	1.6328
GO_Biological_Process_2023	acyl-CoA Metabolic Process	5	31	0.0962858	0.3831	2.22443
GO_Biological_Process_2023	Central Nervous System Neuron Differentiation	5	31	0.0962858	0.3831	2.22443
GO_Biological_Process_2023	Negative Regulation Of Cell-Matrix Adhesion	5	31	0.0962858	0.3831	2.22443
GO_Biological_Process_2023	Negative Regulation Of Intracellular Steroid Hormone Receptor Signaling Pathway	5	31	0.0962858	0.3831	2.22443
GO_Biological_Process_2023	Positive Regulation Of Leukocyte Migration	5	31	0.0962858	0.3831	2.22443
GO_Biological_Process_2023	Response To Estradiol	5	31	0.0962858	0.3831	2.22443
GO_Biological_Process_2023	Regulation Of Heart Contraction	9	69	0.0963388	0.3831	1.73621
GO_Biological_Process_2023	Vesicle Fusion	10	79	0.0964823	0.383296	1.67774
GO_Biological_Process_2023	Blood Circulation	7	50	0.100089	0.384941	1.88363
GO_Biological_Process_2023	Plasma Membrane Bounded Cell Projection Morphogenesis	7	50	0.100089	0.384941	1.88363
GO_Biological_Process_2023	Positive Regulation Of Nucleic Acid-Templated Transcription	53	557	0.101252	0.384941	1.22164
GO_Biological_Process_2023	Notch Receptor Processing	2	7	0.101902	0.384941	4.62337
GO_Biological_Process_2023	SREBP Signaling Pathway	2	7	0.101902	0.384941	4.62337
GO_Biological_Process_2023	Anterograde Axonal Protein Transport	2	7	0.101902	0.384941	4.62337
GO_Biological_Process_2023	Aspartate Family Amino Acid Biosynthetic Process	2	7	0.101902	0.384941	4.62337
GO_Biological_Process_2023	Axo-Dendritic Protein Transport	2	7	0.101902	0.384941	4.62337
GO_Biological_Process_2023	Cardiac Atrium Development	2	7	0.101902	0.384941	4.62337
GO_Biological_Process_2023	Cardiac Muscle Hypertrophy	2	7	0.101902	0.384941	4.62337
GO_Biological_Process_2023	Cellular Modified Amino Acid Biosynthetic Process	2	7	0.101902	0.384941	4.62337
GO_Biological_Process_2023	Cellular Response To Angiotensin	2	7	0.101902	0.384941	4.62337
GO_Biological_Process_2023	Cellular Response To Interferon-Alpha	2	7	0.101902	0.384941	4.62337
GO_Biological_Process_2023	Foam Cell Differentiation	2	7	0.101902	0.384941	4.62337
GO_Biological_Process_2023	Heparan Sulfate Proteoglycan Biosynthetic Process, Polysaccharide Chain Biosynthetic Process	2	7	0.101902	0.384941	4.62337
GO_Biological_Process_2023	Hyperosmotic Response	2	7	0.101902	0.384941	4.62337
GO_Biological_Process_2023	Inhibition Of Cysteine-Type Endopeptidase Activity	2	7	0.101902	0.384941	4.62337
GO_Biological_Process_2023	Malate Metabolic Process	2	7	0.101902	0.384941	4.62337
GO_Biological_Process_2023	Methionine Metabolic Process	2	7	0.101902	0.384941	4.62337
GO_Biological_Process_2023	Mitochondrial Outer Membrane Permeabilization	2	7	0.101902	0.384941	4.62337
GO_Biological_Process_2023	Negative Regulation Of CD8-positive, Alpha-Beta T Cell Activation	2	7	0.101902	0.384941	4.62337
GO_Biological_Process_2023	Negative Regulation Of Inflammatory Response To Wounding	2	7	0.101902	0.384941	4.62337
GO_Biological_Process_2023	Negative Regulation Of Lipid Kinase Activity	2	7	0.101902	0.384941	4.62337
GO_Biological_Process_2023	Negative Regulation Of Neural Precursor Cell Proliferation	2	7	0.101902	0.384941	4.62337
GO_Biological_Process_2023	Negative Regulation Of Protein K63-linked Ubiquitination	2	7	0.101902	0.384941	4.62337
GO_Biological_Process_2023	Peptidyl-Serine Autophosphorylation	2	7	0.101902	0.384941	4.62337
GO_Biological_Process_2023	Pericardium Development	2	7	0.101902	0.384941	4.62337
GO_Biological_Process_2023	Positive Regulation Of DNA Demethylation	2	7	0.101902	0.384941	4.62337
GO_Biological_Process_2023	Positive Regulation Of Glial Cell Migration	2	7	0.101902	0.384941	4.62337
GO_Biological_Process_2023	Positive Regulation Of Gluconeogenesis	2	7	0.101902	0.384941	4.62337
GO_Biological_Process_2023	Positive Regulation Of Leukocyte Differentiation	2	7	0.101902	0.384941	4.62337
GO_Biological_Process_2023	Positive Regulation Of Membrane Potential	2	7	0.101902	0.384941	4.62337
GO_Biological_Process_2023	Positive Regulation Of Microtubule Nucleation	2	7	0.101902	0.384941	4.62337
GO_Biological_Process_2023	Positive Regulation Of Myeloid Cell Apoptotic Process	2	7	0.101902	0.384941	4.62337
GO_Biological_Process_2023	Positive Regulation Of Natural Killer Cell Proliferation	2	7	0.101902	0.384941	4.62337
GO_Biological_Process_2023	Positive Regulation Of Ryanodine-Sensitive Calcium-Release Channel Activity	2	7	0.101902	0.384941	4.62337
GO_Biological_Process_2023	Positive Regulation Of Vascular Associated Smooth Muscle Cell Migration	2	7	0.101902	0.384941	4.62337
GO_Biological_Process_2023	Positive Regulation Of Vascular Endothelial Growth Factor Signaling Pathway	2	7	0.101902	0.384941	4.62337
GO_Biological_Process_2023	Protein Localization To Presynapse	2	7	0.101902	0.384941	4.62337
GO_Biological_Process_2023	Purine Ribonucleoside Monophosphate Catabolic Process	2	7	0.101902	0.384941	4.62337
GO_Biological_Process_2023	Regulation Of CD4-positive, Alpha-Beta T Cell Activation	2	7	0.101902	0.384941	4.62337
GO_Biological_Process_2023	Regulation Of CD8-positive, Alpha-Beta T Cell Differentiation	2	7	0.101902	0.384941	4.62337
GO_Biological_Process_2023	Regulation Of Alpha-Beta T Cell Proliferation	2	7	0.101902	0.384941	4.62337
GO_Biological_Process_2023	Regulation Of Chemokine (C-C Motif) Ligand 5 Production	2	7	0.101902	0.384941	4.62337
GO_Biological_Process_2023	Regulation Of Collateral Sprouting	2	7	0.101902	0.384941	4.62337
GO_Biological_Process_2023	Regulation Of Cyclic-Nucleotide Phosphodiesterase Activity	2	7	0.101902	0.384941	4.62337
GO_Biological_Process_2023	Regulation Of Lymphocyte Apoptotic Process	2	7	0.101902	0.384941	4.62337
GO_Biological_Process_2023	Regulation Of Myeloid Leukocyte Differentiation	2	7	0.101902	0.384941	4.62337
GO_Biological_Process_2023	Response To Auditory Stimulus	2	7	0.101902	0.384941	4.62337
GO_Biological_Process_2023	Spermidine Metabolic Process	2	7	0.101902	0.384941	4.62337
GO_Biological_Process_2023	Tryptophan Catabolic Process	2	7	0.101902	0.384941	4.62337
GO_Biological_Process_2023	Tryptophan Metabolic Process	2	7	0.101902	0.384941	4.62337
GO_Biological_Process_2023	Venous Blood Vessel Development	2	7	0.101902	0.384941	4.62337
GO_Biological_Process_2023	Wound Healing	10	80	0.102828	0.388081	1.65368
GO_Biological_Process_2023	Double-Strand Break Repair Via Nonhomologous End Joining	6	41	0.104402	0.39293	1.9832
GO_Biological_Process_2023	Heart Contraction	6	41	0.104402	0.39293	1.9832
GO_Biological_Process_2023	Regulation Of Release Of Cytochrome C From Mitochondria	6	41	0.104402	0.39293	1.9832
GO_Biological_Process_2023	Heparan Sulfate Proteoglycan Biosynthetic Process	4	23	0.105784	0.3963	2.43456
GO_Biological_Process_2023	Negative Regulation Of Extrinsic Apoptotic Signaling Pathway Via Death Domain Receptors	4	23	0.105784	0.3963	2.43456
GO_Biological_Process_2023	Negative Regulation Of Protein Tyrosine Kinase Activity	4	23	0.105784	0.3963	2.43456
GO_Biological_Process_2023	Positive Regulation Of Lamellipodium Assembly	4	23	0.105784	0.3963	2.43456
GO_Biological_Process_2023	Potassium Ion Homeostasis	4	23	0.105784	0.3963	2.43456
GO_Biological_Process_2023	Mesenchymal Cell Migration	5	32	0.107025	0.399848	2.14192
GO_Biological_Process_2023	Purine Ribonucleoside Triphosphate Metabolic Process	5	32	0.107025	0.399848	2.14192
GO_Biological_Process_2023	Regulation Of Natural Killer Cell Mediated Cytotoxicity	5	32	0.107025	0.399848	2.14192
GO_Biological_Process_2023	Regulation Of RNA Metabolic Process	11	91	0.107888	0.402704	1.5918
GO_Biological_Process_2023	Positive Regulation Of Ras Protein Signal Transduction	7	51	0.108481	0.403808	1.84072
GO_Biological_Process_2023	Regulation Of Release Of Sequestered Calcium Ion Into Cytosol	7	51	0.108481	0.403808	1.84072
GO_Biological_Process_2023	Regulation Of Substrate Adhesion-Dependent Cell Spreading	7	51	0.108481	0.403808	1.84072
GO_Biological_Process_2023	Small GTPase Mediated Signal Transduction	13	112	0.109203	0.406123	1.52052
GO_Biological_Process_2023	Activation Of Protein Kinase Activity	10	81	0.10941	0.406521	1.6303
GO_Biological_Process_2023	Negative Regulation Of Autophagy	8	61	0.110139	0.408081	1.7467
GO_Biological_Process_2023	Positive Regulation Of Organelle Assembly	8	61	0.110139	0.408081	1.7467
GO_Biological_Process_2023	Regulation Of Pathway-Restricted SMAD Protein Phosphorylation	8	61	0.110139	0.408081	1.7467
GO_Biological_Process_2023	3'-UTR-mediated mRNA Destabilization	3	15	0.111932	0.408081	2.89032
GO_Biological_Process_2023	DNA Double-Strand Break Processing	3	15	0.111932	0.408081	2.89032
GO_Biological_Process_2023	Activation Of NF-kappaB-inducing Kinase Activity	3	15	0.111932	0.408081	2.89032
GO_Biological_Process_2023	Alpha-Beta T Cell Activation	3	15	0.111932	0.408081	2.89032
GO_Biological_Process_2023	Amyloid-Beta Metabolic Process	3	15	0.111932	0.408081	2.89032
GO_Biological_Process_2023	Cellular Response To Estrogen Stimulus	3	15	0.111932	0.408081	2.89032
GO_Biological_Process_2023	Cellular Response To Sterol	3	15	0.111932	0.408081	2.89032
GO_Biological_Process_2023	Cellular Response To Zinc Ion	3	15	0.111932	0.408081	2.89032
GO_Biological_Process_2023	Ganglioside Biosynthetic Process	3	15	0.111932	0.408081	2.89032
GO_Biological_Process_2023	Midbody Abscission	3	15	0.111932	0.408081	2.89032
GO_Biological_Process_2023	Phagosome Maturation	3	15	0.111932	0.408081	2.89032
GO_Biological_Process_2023	Positive Regulation Of DNA Damage Response, Signal Transduction By P53 Class Mediator	3	15	0.111932	0.408081	2.89032
GO_Biological_Process_2023	Positive Regulation Of Cyclin-Dependent Protein Serine/Threonine Kinase Activity	3	15	0.111932	0.408081	2.89032
GO_Biological_Process_2023	Positive Regulation Of Sprouting Angiogenesis	3	15	0.111932	0.408081	2.89032
GO_Biological_Process_2023	Regulation Of Rac Protein Signal Transduction	3	15	0.111932	0.408081	2.89032
GO_Biological_Process_2023	Regulation Of Cellular Response To Heat	3	15	0.111932	0.408081	2.89032
GO_Biological_Process_2023	Regulation Of Interleukin-13 Production	3	15	0.111932	0.408081	2.89032
GO_Biological_Process_2023	Regulation Of miRNA-mediated Gene Silencing	3	15	0.111932	0.408081	2.89032
GO_Biological_Process_2023	Keratinocyte Differentiation	6	42	0.114055	0.41545	1.928
GO_Biological_Process_2023	Positive Regulation Of Signal Transduction	27	266	0.115727	0.421162	1.30972
GO_Biological_Process_2023	Regulation Of Phosphorylation	10	82	0.116225	0.422599	1.60757
GO_Biological_Process_2023	Positive Regulation Of B Cell Activation	7	52	0.117236	0.424914	1.79972
GO_Biological_Process_2023	Positive Regulation Of Telomere Maintenance	7	52	0.117236	0.424914	1.79972
GO_Biological_Process_2023	Protein Dephosphorylation	14	124	0.117279	0.424914	1.47379
GO_Biological_Process_2023	Regulation Of DNA Metabolic Process	14	124	0.117279	0.424914	1.47379
GO_Biological_Process_2023	Cardiac Muscle Contraction	5	33	0.118322	0.425242	2.06532
GO_Biological_Process_2023	Positive Regulation Of Notch Signaling Pathway	5	33	0.118322	0.425242	2.06532
GO_Biological_Process_2023	Positive Regulation Of RNA Metabolic Process	5	33	0.118322	0.425242	2.06532
GO_Biological_Process_2023	Positive Regulation Of Chromosome Organization	5	33	0.118322	0.425242	2.06532
GO_Biological_Process_2023	Positive Regulation Of Establishment Of Protein Localization To Mitochondrion	5	33	0.118322	0.425242	2.06532
GO_Biological_Process_2023	Positive Regulation Of Ion Transmembrane Transporter Activity	5	33	0.118322	0.425242	2.06532
GO_Biological_Process_2023	Positive Regulation Of Release Of Sequestered Calcium Ion Into Cytosol	5	33	0.118322	0.425242	2.06532
GO_Biological_Process_2023	Fat-Soluble Vitamin Metabolic Process	4	24	0.119352	0.425242	2.3127
GO_Biological_Process_2023	Lipid Translocation	4	24	0.119352	0.425242	2.3127
GO_Biological_Process_2023	Negative Regulation Of Ossification	4	24	0.119352	0.425242	2.3127
GO_Biological_Process_2023	Outflow Tract Septum Morphogenesis	4	24	0.119352	0.425242	2.3127
GO_Biological_Process_2023	Positive Regulation Of Natural Killer Cell Mediated Immunity	4	24	0.119352	0.425242	2.3127
GO_Biological_Process_2023	Positive Regulation Of Vascular Endothelial Growth Factor Production	4	24	0.119352	0.425242	2.3127
GO_Biological_Process_2023	Protein K48-linked Deubiquitination	4	24	0.119352	0.425242	2.3127
GO_Biological_Process_2023	Protein Kinase B Signaling	4	24	0.119352	0.425242	2.3127
GO_Biological_Process_2023	Regulation Of Cysteine-Type Endopeptidase Activity	4	24	0.119352	0.425242	2.3127
GO_Biological_Process_2023	Regulation Of Cytoplasmic Translation	4	24	0.119352	0.425242	2.3127
GO_Biological_Process_2023	Regulation Of Ryanodine-Sensitive Calcium-Release Channel Activity	4	24	0.119352	0.425242	2.3127
GO_Biological_Process_2023	Stress Granule Assembly	4	24	0.119352	0.425242	2.3127
GO_Biological_Process_2023	Regulation Of Peptidyl-Serine Phosphorylation	11	93	0.120767	0.429909	1.55281
GO_Biological_Process_2023	Learning	6	43	0.124141	0.435945	1.87579
GO_Biological_Process_2023	Negative Regulation Of BMP Signaling Pathway	6	43	0.124141	0.435945	1.87579
GO_Biological_Process_2023	Regulation Of JUN Kinase Activity	6	43	0.124141	0.435945	1.87579
GO_Biological_Process_2023	Regulation Of Chromosome Organization	6	43	0.124141	0.435945	1.87579
GO_Biological_Process_2023	Endosome Organization	7	53	0.126345	0.435945	1.7605
GO_Biological_Process_2023	Negative Regulation Of Metabolic Process	7	53	0.126345	0.435945	1.7605
GO_Biological_Process_2023	Protein Homotetramerization	7	53	0.126345	0.435945	1.7605
GO_Biological_Process_2023	Regulation Of Nucleic Acid-Templated Transcription	43	452	0.128804	0.435945	1.21993
GO_Biological_Process_2023	DNA Topological Change	2	8	0.128915	0.435945	3.8526
GO_Biological_Process_2023	T Cell Mediated Cytotoxicity	2	8	0.128915	0.435945	3.8526
GO_Biological_Process_2023	Cardioblast Differentiation	2	8	0.128915	0.435945	3.8526
GO_Biological_Process_2023	Cellular Response To Sterol Depletion	2	8	0.128915	0.435945	3.8526
GO_Biological_Process_2023	Cobalamin Transport	2	8	0.128915	0.435945	3.8526
GO_Biological_Process_2023	Fructose 1,6-Bisphosphate Metabolic Process	2	8	0.128915	0.435945	3.8526
GO_Biological_Process_2023	Internal Protein Amino Acid Acetylation	2	8	0.128915	0.435945	3.8526
GO_Biological_Process_2023	Intestinal Epithelial Cell Differentiation	2	8	0.128915	0.435945	3.8526
GO_Biological_Process_2023	Isoprenoid Biosynthetic Process	2	8	0.128915	0.435945	3.8526
GO_Biological_Process_2023	Modification-Dependent Macromolecule Catabolic Process	2	8	0.128915	0.435945	3.8526
GO_Biological_Process_2023	Monocyte Activation	2	8	0.128915	0.435945	3.8526
GO_Biological_Process_2023	Negative Regulation Of Cytoplasmic Translation	2	8	0.128915	0.435945	3.8526
GO_Biological_Process_2023	Negative Regulation Of Membrane Potential	2	8	0.128915	0.435945	3.8526
GO_Biological_Process_2023	Negative Regulation Of Platelet Aggregation	2	8	0.128915	0.435945	3.8526
GO_Biological_Process_2023	Nicotinamide Nucleotide Biosynthetic Process	2	8	0.128915	0.435945	3.8526
GO_Biological_Process_2023	Phosphatidylglycerol Acyl-Chain Remodeling	2	8	0.128915	0.435945	3.8526
GO_Biological_Process_2023	Positive Regulation Of Blood Vessel Endothelial Cell Proliferation Involved In Sprouting Angiogenesis	2	8	0.128915	0.435945	3.8526
GO_Biological_Process_2023	Positive Regulation Of Calcium Ion Import Across Plasma Membrane	2	8	0.128915	0.435945	3.8526
GO_Biological_Process_2023	Positive Regulation Of Ligase Activity	2	8	0.128915	0.435945	3.8526
GO_Biological_Process_2023	Positive Regulation Of Mitochondrial Membrane Permeability Involved In Apoptotic Process	2	8	0.128915	0.435945	3.8526
GO_Biological_Process_2023	Positive Regulation Of Protein Kinase C Signaling	2	8	0.128915	0.435945	3.8526
GO_Biological_Process_2023	Positive Regulation Of Tumor Necrosis Factor-Mediated Signaling Pathway	2	8	0.128915	0.435945	3.8526
GO_Biological_Process_2023	Regulation Of DNA Demethylation	2	8	0.128915	0.435945	3.8526
GO_Biological_Process_2023	Regulation Of Endothelial Cell Development	2	8	0.128915	0.435945	3.8526
GO_Biological_Process_2023	Regulation Of Fibroblast Apoptotic Process	2	8	0.128915	0.435945	3.8526
GO_Biological_Process_2023	Regulation Of Interleukin-18 Production	2	8	0.128915	0.435945	3.8526
GO_Biological_Process_2023	Regulation Of Interleukin-23 Production	2	8	0.128915	0.435945	3.8526
GO_Biological_Process_2023	Regulation Of Lysosomal Protein Catabolic Process	2	8	0.128915	0.435945	3.8526
GO_Biological_Process_2023	Regulation Of miRNA Metabolic Process	2	8	0.128915	0.435945	3.8526
GO_Biological_Process_2023	Regulation Of Morphogenesis Of An Epithelium	2	8	0.128915	0.435945	3.8526
GO_Biological_Process_2023	Regulation Of Necrotic Cell Death	2	8	0.128915	0.435945	3.8526
GO_Biological_Process_2023	Regulation Of Nuclear Cell Cycle DNA Replication	2	8	0.128915	0.435945	3.8526
GO_Biological_Process_2023	Regulation Of Organ Growth	2	8	0.128915	0.435945	3.8526
GO_Biological_Process_2023	Response To Leptin	2	8	0.128915	0.435945	3.8526
GO_Biological_Process_2023	Semaphorin-Plexin Signaling Pathway Involved In Axon Guidance	2	8	0.128915	0.435945	3.8526
GO_Biological_Process_2023	Sequestering Of Actin Monomers	2	8	0.128915	0.435945	3.8526
GO_Biological_Process_2023	Tetrahydrofolate Interconversion	2	8	0.128915	0.435945	3.8526
GO_Biological_Process_2023	Tyrosine Phosphorylation Of STAT Protein	2	8	0.128915	0.435945	3.8526
GO_Biological_Process_2023	Ubiquitin-Dependent Protein Catabolic Process Via The C-end Degron Rule Pathway	2	8	0.128915	0.435945	3.8526
GO_Biological_Process_2023	Cellular Response To Gamma Radiation	3	16	0.129987	0.435945	2.66784
GO_Biological_Process_2023	Cellular Response To Nitrogen Compound	3	16	0.129987	0.435945	2.66784
GO_Biological_Process_2023	Extrinsic Apoptotic Signaling Pathway In Absence Of Ligand	3	16	0.129987	0.435945	2.66784
GO_Biological_Process_2023	Glycoprotein Catabolic Process	3	16	0.129987	0.435945	2.66784
GO_Biological_Process_2023	Intracellular Cholesterol Transport	3	16	0.129987	0.435945	2.66784
GO_Biological_Process_2023	Negative Regulation Of Biosynthetic Process	3	16	0.129987	0.435945	2.66784
GO_Biological_Process_2023	Negative Regulation Of Release Of Cytochrome C From Mitochondria	3	16	0.129987	0.435945	2.66784
GO_Biological_Process_2023	Negative Regulation Of Viral-Induced Cytoplasmic Pattern Recognition Receptor Signaling Pathway	3	16	0.129987	0.435945	2.66784
GO_Biological_Process_2023	Nuclear Migration	3	16	0.129987	0.435945	2.66784
GO_Biological_Process_2023	Positive Regulation Of Collagen Metabolic Process	3	16	0.129987	0.435945	2.66784
GO_Biological_Process_2023	Positive Regulation Of Lymphocyte Migration	3	16	0.129987	0.435945	2.66784
GO_Biological_Process_2023	Positive Regulation Of Muscle Hypertrophy	3	16	0.129987	0.435945	2.66784
GO_Biological_Process_2023	Regulation Of Cardiac Muscle Contraction By Regulation Of The Release Of Sequestered Calcium Ion	3	16	0.129987	0.435945	2.66784
GO_Biological_Process_2023	Regulation Of Establishment Of Endothelial Barrier	3	16	0.129987	0.435945	2.66784
GO_Biological_Process_2023	Regulation Of Nucleocytoplasmic Transport	3	16	0.129987	0.435945	2.66784
GO_Biological_Process_2023	Regulation Of Protein Kinase A Signaling	3	16	0.129987	0.435945	2.66784
GO_Biological_Process_2023	Regulation Of Protein Kinase C Signaling	3	16	0.129987	0.435945	2.66784
GO_Biological_Process_2023	Regulation Of Response To Cytokine Stimulus	3	16	0.129987	0.435945	2.66784
GO_Biological_Process_2023	ATP Metabolic Process	5	34	0.130154	0.435945	1.99399
GO_Biological_Process_2023	Cellular Response To Hydrogen Peroxide	5	34	0.130154	0.435945	1.99399
GO_Biological_Process_2023	Membrane Protein Proteolysis	5	34	0.130154	0.435945	1.99399
GO_Biological_Process_2023	Negative Regulation Of JNK Cascade	5	34	0.130154	0.435945	1.99399
GO_Biological_Process_2023	Protein Targeting To Vacuole	5	34	0.130154	0.435945	1.99399
GO_Biological_Process_2023	Regulation Of T Cell Receptor Signaling Pathway	5	34	0.130154	0.435945	1.99399
GO_Biological_Process_2023	Negative Regulation Of Cellular Biosynthetic Process	15	137	0.130163	0.435945	1.42371
GO_Biological_Process_2023	Negative Regulation Of Neuron Apoptotic Process	9	74	0.133148	0.442805	1.60222
GO_Biological_Process_2023	Late Endosome To Vacuole Transport Via Multivesicular Body Sorting Pathway	4	25	0.133624	0.442805	2.20246
GO_Biological_Process_2023	Negative Regulation Of Intrinsic Apoptotic Signaling Pathway In Response To DNA Damage	4	25	0.133624	0.442805	2.20246
GO_Biological_Process_2023	Negative Regulation Of Lipid Biosynthetic Process	4	25	0.133624	0.442805	2.20246
GO_Biological_Process_2023	Negative Regulation Of Proteolysis Involved In Protein Catabolic Process	4	25	0.133624	0.442805	2.20246
GO_Biological_Process_2023	Osteoclast Differentiation	4	25	0.133624	0.442805	2.20246
GO_Biological_Process_2023	Positive Regulation Of Release Of Cytochrome C From Mitochondria	4	25	0.133624	0.442805	2.20246
GO_Biological_Process_2023	Purine Nucleoside Bisphosphate Metabolic Process	4	25	0.133624	0.442805	2.20246
GO_Biological_Process_2023	Regulation Of Monocyte Chemotaxis	4	25	0.133624	0.442805	2.20246
GO_Biological_Process_2023	Regulation Of Platelet Aggregation	4	25	0.133624	0.442805	2.20246
GO_Biological_Process_2023	Regulation Of Synapse Organization	4	25	0.133624	0.442805	2.20246
GO_Biological_Process_2023	Response To dsRNA	4	25	0.133624	0.442805	2.20246
GO_Biological_Process_2023	Ribonucleoside Bisphosphate Metabolic Process	4	25	0.133624	0.442805	2.20246
GO_Biological_Process_2023	Positive Regulation Of Epithelial Cell Migration	11	95	0.134466	0.444709	1.51567
GO_Biological_Process_2023	Cellular Response To Ketone	6	44	0.134645	0.444709	1.82633
GO_Biological_Process_2023	Neural Crest Cell Development	6	44	0.134645	0.444709	1.82633
GO_Biological_Process_2023	Nucleus Organization	6	44	0.134645	0.444709	1.82633
GO_Biological_Process_2023	Cytosolic Transport	14	127	0.134744	0.444709	1.43442
GO_Biological_Process_2023	Regulation Of Secretion By Cell	8	64	0.135046	0.445346	1.65286
GO_Biological_Process_2023	Monoatomic Anion Transmembrane Transport	7	54	0.1358	0.446749	1.72295
GO_Biological_Process_2023	Protein K63-linked Ubiquitination	7	54	0.1358	0.446749	1.72295
GO_Biological_Process_2023	Regulation Of Focal Adhesion Assembly	7	54	0.1358	0.446749	1.72295
GO_Biological_Process_2023	Regulation Of G1/S Transition Of Mitotic Cell Cycle	12	106	0.137348	0.451476	1.47769
GO_Biological_Process_2023	Positive Regulation Of Amide Metabolic Process	10	85	0.138047	0.453045	1.54301
GO_Biological_Process_2023	Positive Regulation Of Canonical Wnt Signaling Pathway	10	85	0.138047	0.453045	1.54301
GO_Biological_Process_2023	Protein Processing	13	117	0.139426	0.456957	1.44703
GO_Biological_Process_2023	Regulation Of Cell Growth	23	227	0.139464	0.456957	1.30629
GO_Biological_Process_2023	Positive Regulation Of Neurogenesis	9	75	0.141284	0.461809	1.57786
GO_Biological_Process_2023	Regulation Of BMP Signaling Pathway	9	75	0.141284	0.461809	1.57786
GO_Biological_Process_2023	Regulation Of Stress Fiber Assembly	9	75	0.141284	0.461809	1.57786
GO_Biological_Process_2023	Cellular Response To Transforming Growth Factor Beta Stimulus	11	96	0.141617	0.462526	1.49776
GO_Biological_Process_2023	Action Potential	5	35	0.142496	0.463909	1.92742
GO_Biological_Process_2023	Cellular Response To Amino Acid Stimulus	5	35	0.142496	0.463909	1.92742
GO_Biological_Process_2023	Platelet Aggregation	5	35	0.142496	0.463909	1.92742
GO_Biological_Process_2023	Regulation Of Cardiac Muscle Contraction	5	35	0.142496	0.463909	1.92742
GO_Biological_Process_2023	Negative Regulation Of Response To Biotic Stimulus	6	45	0.145554	0.47273	1.7794
GO_Biological_Process_2023	Positive Regulation Of mRNA Catabolic Process	6	45	0.145554	0.47273	1.7794
GO_Biological_Process_2023	Regulation Of Apoptotic Signaling Pathway	6	45	0.145554	0.47273	1.7794
GO_Biological_Process_2023	Acute Inflammatory Response	4	26	0.148551	0.474773	2.10223
GO_Biological_Process_2023	Mitotic G1 DNA Damage Checkpoint Signaling	4	26	0.148551	0.474773	2.10223
GO_Biological_Process_2023	Negative Regulation Of Insulin Receptor Signaling Pathway	4	26	0.148551	0.474773	2.10223
GO_Biological_Process_2023	Regulation Of Vascular Endothelial Growth Factor Production	4	26	0.148551	0.474773	2.10223
GO_Biological_Process_2023	Response To Glucocorticoid	4	26	0.148551	0.474773	2.10223
GO_Biological_Process_2023	Monocarboxylic Acid Metabolic Process	11	97	0.148965	0.474773	1.48026
GO_Biological_Process_2023	T Cell Migration	3	17	0.148978	0.474773	2.47715
GO_Biological_Process_2023	Androgen Receptor Signaling Pathway	3	17	0.148978	0.474773	2.47715
GO_Biological_Process_2023	Carbohydrate Derivative Catabolic Process	3	17	0.148978	0.474773	2.47715
GO_Biological_Process_2023	Cell Migration Involved In Sprouting Angiogenesis	3	17	0.148978	0.474773	2.47715
GO_Biological_Process_2023	Cellular Response To Alkaloid	3	17	0.148978	0.474773	2.47715
GO_Biological_Process_2023	Diol Biosynthetic Process	3	17	0.148978	0.474773	2.47715
GO_Biological_Process_2023	Muscle Tissue Morphogenesis	3	17	0.148978	0.474773	2.47715
GO_Biological_Process_2023	Myeloid Cell Activation Involved In Immune Response	3	17	0.148978	0.474773	2.47715
GO_Biological_Process_2023	Negative Regulation Of Rho Protein Signal Transduction	3	17	0.148978	0.474773	2.47715
GO_Biological_Process_2023	Negative Regulation Of Fibroblast Proliferation	3	17	0.148978	0.474773	2.47715
GO_Biological_Process_2023	Negative Regulation Of Interleukin-8 Production	3	17	0.148978	0.474773	2.47715
GO_Biological_Process_2023	Positive Regulation Of Heart Rate	3	17	0.148978	0.474773	2.47715
GO_Biological_Process_2023	Positive Regulation Of Leukocyte Proliferation	3	17	0.148978	0.474773	2.47715
GO_Biological_Process_2023	Positive Regulation Of Small GTPase Mediated Signal Transduction	3	17	0.148978	0.474773	2.47715
GO_Biological_Process_2023	Regulation Of Inflammatory Response To Antigenic Stimulus	3	17	0.148978	0.474773	2.47715
GO_Biological_Process_2023	Regulation Of Telomere Maintenance Via Telomere Lengthening	3	17	0.148978	0.474773	2.47715
GO_Biological_Process_2023	Regulation Of Tubulin Deacetylation	3	17	0.148978	0.474773	2.47715
GO_Biological_Process_2023	Triglyceride Biosynthetic Process	3	17	0.148978	0.474773	2.47715
GO_Biological_Process_2023	Glycerophospholipid Biosynthetic Process	12	108	0.151192	0.479992	1.44674
GO_Biological_Process_2023	Positive Regulation Of Translation	12	108	0.151192	0.479992	1.44674
GO_Biological_Process_2023	Neural Crest Cell Migration	5	36	0.155322	0.479992	1.86514
GO_Biological_Process_2023	Positive Regulation Of RNA Splicing	5	36	0.155322	0.479992	1.86514
GO_Biological_Process_2023	Positive Regulation Of Phospholipase C Activity	5	36	0.155322	0.479992	1.86514
GO_Biological_Process_2023	MAPK Cascade	11	98	0.156506	0.479992	1.46317
GO_Biological_Process_2023	T Cell Differentiation	6	46	0.156849	0.479992	1.73482
GO_Biological_Process_2023	Homotypic Cell-Cell Adhesion	6	46	0.156849	0.479992	1.73482
GO_Biological_Process_2023	Protein Sumoylation	6	46	0.156849	0.479992	1.73482
GO_Biological_Process_2023	Replication Fork Processing	6	46	0.156849	0.479992	1.73482
GO_Biological_Process_2023	Response To Hydrogen Peroxide	6	46	0.156849	0.479992	1.73482
GO_Biological_Process_2023	B Cell Homeostasis	2	9	0.157328	0.479992	3.30205
GO_Biological_Process_2023	ER-associated Misfolded Protein Catabolic Process	2	9	0.157328	0.479992	3.30205
GO_Biological_Process_2023	Amino Sugar Metabolic Process	2	9	0.157328	0.479992	3.30205
GO_Biological_Process_2023	Calcium Import Into The Mitochondrion	2	9	0.157328	0.479992	3.30205
GO_Biological_Process_2023	Camera-Type Eye Morphogenesis	2	9	0.157328	0.479992	3.30205
GO_Biological_Process_2023	Carbohydrate Phosphorylation	2	9	0.157328	0.479992	3.30205
GO_Biological_Process_2023	Carnitine Metabolic Process	2	9	0.157328	0.479992	3.30205
GO_Biological_Process_2023	Cell Differentiation Involved In Metanephros Development	2	9	0.157328	0.479992	3.30205
GO_Biological_Process_2023	Chloride Ion Homeostasis	2	9	0.157328	0.479992	3.30205
GO_Biological_Process_2023	Chondroitin Sulfate Proteoglycan Metabolic Process	2	9	0.157328	0.479992	3.30205
GO_Biological_Process_2023	Dosage Compensation	2	9	0.157328	0.479992	3.30205
GO_Biological_Process_2023	Homologous Recombination	2	9	0.157328	0.479992	3.30205
GO_Biological_Process_2023	Lipid Phosphorylation	2	9	0.157328	0.479992	3.30205
GO_Biological_Process_2023	Monoatomic Anion Homeostasis	2	9	0.157328	0.479992	3.30205
GO_Biological_Process_2023	Necroptotic Process	2	9	0.157328	0.479992	3.30205
GO_Biological_Process_2023	Negative Regulation Of Cell Adhesion Mediated By Integrin	2	9	0.157328	0.479992	3.30205
GO_Biological_Process_2023	Negative Regulation Of Cell-Cell Adhesion Mediated By Cadherin	2	9	0.157328	0.479992	3.30205
GO_Biological_Process_2023	Negative Regulation Of Establishment Of Protein Localization	2	9	0.157328	0.479992	3.30205
GO_Biological_Process_2023	Negative Regulation Of Leukocyte Migration	2	9	0.157328	0.479992	3.30205
GO_Biological_Process_2023	Negative Regulation Of Protein Autophosphorylation	2	9	0.157328	0.479992	3.30205
GO_Biological_Process_2023	Negative Regulation Of Transcription By RNA Polymerase I	2	9	0.157328	0.479992	3.30205
GO_Biological_Process_2023	Negative Regulation Of Transcription By Competitive Promoter Binding	2	9	0.157328	0.479992	3.30205
GO_Biological_Process_2023	Neurotransmitter Receptor Transport To Postsynaptic Membrane	2	9	0.157328	0.479992	3.30205
GO_Biological_Process_2023	Peptidyl-Lysine Acetylation	2	9	0.157328	0.479992	3.30205
GO_Biological_Process_2023	Piecemeal Microautophagy Of The Nucleus	2	9	0.157328	0.479992	3.30205
GO_Biological_Process_2023	Positive Regulation Of ATP Metabolic Process	2	9	0.157328	0.479992	3.30205
GO_Biological_Process_2023	Positive Regulation Of Cardiocyte Differentiation	2	9	0.157328	0.479992	3.30205
GO_Biological_Process_2023	Positive Regulation Of Keratinocyte Migration	2	9	0.157328	0.479992	3.30205
GO_Biological_Process_2023	Positive Regulation Of Leukocyte Apoptotic Process	2	9	0.157328	0.479992	3.30205
GO_Biological_Process_2023	Positive Regulation Of mRNA 3'-End Processing	2	9	0.157328	0.479992	3.30205
GO_Biological_Process_2023	Positive Regulation Of Mesenchymal Cell Proliferation	2	9	0.157328	0.479992	3.30205
GO_Biological_Process_2023	Positive Regulation Of Myoblast Fusion	2	9	0.157328	0.479992	3.30205
GO_Biological_Process_2023	Positive Regulation Of Platelet Activation	2	9	0.157328	0.479992	3.30205
GO_Biological_Process_2023	Regulation Of RNA Polymerase II Regulatory Region Sequence-Specific DNA Binding	2	9	0.157328	0.479992	3.30205
GO_Biological_Process_2023	Regulation Of Cellular Extravasation	2	9	0.157328	0.479992	3.30205
GO_Biological_Process_2023	Regulation Of Cellular Response To Oxidative Stress	2	9	0.157328	0.479992	3.30205
GO_Biological_Process_2023	Regulation Of Complement-Dependent Cytotoxicity	2	9	0.157328	0.479992	3.30205
GO_Biological_Process_2023	Regulation Of Granulocyte Differentiation	2	9	0.157328	0.479992	3.30205
GO_Biological_Process_2023	Regulation Of Histone Methylation	2	9	0.157328	0.479992	3.30205
GO_Biological_Process_2023	Regulation Of Inflammatory Response To Wounding	2	9	0.157328	0.479992	3.30205
GO_Biological_Process_2023	Regulation Of Mast Cell Activation	2	9	0.157328	0.479992	3.30205
GO_Biological_Process_2023	Regulation Of Natural Killer Cell Proliferation	2	9	0.157328	0.479992	3.30205
GO_Biological_Process_2023	Regulation Of Store-Operated Calcium Entry	2	9	0.157328	0.479992	3.30205
GO_Biological_Process_2023	Response To Histamine	2	9	0.157328	0.479992	3.30205
GO_Biological_Process_2023	Smooth Muscle Tissue Development	2	9	0.157328	0.479992	3.30205
GO_Biological_Process_2023	Tetrapyrrole Metabolic Process	2	9	0.157328	0.479992	3.30205
GO_Biological_Process_2023	Negative Regulation Of Transforming Growth Factor Beta Receptor Signaling Pathway	9	77	0.158293	0.481854	1.53129
GO_Biological_Process_2023	Positive Regulation Of Response To Stimulus	9	77	0.158293	0.481854	1.53129
GO_Biological_Process_2023	Sphingolipid Biosynthetic Process	9	77	0.158293	0.481854	1.53129
GO_Biological_Process_2023	Negative Regulation Of Protein Kinase Activity	10	88	0.161856	0.492332	1.48342
GO_Biological_Process_2023	Cellular Response To Acid Chemical	4	27	0.164082	0.493176	2.01072
GO_Biological_Process_2023	In Utero Embryonic Development	4	27	0.164082	0.493176	2.01072
GO_Biological_Process_2023	Microtubule Polymerization Or Depolymerization	4	27	0.164082	0.493176	2.01072
GO_Biological_Process_2023	Negative Regulation Of Cellular Response To Insulin Stimulus	4	27	0.164082	0.493176	2.01072
GO_Biological_Process_2023	Negative Regulation Of Neurogenesis	4	27	0.164082	0.493176	2.01072
GO_Biological_Process_2023	Peptide Cross-Linking	4	27	0.164082	0.493176	2.01072
GO_Biological_Process_2023	Positive Regulation Of Calcium Ion Transmembrane Transporter Activity	4	27	0.164082	0.493176	2.01072
GO_Biological_Process_2023	Positive Regulation Of Mitotic Cell Cycle	4	27	0.164082	0.493176	2.01072
GO_Biological_Process_2023	Positive Regulation Of Response To Wounding	4	27	0.164082	0.493176	2.01072
GO_Biological_Process_2023	Regulation Of Extrinsic Apoptotic Signaling Pathway In Absence Of Ligand	4	27	0.164082	0.493176	2.01072
GO_Biological_Process_2023	Regulation Of Peptidase Activity	4	27	0.164082	0.493176	2.01072
GO_Biological_Process_2023	Monoatomic Anion Transport	7	57	0.166133	0.493176	1.61931
GO_Biological_Process_2023	Signal Transduction In Response To DNA Damage	7	57	0.166133	0.493176	1.61931
GO_Biological_Process_2023	Epithelial To Mesenchymal Transition	6	47	0.168513	0.493176	1.69242
GO_Biological_Process_2023	Insulin Receptor Signaling Pathway	6	47	0.168513	0.493176	1.69242
GO_Biological_Process_2023	Negative Regulation Of Tumor Necrosis Factor Production	6	47	0.168513	0.493176	1.69242
GO_Biological_Process_2023	Positive Regulation Of Smooth Muscle Cell Proliferation	6	47	0.168513	0.493176	1.69242
GO_Biological_Process_2023	Protein Monoubiquitination	6	47	0.168513	0.493176	1.69242
GO_Biological_Process_2023	RNA Stabilization	5	37	0.168603	0.493176	1.80676
GO_Biological_Process_2023	Aortic Valve Morphogenesis	5	37	0.168603	0.493176	1.80676
GO_Biological_Process_2023	Mitochondrion Disassembly	5	37	0.168603	0.493176	1.80676
GO_Biological_Process_2023	Muscle Cell Differentiation	5	37	0.168603	0.493176	1.80676
GO_Biological_Process_2023	Muscle Tissue Development	5	37	0.168603	0.493176	1.80676
GO_Biological_Process_2023	Positive Regulation Of Receptor Signaling Pathway Via JAK-STAT	5	37	0.168603	0.493176	1.80676
GO_Biological_Process_2023	Regulation Of Cellular Component Biogenesis	5	37	0.168603	0.493176	1.80676
GO_Biological_Process_2023	Regulation Of Ossification	5	37	0.168603	0.493176	1.80676
GO_Biological_Process_2023	Ventricular Septum Development	5	37	0.168603	0.493176	1.80676
GO_Biological_Process_2023	3'-UTR-mediated mRNA Stabilization	3	18	0.168788	0.493176	2.31188
GO_Biological_Process_2023	Actin Filament Capping	3	18	0.168788	0.493176	2.31188
GO_Biological_Process_2023	Autophagy Of Nucleus	3	18	0.168788	0.493176	2.31188
GO_Biological_Process_2023	Barbed-End Actin Filament Capping	3	18	0.168788	0.493176	2.31188
GO_Biological_Process_2023	Dendritic Cell Migration	3	18	0.168788	0.493176	2.31188
GO_Biological_Process_2023	Detection Of Mechanical Stimulus	3	18	0.168788	0.493176	2.31188
GO_Biological_Process_2023	Glucose 6-Phosphate Metabolic Process	3	18	0.168788	0.493176	2.31188
GO_Biological_Process_2023	Mesenchyme Morphogenesis	3	18	0.168788	0.493176	2.31188
GO_Biological_Process_2023	Mitotic Cytokinetic Process	3	18	0.168788	0.493176	2.31188
GO_Biological_Process_2023	ncRNA-mediated Post-Transcriptional Gene Silencing	3	18	0.168788	0.493176	2.31188
GO_Biological_Process_2023	Negative Regulation Of T Cell Receptor Signaling Pathway	3	18	0.168788	0.493176	2.31188
GO_Biological_Process_2023	Negative Regulation Of Signal Transduction By P53 Class Mediator	3	18	0.168788	0.493176	2.31188
GO_Biological_Process_2023	Neuromuscular Process	3	18	0.168788	0.493176	2.31188
GO_Biological_Process_2023	Positive Regulation Of DNA Replication	3	18	0.168788	0.493176	2.31188
GO_Biological_Process_2023	Positive Regulation Of NLRP3 Inflammasome Complex Assembly	3	18	0.168788	0.493176	2.31188
GO_Biological_Process_2023	Positive Regulation Of Cation Transmembrane Transport	3	18	0.168788	0.493176	2.31188
GO_Biological_Process_2023	Positive Regulation Of Cyclin-Dependent Protein Kinase Activity	3	18	0.168788	0.493176	2.31188
GO_Biological_Process_2023	Positive Regulation Of Focal Adhesion Assembly	3	18	0.168788	0.493176	2.31188
GO_Biological_Process_2023	Positive Regulation Of Monocyte Chemotaxis	3	18	0.168788	0.493176	2.31188
GO_Biological_Process_2023	Positive Regulation Of Neutrophil Chemotaxis	3	18	0.168788	0.493176	2.31188
GO_Biological_Process_2023	Positive Regulation Of Phosphoprotein Phosphatase Activity	3	18	0.168788	0.493176	2.31188
GO_Biological_Process_2023	Positive Regulation Of Response To Endoplasmic Reticulum Stress	3	18	0.168788	0.493176	2.31188
GO_Biological_Process_2023	Positive Regulation Of Stress-Activated Protein Kinase Signaling Cascade	3	18	0.168788	0.493176	2.31188
GO_Biological_Process_2023	Protein Autoprocessing	3	18	0.168788	0.493176	2.31188
GO_Biological_Process_2023	Regulation Of Collagen Biosynthetic Process	3	18	0.168788	0.493176	2.31188
GO_Biological_Process_2023	Regulation Of Epidermal Cell Differentiation	3	18	0.168788	0.493176	2.31188
GO_Biological_Process_2023	Regulation Of Histone Modification	3	18	0.168788	0.493176	2.31188
GO_Biological_Process_2023	Regulation Of Vascular Endothelial Cell Proliferation	3	18	0.168788	0.493176	2.31188
GO_Biological_Process_2023	Cellular Response To Peptide Hormone Stimulus	10	89	0.170212	0.496979	1.46457
GO_Biological_Process_2023	B Cell Differentiation	8	68	0.172241	0.502186	1.54233
GO_Biological_Process_2023	Skin Development	8	68	0.172241	0.502186	1.54233
GO_Biological_Process_2023	Negative Regulation Of Inflammatory Response	12	111	0.173256	0.504672	1.40267
GO_Biological_Process_2023	Ras Protein Signal Transduction	15	144	0.173342	0.504672	1.34594
GO_Biological_Process_2023	Receptor-Mediated Endocytosis	13	122	0.173732	0.505449	1.38027
GO_Biological_Process_2023	Response To Insulin	9	79	0.176238	0.512373	1.48737
GO_Biological_Process_2023	Regulation Of Neuron Death	7	58	0.176859	0.513813	1.58747
GO_Biological_Process_2023	Positive Regulation Of Proteasomal Protein Catabolic Process	10	90	0.178768	0.518887	1.44618
GO_Biological_Process_2023	Positive Regulation Of Protein Kinase Activity	15	145	0.180043	0.518887	1.33551
GO_Biological_Process_2023	Negative Regulation Of Signaling	4	28	0.180163	0.518887	1.92683
GO_Biological_Process_2023	Positive Regulation Of Fibroblast Proliferation	4	28	0.180163	0.518887	1.92683
GO_Biological_Process_2023	Regulation Of Plasma Membrane Bounded Cell Projection Organization	4	28	0.180163	0.518887	1.92683
GO_Biological_Process_2023	Cellular Defense Response	6	48	0.180527	0.518887	1.65203
GO_Biological_Process_2023	Positive Regulation Of Reactive Oxygen Species Metabolic Process	6	48	0.180527	0.518887	1.65203
GO_Biological_Process_2023	Calcium Ion Transport	12	112	0.180942	0.518887	1.38857
GO_Biological_Process_2023	Phagocytosis	8	69	0.182196	0.518887	1.51696
GO_Biological_Process_2023	Phospholipid Metabolic Process	8	69	0.182196	0.518887	1.51696
GO_Biological_Process_2023	Negative Regulation Of Nucleic Acid-Templated Transcription	42	456	0.182237	0.518887	1.17608
GO_Biological_Process_2023	G2/M Transition Of Mitotic Cell Cycle	5	38	0.182308	0.518887	1.75191
GO_Biological_Process_2023	Establishment Of Protein Localization To Plasma Membrane	5	38	0.182308	0.518887	1.75191
GO_Biological_Process_2023	Import Into Cell	5	38	0.182308	0.518887	1.75191
GO_Biological_Process_2023	Membrane Assembly	5	38	0.182308	0.518887	1.75191
GO_Biological_Process_2023	Regulation Of Intracellular Transport	5	38	0.182308	0.518887	1.75191
GO_Biological_Process_2023	Regulation Of Neurotransmitter Secretion	5	38	0.182308	0.518887	1.75191
GO_Biological_Process_2023	Calcium Ion Transmembrane Transport	9	80	0.185544	0.518887	1.46634
GO_Biological_Process_2023	Notch Signaling Involved In Heart Development	2	10	0.186748	0.518887	2.88913
GO_Biological_Process_2023	Acidic Amino Acid Transport	2	10	0.186748	0.518887	2.88913
GO_Biological_Process_2023	Alpha-Amino Acid Biosynthetic Process	2	10	0.186748	0.518887	2.88913
GO_Biological_Process_2023	Angiogenesis Involved In Wound Healing	2	10	0.186748	0.518887	2.88913
GO_Biological_Process_2023	Aromatic Amino Acid Family Catabolic Process	2	10	0.186748	0.518887	2.88913
GO_Biological_Process_2023	calcineurin-NFAT Signaling Cascade	2	10	0.186748	0.518887	2.88913
GO_Biological_Process_2023	Cellular Response To Leucine	2	10	0.186748	0.518887	2.88913
GO_Biological_Process_2023	Embryonic Appendage Morphogenesis	2	10	0.186748	0.518887	2.88913
GO_Biological_Process_2023	Establishment Of Endothelial Intestinal Barrier	2	10	0.186748	0.518887	2.88913
GO_Biological_Process_2023	Histone H3-K14 Acetylation	2	10	0.186748	0.518887	2.88913
GO_Biological_Process_2023	Insulin-Like Growth Factor Receptor Signaling Pathway	2	10	0.186748	0.518887	2.88913
GO_Biological_Process_2023	Lens Fiber Cell Differentiation	2	10	0.186748	0.518887	2.88913
GO_Biological_Process_2023	Metanephric Mesenchyme Development	2	10	0.186748	0.518887	2.88913
GO_Biological_Process_2023	Monocyte Differentiation	2	10	0.186748	0.518887	2.88913
GO_Biological_Process_2023	Negative Regulation Of Activin Receptor Signaling Pathway	2	10	0.186748	0.518887	2.88913
GO_Biological_Process_2023	Negative Regulation Of Alpha-Beta T Cell Activation	2	10	0.186748	0.518887	2.88913
GO_Biological_Process_2023	Negative Regulation Of Glycolytic Process	2	10	0.186748	0.518887	2.88913
GO_Biological_Process_2023	Negative Regulation Of Homotypic Cell-Cell Adhesion	2	10	0.186748	0.518887	2.88913
GO_Biological_Process_2023	Negative Regulation Of Interferon-Beta Production	2	10	0.186748	0.518887	2.88913
GO_Biological_Process_2023	Negative Regulation Of Interleukin-17 Production	2	10	0.186748	0.518887	2.88913
GO_Biological_Process_2023	Negative Regulation Of Lipopolysaccharide-Mediated Signaling Pathway	2	10	0.186748	0.518887	2.88913
GO_Biological_Process_2023	Negative Regulation Of Lymphocyte Migration	2	10	0.186748	0.518887	2.88913
GO_Biological_Process_2023	Negative Regulation Of Mitochondrial Outer Membrane Permeabilization Involved In Apoptotic Signaling Pathway	2	10	0.186748	0.518887	2.88913
GO_Biological_Process_2023	Peptidyl-Proline Hydroxylation	2	10	0.186748	0.518887	2.88913
GO_Biological_Process_2023	Phosphate Ion Transmembrane Transport	2	10	0.186748	0.518887	2.88913
GO_Biological_Process_2023	Positive Regulation Of Actin Nucleation	2	10	0.186748	0.518887	2.88913
GO_Biological_Process_2023	Positive Regulation Of Autophagy Of Mitochondrion	2	10	0.186748	0.518887	2.88913
GO_Biological_Process_2023	Positive Regulation Of Cellular Respiration	2	10	0.186748	0.518887	2.88913
GO_Biological_Process_2023	Positive Regulation Of Cellular Senescence	2	10	0.186748	0.518887	2.88913
GO_Biological_Process_2023	Positive Regulation Of Integrin Activation	2	10	0.186748	0.518887	2.88913
GO_Biological_Process_2023	Positive Regulation Of Interleukin-13 Production	2	10	0.186748	0.518887	2.88913
GO_Biological_Process_2023	Positive Regulation Of Non-Canonical Wnt Signaling Pathway	2	10	0.186748	0.518887	2.88913
GO_Biological_Process_2023	Positive Regulation Of Toll-Like Receptor 4 Signaling Pathway	2	10	0.186748	0.518887	2.88913
GO_Biological_Process_2023	Positive Regulation Of Transforming Growth Factor Beta Production	2	10	0.186748	0.518887	2.88913
GO_Biological_Process_2023	Protein Prenylation	2	10	0.186748	0.518887	2.88913
GO_Biological_Process_2023	Regulation Of Amyloid Precursor Protein Biosynthetic Process	2	10	0.186748	0.518887	2.88913
GO_Biological_Process_2023	Regulation Of Calcium Ion Import Across Plasma Membrane	2	10	0.186748	0.518887	2.88913
GO_Biological_Process_2023	Regulation Of Cysteine-Type Endopeptidase Activity Involved In Apoptotic Signaling Pathway	2	10	0.186748	0.518887	2.88913
GO_Biological_Process_2023	Regulation Of Melanin Biosynthetic Process	2	10	0.186748	0.518887	2.88913
GO_Biological_Process_2023	Regulation Of Microtubule Nucleation	2	10	0.186748	0.518887	2.88913
GO_Biological_Process_2023	Regulation Of Toll-Like Receptor 9 Signaling Pathway	2	10	0.186748	0.518887	2.88913
GO_Biological_Process_2023	Response To Leucine	2	10	0.186748	0.518887	2.88913
GO_Biological_Process_2023	Response To Prostaglandin E	2	10	0.186748	0.518887	2.88913
GO_Biological_Process_2023	Surfactant Homeostasis	2	10	0.186748	0.518887	2.88913
GO_Biological_Process_2023	Synaptic Vesicle Transport	2	10	0.186748	0.518887	2.88913
GO_Biological_Process_2023	Negative Regulation Of Response To External Stimulus	15	146	0.18687	0.518887	1.32524
GO_Biological_Process_2023	Phospholipid Transport	7	59	0.187872	0.518887	1.55686
GO_Biological_Process_2023	protein-DNA Complex Assembly	7	59	0.187872	0.518887	1.55686
GO_Biological_Process_2023	Regulation Of miRNA Transcription	7	59	0.187872	0.518887	1.55686
GO_Biological_Process_2023	Enzyme-Linked Receptor Protein Signaling Pathway	13	124	0.188525	0.518887	1.35525
GO_Biological_Process_2023	Positive Regulation Of Cellular Component Organization	12	113	0.188787	0.518887	1.37475
GO_Biological_Process_2023	Endosomal Transport	18	180	0.18883	0.518887	1.28624
GO_Biological_Process_2023	Atrioventricular Valve Morphogenesis	3	19	0.1893	0.518887	2.16727
GO_Biological_Process_2023	Cardiac Ventricle Development	3	19	0.1893	0.518887	2.16727
GO_Biological_Process_2023	Eye Morphogenesis	3	19	0.1893	0.518887	2.16727
GO_Biological_Process_2023	Inositol Phosphate-Mediated Signaling	3	19	0.1893	0.518887	2.16727
GO_Biological_Process_2023	Negative Regulation Of Fatty Acid Metabolic Process	3	19	0.1893	0.518887	2.16727
GO_Biological_Process_2023	Phosphate Ion Transport	3	19	0.1893	0.518887	2.16727
GO_Biological_Process_2023	Pore Complex Assembly	3	19	0.1893	0.518887	2.16727
GO_Biological_Process_2023	Positive Regulation Of Activated T Cell Proliferation	3	19	0.1893	0.518887	2.16727
GO_Biological_Process_2023	Positive Regulation Of Histone Methylation	3	19	0.1893	0.518887	2.16727
GO_Biological_Process_2023	Regulation Of Autophagy Of Mitochondrion	3	19	0.1893	0.518887	2.16727
GO_Biological_Process_2023	Regulation Of Granulocyte Chemotaxis	3	19	0.1893	0.518887	2.16727
GO_Biological_Process_2023	Regulation Of Insulin-Like Growth Factor Receptor Signaling Pathway	3	19	0.1893	0.518887	2.16727
GO_Biological_Process_2023	Regulation Of Neuroinflammatory Response	3	19	0.1893	0.518887	2.16727
GO_Biological_Process_2023	Sphingosine Metabolic Process	3	19	0.1893	0.518887	2.16727
GO_Biological_Process_2023	Regulation Of Cell Communication	6	49	0.19287	0.528245	1.61353
GO_Biological_Process_2023	Protein Localization To Membrane	19	192	0.192973	0.528245	1.27141
GO_Biological_Process_2023	Negative Regulation Of NF-kappaB Transcription Factor Activity	9	81	0.195061	0.532834	1.4459
GO_Biological_Process_2023	Anterograde Axonal Transport	5	39	0.196406	0.532834	1.70029
GO_Biological_Process_2023	Negative Regulation Of Lymphocyte Proliferation	5	39	0.196406	0.532834	1.70029
GO_Biological_Process_2023	Negative Regulation Of Mitochondrion Organization	5	39	0.196406	0.532834	1.70029
GO_Biological_Process_2023	Negative Regulation Of Ubiquitin-Dependent Protein Catabolic Process	5	39	0.196406	0.532834	1.70029
GO_Biological_Process_2023	Regulation Of Mitochondrial Membrane Potential	5	39	0.196406	0.532834	1.70029
GO_Biological_Process_2023	Regulation Of Mitotic Spindle Organization	5	39	0.196406	0.532834	1.70029
GO_Biological_Process_2023	Regulation Of Nitric Oxide Biosynthetic Process	5	39	0.196406	0.532834	1.70029
GO_Biological_Process_2023	Regulation Of Receptor-Mediated Endocytosis	5	39	0.196406	0.532834	1.70029
GO_Biological_Process_2023	RNA Biosynthetic Process	4	29	0.196741	0.532834	1.84966
GO_Biological_Process_2023	Integrated Stress Response Signaling	4	29	0.196741	0.532834	1.84966
GO_Biological_Process_2023	Multivesicular Body Assembly	4	29	0.196741	0.532834	1.84966
GO_Biological_Process_2023	Positive Regulation Of Viral Genome Replication	4	29	0.196741	0.532834	1.84966
GO_Biological_Process_2023	Regulation Of Neuron Migration	4	29	0.196741	0.532834	1.84966
GO_Biological_Process_2023	Regulation Of Striated Muscle Contraction	4	29	0.196741	0.532834	1.84966
GO_Biological_Process_2023	Response To Steroid Hormone	4	29	0.196741	0.532834	1.84966
GO_Biological_Process_2023	Protein Localization To Plasma Membrane	14	137	0.202512	0.5481	1.31708
GO_Biological_Process_2023	Positive Regulation Of Cell-Substrate Adhesion	8	71	0.202821	0.548208	1.46864
GO_Biological_Process_2023	Regulation Of Hydrolase Activity	8	71	0.202821	0.548208	1.46864
GO_Biological_Process_2023	Cellular Response To Starvation	13	126	0.203887	0.55036	1.33112
GO_Biological_Process_2023	Protein-Containing Complex Organization	13	126	0.203887	0.55036	1.33112
GO_Biological_Process_2023	Cell Chemotaxis	6	50	0.205522	0.553674	1.57677
GO_Biological_Process_2023	Positive Regulation Of Cell Death	6	50	0.205522	0.553674	1.57677
GO_Biological_Process_2023	Regulation Of Epithelial Cell Migration	6	50	0.205522	0.553674	1.57677
GO_Biological_Process_2023	Regulation Of Cell Cycle	28	298	0.206501	0.555943	1.201
GO_Biological_Process_2023	Cellular Response To Copper Ion	3	20	0.210399	0.556206	2.03967
GO_Biological_Process_2023	Endoplasmic Reticulum Calcium Ion Homeostasis	3	20	0.210399	0.556206	2.03967
GO_Biological_Process_2023	Long-Term Synaptic Potentiation	3	20	0.210399	0.556206	2.03967
GO_Biological_Process_2023	Monocarboxylic Acid Catabolic Process	3	20	0.210399	0.556206	2.03967
GO_Biological_Process_2023	Negative Regulation Of Protein Localization To Cell Periphery	3	20	0.210399	0.556206	2.03967
GO_Biological_Process_2023	Negative Regulation Of Protein Localization To Plasma Membrane	3	20	0.210399	0.556206	2.03967
GO_Biological_Process_2023	Phosphatidylserine Metabolic Process	3	20	0.210399	0.556206	2.03967
GO_Biological_Process_2023	Positive Regulation Of Antigen Receptor-Mediated Signaling Pathway	3	20	0.210399	0.556206	2.03967
GO_Biological_Process_2023	Positive Regulation Of Phospholipase Activity	3	20	0.210399	0.556206	2.03967
GO_Biological_Process_2023	Regulation Of Calcium Ion Transmembrane Transport	3	20	0.210399	0.556206	2.03967
GO_Biological_Process_2023	Regulation Of Cardiac Muscle Contraction By Calcium Ion Signaling	3	20	0.210399	0.556206	2.03967
GO_Biological_Process_2023	Sensory Perception Of Pain	3	20	0.210399	0.556206	2.03967
GO_Biological_Process_2023	Generation Of Neurons	17	172	0.210486	0.556206	1.26932
GO_Biological_Process_2023	BMP Signaling Pathway	7	61	0.210694	0.556206	1.49903
GO_Biological_Process_2023	Cyclic-Nucleotide-Mediated Signaling	5	40	0.210865	0.556206	1.65162
GO_Biological_Process_2023	Positive Regulation Of Wound Healing	5	40	0.210865	0.556206	1.65162
GO_Biological_Process_2023	Retinoid Metabolic Process	5	40	0.210865	0.556206	1.65162
GO_Biological_Process_2023	Water-Soluble Vitamin Metabolic Process	5	40	0.210865	0.556206	1.65162
GO_Biological_Process_2023	Negative Regulation Of Catabolic Process	8	72	0.213469	0.556206	1.44562
GO_Biological_Process_2023	Positive Regulation Of Protein Localization To Nucleus	8	72	0.213469	0.556206	1.44562
GO_Biological_Process_2023	Transforming Growth Factor Beta Receptor Signaling Pathway	8	72	0.213469	0.556206	1.44562
GO_Biological_Process_2023	Extrinsic Apoptotic Signaling Pathway Via Death Domain Receptors	4	30	0.213759	0.556206	1.77842
GO_Biological_Process_2023	Lamellipodium Organization	4	30	0.213759	0.556206	1.77842
GO_Biological_Process_2023	Negative Regulation Of Interleukin-1 Production	4	30	0.213759	0.556206	1.77842
GO_Biological_Process_2023	Negative Regulation Of Myeloid Leukocyte Differentiation	4	30	0.213759	0.556206	1.77842
GO_Biological_Process_2023	Positive Regulation Of JUN Kinase Activity	4	30	0.213759	0.556206	1.77842
GO_Biological_Process_2023	Positive Regulation Of Locomotion	4	30	0.213759	0.556206	1.77842
GO_Biological_Process_2023	Positive Regulation Of Phosphate Metabolic Process	4	30	0.213759	0.556206	1.77842
GO_Biological_Process_2023	Positive Regulation Of Protein Targeting To Mitochondrion	4	30	0.213759	0.556206	1.77842
GO_Biological_Process_2023	Cellular Response To Organonitrogen Compound	11	105	0.214313	0.556206	1.35369
GO_Biological_Process_2023	Regulation Of Cell Division	9	83	0.214693	0.556206	1.40667
GO_Biological_Process_2023	Vesicle-Mediated Transport To The Plasma Membrane	9	83	0.214693	0.556206	1.40667
GO_Biological_Process_2023	Peptidyl-Lysine Modification	10	94	0.214869	0.556206	1.37701
GO_Biological_Process_2023	AMP Metabolic Process	2	11	0.216833	0.556206	2.56798
GO_Biological_Process_2023	Calcineurin-Mediated Signaling	2	11	0.216833	0.556206	2.56798
GO_Biological_Process_2023	Carbon Dioxide Transport	2	11	0.216833	0.556206	2.56798
GO_Biological_Process_2023	Catecholamine Biosynthetic Process	2	11	0.216833	0.556206	2.56798
GO_Biological_Process_2023	Endoplasmic Reticulum Membrane Organization	2	11	0.216833	0.556206	2.56798
GO_Biological_Process_2023	Erythrocyte Development	2	11	0.216833	0.556206	2.56798
GO_Biological_Process_2023	Ganglion Development	2	11	0.216833	0.556206	2.56798
GO_Biological_Process_2023	Glycerol Metabolic Process	2	11	0.216833	0.556206	2.56798
GO_Biological_Process_2023	Intrinsic Apoptotic Signaling Pathway In Response To Oxidative Stress	2	11	0.216833	0.556206	2.56798
GO_Biological_Process_2023	Lysosomal Microautophagy	2	11	0.216833	0.556206	2.56798
GO_Biological_Process_2023	Macrophage Activation Involved In Immune Response	2	11	0.216833	0.556206	2.56798
GO_Biological_Process_2023	Negative Regulation Of Fibrinolysis	2	11	0.216833	0.556206	2.56798
GO_Biological_Process_2023	Negative Regulation Of Microtubule Polymerization	2	11	0.216833	0.556206	2.56798
GO_Biological_Process_2023	Negative Regulation Of Nitrogen Compound Metabolic Process	2	11	0.216833	0.556206	2.56798
GO_Biological_Process_2023	Negative Regulation Of Platelet-Derived Growth Factor Receptor Signaling Pathway	2	11	0.216833	0.556206	2.56798
GO_Biological_Process_2023	Nucleoside Phosphate Biosynthetic Process	2	11	0.216833	0.556206	2.56798
GO_Biological_Process_2023	Nucleotide-Binding Oligomerization Domain Containing Signaling Pathway	2	11	0.216833	0.556206	2.56798
GO_Biological_Process_2023	Pentose-Phosphate Shunt	2	11	0.216833	0.556206	2.56798
GO_Biological_Process_2023	Positive Regulation Of Coagulation	2	11	0.216833	0.556206	2.56798
GO_Biological_Process_2023	Positive Regulation Of Hemostasis	2	11	0.216833	0.556206	2.56798
GO_Biological_Process_2023	Positive Regulation Of Myelination	2	11	0.216833	0.556206	2.56798
GO_Biological_Process_2023	Positive Regulation Of Platelet Aggregation	2	11	0.216833	0.556206	2.56798
GO_Biological_Process_2023	Positive Regulation Of Protein Exit From Endoplasmic Reticulum	2	11	0.216833	0.556206	2.56798
GO_Biological_Process_2023	Positive Regulation Of Protein Polyubiquitination	2	11	0.216833	0.556206	2.56798
GO_Biological_Process_2023	Positive Regulation Of Pseudopodium Assembly	2	11	0.216833	0.556206	2.56798
GO_Biological_Process_2023	Positive Regulation Of Vascular Permeability	2	11	0.216833	0.556206	2.56798
GO_Biological_Process_2023	Post-Transcriptional Gene Silencing	2	11	0.216833	0.556206	2.56798
GO_Biological_Process_2023	Protein Polyglutamylation	2	11	0.216833	0.556206	2.56798
GO_Biological_Process_2023	Regulation Of T-helper 17 Cell Differentiation	2	11	0.216833	0.556206	2.56798
GO_Biological_Process_2023	Regulation Of Alcohol Biosynthetic Process	2	11	0.216833	0.556206	2.56798
GO_Biological_Process_2023	Regulation Of Epithelial Cell Apoptotic Process	2	11	0.216833	0.556206	2.56798
GO_Biological_Process_2023	Regulation Of Keratinocyte Migration	2	11	0.216833	0.556206	2.56798
GO_Biological_Process_2023	Regulation Of Lipid Kinase Activity	2	11	0.216833	0.556206	2.56798
GO_Biological_Process_2023	Regulation Of Mesenchymal Cell Proliferation	2	11	0.216833	0.556206	2.56798
GO_Biological_Process_2023	Regulation Of Phospholipase C Activity	2	11	0.216833	0.556206	2.56798
GO_Biological_Process_2023	Regulation Of Protein K63-linked Ubiquitination	2	11	0.216833	0.556206	2.56798
GO_Biological_Process_2023	Regulation Of Pseudopodium Assembly	2	11	0.216833	0.556206	2.56798
GO_Biological_Process_2023	Self Proteolysis	2	11	0.216833	0.556206	2.56798
GO_Biological_Process_2023	Skeletal Muscle Fiber Development	2	11	0.216833	0.556206	2.56798
GO_Biological_Process_2023	Smooth Muscle Cell Differentiation	2	11	0.216833	0.556206	2.56798
GO_Biological_Process_2023	Tetrahydrofolate Metabolic Process	2	11	0.216833	0.556206	2.56798
GO_Biological_Process_2023	Vitamin D Metabolic Process	2	11	0.216833	0.556206	2.56798
GO_Biological_Process_2023	Cholesterol Transport	6	51	0.218461	0.558625	1.54165
GO_Biological_Process_2023	Negative Regulation Of Gene Expression, Epigenetic	6	51	0.218461	0.558625	1.54165
GO_Biological_Process_2023	Positive Regulation Of Actin Filament Bundle Assembly	6	51	0.218461	0.558625	1.54165
GO_Biological_Process_2023	Positive Regulation Of Protein Localization To Cell Periphery	6	51	0.218461	0.558625	1.54165
GO_Biological_Process_2023	Regulation Of Synapse Assembly	6	51	0.218461	0.558625	1.54165
GO_Biological_Process_2023	Protein Maturation	12	117	0.221668	0.566469	1.32209
GO_Biological_Process_2023	Cellular Response To Reactive Oxygen Species	8	73	0.224325	0.572192	1.4233
GO_Biological_Process_2023	Protein Tetramerization	8	73	0.224325	0.572192	1.4233
GO_Biological_Process_2023	Recombinational Repair	10	95	0.224328	0.572192	1.36074
GO_Biological_Process_2023	Purine Ribonucleotide Metabolic Process	9	84	0.224791	0.573005	1.38784
GO_Biological_Process_2023	Intracellular Protein Transport	30	325	0.224928	0.573005	1.17762
GO_Biological_Process_2023	Negative Regulation Of DNA Recombination	5	41	0.225651	0.573771	1.60566
GO_Biological_Process_2023	Regulation Of Dendrite Development	5	41	0.225651	0.573771	1.60566
GO_Biological_Process_2023	Visual System Development	5	41	0.225651	0.573771	1.60566
GO_Biological_Process_2023	Regulation Of Small GTPase Mediated Signal Transduction	12	118	0.230237	0.581867	1.30954
GO_Biological_Process_2023	Actin Filament Polymerization	4	31	0.231162	0.581867	1.71246
GO_Biological_Process_2023	Leukocyte Cell-Cell Adhesion	4	31	0.231162	0.581867	1.71246
GO_Biological_Process_2023	Negative Regulation Of Developmental Growth	4	31	0.231162	0.581867	1.71246
GO_Biological_Process_2023	Negative Regulation Of Microtubule Polymerization Or Depolymerization	4	31	0.231162	0.581867	1.71246
GO_Biological_Process_2023	Positive Regulation Of Lamellipodium Organization	4	31	0.231162	0.581867	1.71246
GO_Biological_Process_2023	Positive Regulation Of Proteolysis Involved In Protein Catabolic Process	4	31	0.231162	0.581867	1.71246
GO_Biological_Process_2023	Regulation Of Cell Morphogenesis	4	31	0.231162	0.581867	1.71246
GO_Biological_Process_2023	Regulation Of Transmembrane Receptor Protein Serine/Threonine Kinase Signaling Pathway	4	31	0.231162	0.581867	1.71246
GO_Biological_Process_2023	Cellular Response To Ionizing Radiation	6	52	0.231665	0.581867	1.50805
GO_Biological_Process_2023	Regulation Of Protein Localization To Nucleus	6	52	0.231665	0.581867	1.50805
GO_Biological_Process_2023	Cellular Response To Nerve Growth Factor Stimulus	3	21	0.231976	0.581867	1.92625
GO_Biological_Process_2023	Negative Regulation Of GTPase Activity	3	21	0.231976	0.581867	1.92625
GO_Biological_Process_2023	Negative Regulation Of Biomineral Tissue Development	3	21	0.231976	0.581867	1.92625
GO_Biological_Process_2023	Negative Regulation Of Double-Strand Break Repair Via Homologous Recombination	3	21	0.231976	0.581867	1.92625
GO_Biological_Process_2023	Positive Regulation Of G2/M Transition Of Mitotic Cell Cycle	3	21	0.231976	0.581867	1.92625
GO_Biological_Process_2023	Positive Regulation Of Blood Coagulation	3	21	0.231976	0.581867	1.92625
GO_Biological_Process_2023	Positive Regulation Of Granulocyte Chemotaxis	3	21	0.231976	0.581867	1.92625
GO_Biological_Process_2023	Positive Regulation Of Transcription Regulatory Region DNA Binding	3	21	0.231976	0.581867	1.92625
GO_Biological_Process_2023	Positive Regulation Of Translational Initiation	3	21	0.231976	0.581867	1.92625
GO_Biological_Process_2023	Regulation Of Membrane Protein Ectodomain Proteolysis	3	21	0.231976	0.581867	1.92625
GO_Biological_Process_2023	Regulation Of Neurotransmitter Transport	3	21	0.231976	0.581867	1.92625
GO_Biological_Process_2023	Positive Regulation Of Supramolecular Fiber Organization	10	96	0.233946	0.586447	1.34484
GO_Biological_Process_2023	Phosphatidylinositol Metabolic Process	7	63	0.234476	0.587055	1.44534
GO_Biological_Process_2023	Telomere Organization	7	63	0.234476	0.587055	1.44534
GO_Biological_Process_2023	Calcium-Mediated Signaling	9	85	0.235063	0.588162	1.3695
GO_Biological_Process_2023	Gland Development	8	74	0.235377	0.588225	1.40166
GO_Biological_Process_2023	Import Into Nucleus	8	74	0.235377	0.588225	1.40166
GO_Biological_Process_2023	DNA-templated Transcription	19	199	0.237819	0.593965	1.2215
GO_Biological_Process_2023	Protein-Containing Complex Assembly	30	328	0.240382	0.598195	1.16557
GO_Biological_Process_2023	Amino Acid Transmembrane Transport	5	42	0.240732	0.598195	1.56218
GO_Biological_Process_2023	Ceramide Biosynthetic Process	5	42	0.240732	0.598195	1.56218
GO_Biological_Process_2023	Lipid Modification	5	42	0.240732	0.598195	1.56218
GO_Biological_Process_2023	Monoatomic Cation Transport	5	42	0.240732	0.598195	1.56218
GO_Biological_Process_2023	Positive Regulation Of Neuron Differentiation	5	42	0.240732	0.598195	1.56218
GO_Biological_Process_2023	Regulation Of Ubiquitin-Dependent Protein Catabolic Process	5	42	0.240732	0.598195	1.56218
GO_Biological_Process_2023	Protein Localization To Cell Periphery	14	142	0.241282	0.598195	1.26529
GO_Biological_Process_2023	Glycoprotein Metabolic Process	6	53	0.24511	0.598195	1.47588
GO_Biological_Process_2023	mRNA Stabilization	6	53	0.24511	0.598195	1.47588
GO_Biological_Process_2023	Mitochondrial Transport	6	53	0.24511	0.598195	1.47588
GO_Biological_Process_2023	Regulation Of Fat Cell Differentiation	8	75	0.246611	0.598195	1.38066
GO_Biological_Process_2023	Endocytic Recycling	7	64	0.246687	0.598195	1.4199
GO_Biological_Process_2023	DNA Conformation Change	2	12	0.247291	0.598195	2.31106
GO_Biological_Process_2023	MyD88-dependent Toll-Like Receptor Signaling Pathway	2	12	0.247291	0.598195	2.31106
GO_Biological_Process_2023	NADPH Regeneration	2	12	0.247291	0.598195	2.31106
GO_Biological_Process_2023	V(D)J Recombination	2	12	0.247291	0.598195	2.31106
GO_Biological_Process_2023	Adipose Tissue Development	2	12	0.247291	0.598195	2.31106
GO_Biological_Process_2023	Axonal Fasciculation	2	12	0.247291	0.598195	2.31106
GO_Biological_Process_2023	Detection Of Calcium Ion	2	12	0.247291	0.598195	2.31106
GO_Biological_Process_2023	Eye Photoreceptor Cell Differentiation	2	12	0.247291	0.598195	2.31106
GO_Biological_Process_2023	Gamma-Delta T Cell Activation	2	12	0.247291	0.598195	2.31106
GO_Biological_Process_2023	Glucose Import	2	12	0.247291	0.598195	2.31106
GO_Biological_Process_2023	Negative Regulation Of JUN Kinase Activity	2	12	0.247291	0.598195	2.31106
GO_Biological_Process_2023	Negative Regulation Of Epidermal Growth Factor-Activated Receptor Activity	2	12	0.247291	0.598195	2.31106
GO_Biological_Process_2023	Negative Regulation Of Hippo Signaling	2	12	0.247291	0.598195	2.31106
GO_Biological_Process_2023	Negative Regulation Of Intrinsic Apoptotic Signaling Pathway In Response To DNA Damage By P53 Class Mediator	2	12	0.247291	0.598195	2.31106
GO_Biological_Process_2023	Negative Regulation Of Mitochondrial Membrane Permeability	2	12	0.247291	0.598195	2.31106
GO_Biological_Process_2023	Negative Regulation Of Mononuclear Cell Migration	2	12	0.247291	0.598195	2.31106
GO_Biological_Process_2023	Negative Regulation Of Stem Cell Differentiation	2	12	0.247291	0.598195	2.31106
GO_Biological_Process_2023	Negative Regulation Of Substrate Adhesion-Dependent Cell Spreading	2	12	0.247291	0.598195	2.31106
GO_Biological_Process_2023	Nuclear Body Organization	2	12	0.247291	0.598195	2.31106
GO_Biological_Process_2023	Nucleotide Metabolic Process	2	12	0.247291	0.598195	2.31106
GO_Biological_Process_2023	Phosphate Ion Homeostasis	2	12	0.247291	0.598195	2.31106
GO_Biological_Process_2023	Phospholipid Homeostasis	2	12	0.247291	0.598195	2.31106
GO_Biological_Process_2023	Polysaccharide Biosynthetic Process	2	12	0.247291	0.598195	2.31106
GO_Biological_Process_2023	Positive Regulation Of T-helper 1 Type Immune Response	2	12	0.247291	0.598195	2.31106
GO_Biological_Process_2023	Positive Regulation Of Neuroinflammatory Response	2	12	0.247291	0.598195	2.31106
GO_Biological_Process_2023	Positive Regulation Of Neuron Migration	2	12	0.247291	0.598195	2.31106
GO_Biological_Process_2023	Positive Regulation Of Nuclear-Transcribed mRNA poly(A) Tail Shortening	2	12	0.247291	0.598195	2.31106
GO_Biological_Process_2023	Positive Regulation Of Protein Export From Nucleus	2	12	0.247291	0.598195	2.31106
GO_Biological_Process_2023	Positive Regulation Of Purine Nucleotide Biosynthetic Process	2	12	0.247291	0.598195	2.31106
GO_Biological_Process_2023	Positive Regulation Of Reactive Oxygen Species Biosynthetic Process	2	12	0.247291	0.598195	2.31106
GO_Biological_Process_2023	Positive Regulation Of Regulated Secretory Pathway	2	12	0.247291	0.598195	2.31106
GO_Biological_Process_2023	Positive Regulation Of Sodium Ion Transmembrane Transporter Activity	2	12	0.247291	0.598195	2.31106
GO_Biological_Process_2023	Positive Regulation Of Vascular Endothelial Cell Proliferation	2	12	0.247291	0.598195	2.31106
GO_Biological_Process_2023	Regulation Of Actomyosin Structure Organization	2	12	0.247291	0.598195	2.31106
GO_Biological_Process_2023	Regulation Of Hematopoietic Stem Cell Differentiation	2	12	0.247291	0.598195	2.31106
GO_Biological_Process_2023	Regulation Of Interleukin-5 Production	2	12	0.247291	0.598195	2.31106
GO_Biological_Process_2023	Regulation Of Retrograde Protein Transport, ER To Cytosol	2	12	0.247291	0.598195	2.31106
GO_Biological_Process_2023	Relaxation Of Cardiac Muscle	2	12	0.247291	0.598195	2.31106
GO_Biological_Process_2023	Response To Interleukin-6	2	12	0.247291	0.598195	2.31106
GO_Biological_Process_2023	Response To Thyroid Hormone	2	12	0.247291	0.598195	2.31106
GO_Biological_Process_2023	'De Novo' Post-Translational Protein Folding	4	32	0.248896	0.599586	1.65121
GO_Biological_Process_2023	Gluconeogenesis	4	32	0.248896	0.599586	1.65121
GO_Biological_Process_2023	Intracellular pH Reduction	4	32	0.248896	0.599586	1.65121
GO_Biological_Process_2023	Mitochondrial Membrane Organization	4	32	0.248896	0.599586	1.65121
GO_Biological_Process_2023	Negative Regulation Of Osteoblast Differentiation	4	32	0.248896	0.599586	1.65121
GO_Biological_Process_2023	Phosphatidylinositol 3-Kinase Signaling	4	32	0.248896	0.599586	1.65121
GO_Biological_Process_2023	Respiratory System Development	4	32	0.248896	0.599586	1.65121
GO_Biological_Process_2023	Positive Regulation Of Wnt Signaling Pathway	11	109	0.250805	0.603828	1.29816
GO_Biological_Process_2023	Circulatory System Development	13	132	0.253053	0.604203	1.26359
GO_Biological_Process_2023	Epithelial Cell Differentiation	13	132	0.253053	0.604203	1.26359
GO_Biological_Process_2023	Plasma Membrane Bounded Cell Projection Organization	13	132	0.253053	0.604203	1.26359
GO_Biological_Process_2023	Phosphatidylinositol Biosynthetic Process	10	98	0.253624	0.604203	1.31414
GO_Biological_Process_2023	Positive Regulation Of Cold-Induced Thermogenesis	10	98	0.253624	0.604203	1.31414
GO_Biological_Process_2023	Acylglycerol Biosynthetic Process	3	22	0.253925	0.604203	1.82477
GO_Biological_Process_2023	Blood Vessel Endothelial Cell Migration	3	22	0.253925	0.604203	1.82477
GO_Biological_Process_2023	Inositol Phosphate Metabolic Process	3	22	0.253925	0.604203	1.82477
GO_Biological_Process_2023	Mammary Gland Development	3	22	0.253925	0.604203	1.82477
GO_Biological_Process_2023	Negative Regulation Of Axonogenesis	3	22	0.253925	0.604203	1.82477
GO_Biological_Process_2023	Negative Regulation Of Cell Development	3	22	0.253925	0.604203	1.82477
GO_Biological_Process_2023	Negative Regulation Of Macroautophagy	3	22	0.253925	0.604203	1.82477
GO_Biological_Process_2023	Peptidyl-Glutamic Acid Modification	3	22	0.253925	0.604203	1.82477
GO_Biological_Process_2023	Platelet Dense Granule Organization	3	22	0.253925	0.604203	1.82477
GO_Biological_Process_2023	Positive Regulation Of Phosphatase Activity	3	22	0.253925	0.604203	1.82477
GO_Biological_Process_2023	Positive Regulation Of Protein Autophosphorylation	3	22	0.253925	0.604203	1.82477
GO_Biological_Process_2023	Regulation Of Catabolic Process	3	22	0.253925	0.604203	1.82477
GO_Biological_Process_2023	Regulation Of Intracellular Steroid Hormone Receptor Signaling Pathway	3	22	0.253925	0.604203	1.82477
GO_Biological_Process_2023	Response To Gamma Radiation	3	22	0.253925	0.604203	1.82477
GO_Biological_Process_2023	Vesicle Transport Along Microtubule	3	22	0.253925	0.604203	1.82477
GO_Biological_Process_2023	mRNA Destabilization	5	43	0.256073	0.607938	1.52098
GO_Biological_Process_2023	Positive Regulation Of Stress Fiber Assembly	5	43	0.256073	0.607938	1.52098
GO_Biological_Process_2023	Regulation Of Endothelial Cell Apoptotic Process	5	43	0.256073	0.607938	1.52098
GO_Biological_Process_2023	Glucose Homeostasis	9	87	0.256091	0.607938	1.33424
GO_Biological_Process_2023	ERBB Signaling Pathway	6	54	0.258773	0.611455	1.44506
GO_Biological_Process_2023	Epidermal Cell Differentiation	6	54	0.258773	0.611455	1.44506
GO_Biological_Process_2023	Mesenchymal Cell Differentiation	6	54	0.258773	0.611455	1.44506
GO_Biological_Process_2023	Negative Regulation Of Protein Modification By Small Protein Conjugation Or Removal	6	54	0.258773	0.611455	1.44506
GO_Biological_Process_2023	Negative Regulation Of Protein Ubiquitination	6	54	0.258773	0.611455	1.44506
GO_Biological_Process_2023	Nucleosome Assembly	6	54	0.258773	0.611455	1.44506
GO_Biological_Process_2023	Regulation Of Myoblast Differentiation	6	54	0.258773	0.611455	1.44506
GO_Biological_Process_2023	Regulation Of Smooth Muscle Cell Proliferation	6	54	0.258773	0.611455	1.44506
GO_Biological_Process_2023	Cellular Response To Light Stimulus	7	65	0.259089	0.611845	1.39535
GO_Biological_Process_2023	Carboxylic Acid Metabolic Process	4	33	0.266906	0.627037	1.59419
GO_Biological_Process_2023	Epithelial Tube Morphogenesis	4	33	0.266906	0.627037	1.59419
GO_Biological_Process_2023	intra-Golgi Vesicle-Mediated Transport	4	33	0.266906	0.627037	1.59419
GO_Biological_Process_2023	Monoubiquitinated Protein Deubiquitination	4	33	0.266906	0.627037	1.59419
GO_Biological_Process_2023	Positive Regulation Of Nitrogen Compound Metabolic Process	4	33	0.266906	0.627037	1.59419
GO_Biological_Process_2023	Protein K63-linked Deubiquitination	4	33	0.266906	0.627037	1.59419
GO_Biological_Process_2023	Regulation Of NLRP3 Inflammasome Complex Assembly	4	33	0.266906	0.627037	1.59419
GO_Biological_Process_2023	Regulation Of Lamellipodium Assembly	4	33	0.266906	0.627037	1.59419
GO_Biological_Process_2023	Ubiquitin-Dependent Protein Catabolic Process Via The Multivesicular Body Sorting Pathway	4	33	0.266906	0.627037	1.59419
GO_Biological_Process_2023	Cell Morphogenesis Involved In Neuron Differentiation	8	77	0.269579	0.630978	1.3405
GO_Biological_Process_2023	Positive Regulation Of Synaptic Transmission	8	77	0.269579	0.630978	1.3405
GO_Biological_Process_2023	Positive Regulation Of Nucleocytoplasmic Transport	5	44	0.27164	0.630978	1.4819
GO_Biological_Process_2023	Neuron Projection Morphogenesis	14	146	0.274216	0.630978	1.22668
GO_Biological_Process_2023	Organonitrogen Compound Biosynthetic Process	12	123	0.274904	0.630978	1.25021
GO_Biological_Process_2023	Artery Development	3	23	0.276146	0.630978	1.73344
GO_Biological_Process_2023	Axon Extension	3	23	0.276146	0.630978	1.73344
GO_Biological_Process_2023	Cellular Lipid Catabolic Process	3	23	0.276146	0.630978	1.73344
GO_Biological_Process_2023	Endocardial Cushion Development	3	23	0.276146	0.630978	1.73344
GO_Biological_Process_2023	Hepaticobiliary System Development	3	23	0.276146	0.630978	1.73344
GO_Biological_Process_2023	Negative Regulation Of Oxidative Stress-Induced Cell Death	3	23	0.276146	0.630978	1.73344
GO_Biological_Process_2023	Negative Regulation Of Protein Depolymerization	3	23	0.276146	0.630978	1.73344
GO_Biological_Process_2023	Positive Regulation Of Morphogenesis Of An Epithelium	3	23	0.276146	0.630978	1.73344
GO_Biological_Process_2023	Positive Regulation Of Neutrophil Migration	3	23	0.276146	0.630978	1.73344
GO_Biological_Process_2023	Protein N-linked Glycosylation Via Asparagine	3	23	0.276146	0.630978	1.73344
GO_Biological_Process_2023	Protein Targeting To ER	3	23	0.276146	0.630978	1.73344
GO_Biological_Process_2023	Regulation Of Cell Junction Assembly	3	23	0.276146	0.630978	1.73344
GO_Biological_Process_2023	Regulation Of Cholesterol Transport	3	23	0.276146	0.630978	1.73344
GO_Biological_Process_2023	Regulation Of Extracellular Matrix Organization	3	23	0.276146	0.630978	1.73344
GO_Biological_Process_2023	Regulation Of Interleukin-4 Production	3	23	0.276146	0.630978	1.73344
GO_Biological_Process_2023	Regulation Of Nuclear-Transcribed mRNA Catabolic Process, Deadenylation-Dependent Decay	3	23	0.276146	0.630978	1.73344
GO_Biological_Process_2023	Regulation Of Toll-Like Receptor 4 Signaling Pathway	3	23	0.276146	0.630978	1.73344
GO_Biological_Process_2023	ERBB2 Signaling Pathway	2	13	0.277872	0.630978	2.10085
GO_Biological_Process_2023	Acute-Phase Response	2	13	0.277872	0.630978	2.10085
GO_Biological_Process_2023	Cardiac Left Ventricle Morphogenesis	2	13	0.277872	0.630978	2.10085
GO_Biological_Process_2023	Cardiocyte Differentiation	2	13	0.277872	0.630978	2.10085
GO_Biological_Process_2023	Cellular Response To Arsenic-Containing Substance	2	13	0.277872	0.630978	2.10085
GO_Biological_Process_2023	Cellular Response To Interleukin-4	2	13	0.277872	0.630978	2.10085
GO_Biological_Process_2023	Immune Response-Regulating Cell Surface Receptor Signaling Pathway	2	13	0.277872	0.630978	2.10085
GO_Biological_Process_2023	Inhibitory Synapse Assembly	2	13	0.277872	0.630978	2.10085
GO_Biological_Process_2023	Intracellular Potassium Ion Homeostasis	2	13	0.277872	0.630978	2.10085
GO_Biological_Process_2023	Membrane Depolarization	2	13	0.277872	0.630978	2.10085
GO_Biological_Process_2023	Negative Regulation Of Cell Migration Involved In Sprouting Angiogenesis	2	13	0.277872	0.630978	2.10085
GO_Biological_Process_2023	Negative Regulation Of Neuroinflammatory Response	2	13	0.277872	0.630978	2.10085
GO_Biological_Process_2023	Nucleotide-Sugar Metabolic Process	2	13	0.277872	0.630978	2.10085
GO_Biological_Process_2023	Plasma Membrane Tubulation	2	13	0.277872	0.630978	2.10085
GO_Biological_Process_2023	Positive Regulation Of T Cell Receptor Signaling Pathway	2	13	0.277872	0.630978	2.10085
GO_Biological_Process_2023	Positive Regulation Of Cyclase Activity	2	13	0.277872	0.630978	2.10085
GO_Biological_Process_2023	Positive Regulation Of Fatty Acid Biosynthetic Process	2	13	0.277872	0.630978	2.10085
GO_Biological_Process_2023	Positive Regulation Of Insulin Secretion Involved In Cellular Response To Glucose Stimulus	2	13	0.277872	0.630978	2.10085
GO_Biological_Process_2023	Positive Regulation Of Keratinocyte Differentiation	2	13	0.277872	0.630978	2.10085
GO_Biological_Process_2023	Positive Regulation Of Leukocyte Degranulation	2	13	0.277872	0.630978	2.10085
GO_Biological_Process_2023	Positive Regulation Of Type 2 Immune Response	2	13	0.277872	0.630978	2.10085
GO_Biological_Process_2023	Protein Localization To Phagophore Assembly Site	2	13	0.277872	0.630978	2.10085
GO_Biological_Process_2023	Regulation Of IRE1-mediated Unfolded Protein Response	2	13	0.277872	0.630978	2.10085
GO_Biological_Process_2023	Regulation Of T Cell Chemotaxis	2	13	0.277872	0.630978	2.10085
GO_Biological_Process_2023	Regulation Of T-helper 17 Type Immune Response	2	13	0.277872	0.630978	2.10085
GO_Biological_Process_2023	Regulation Of Fatty Acid Beta-Oxidation	2	13	0.277872	0.630978	2.10085
GO_Biological_Process_2023	Regulation Of Intrinsic Apoptotic Signaling Pathway In Response To DNA Damage By P53 Class Mediator	2	13	0.277872	0.630978	2.10085
GO_Biological_Process_2023	Regulation Of Leukocyte Migration	2	13	0.277872	0.630978	2.10085
GO_Biological_Process_2023	Regulation Of Oxidoreductase Activity	2	13	0.277872	0.630978	2.10085
GO_Biological_Process_2023	Regulation Of Trophoblast Cell Migration	2	13	0.277872	0.630978	2.10085
GO_Biological_Process_2023	Relaxation Of Muscle	2	13	0.277872	0.630978	2.10085
GO_Biological_Process_2023	Response To UV-A	2	13	0.277872	0.630978	2.10085
GO_Biological_Process_2023	Response To Nerve Growth Factor	2	13	0.277872	0.630978	2.10085
GO_Biological_Process_2023	Response To Progesterone	2	13	0.277872	0.630978	2.10085
GO_Biological_Process_2023	Sphingoid Biosynthetic Process	2	13	0.277872	0.630978	2.10085
GO_Biological_Process_2023	Sphingosine Biosynthetic Process	2	13	0.277872	0.630978	2.10085
GO_Biological_Process_2023	Synaptic Vesicle Localization	2	13	0.277872	0.630978	2.10085
GO_Biological_Process_2023	Ubiquinone Biosynthetic Process	2	13	0.277872	0.630978	2.10085
GO_Biological_Process_2023	Negative Regulation Of Defense Response	11	112	0.279508	0.634341	1.25939
GO_Biological_Process_2023	Cellular Response To Nutrient Levels	8	78	0.281284	0.638016	1.32128
GO_Biological_Process_2023	DNA Metabolic Process	26	288	0.281457	0.638052	1.14831
GO_Biological_Process_2023	Negative Regulation Of Cellular Catabolic Process	7	67	0.284394	0.643538	1.34869
GO_Biological_Process_2023	Embryonic Limb Morphogenesis	4	34	0.28514	0.643538	1.54096
GO_Biological_Process_2023	Glial Cell Differentiation	4	34	0.28514	0.643538	1.54096
GO_Biological_Process_2023	Negative Regulation Of Interleukin-6 Production	4	34	0.28514	0.643538	1.54096
GO_Biological_Process_2023	Positive Regulation Of Carbohydrate Metabolic Process	4	34	0.28514	0.643538	1.54096
GO_Biological_Process_2023	Positive Regulation Of Neuron Death	4	34	0.28514	0.643538	1.54096
GO_Biological_Process_2023	Regulation Of Blood Circulation	4	34	0.28514	0.643538	1.54096
GO_Biological_Process_2023	Transcription Initiation-Coupled Chromatin Remodeling	4	34	0.28514	0.643538	1.54096
GO_Biological_Process_2023	Peptide Metabolic Process	6	56	0.286663	0.646619	1.3871
GO_Biological_Process_2023	Establishment Of Protein Localization To Extracellular Region	5	45	0.287401	0.647567	1.44478
GO_Biological_Process_2023	Triglyceride Metabolic Process	5	45	0.287401	0.647567	1.44478
GO_Biological_Process_2023	Metal Ion Transport	16	171	0.288218	0.649048	1.1939
GO_Biological_Process_2023	Cellular Response To UV	8	79	0.293121	0.658996	1.30259
GO_Biological_Process_2023	Positive Regulation Of Protein Localization To Membrane	8	79	0.293121	0.658996	1.30259
GO_Biological_Process_2023	Protein Import Into Nucleus	8	79	0.293121	0.658996	1.30259
GO_Biological_Process_2023	Regulation Of RNA Splicing	10	102	0.294513	0.661762	1.25672
GO_Biological_Process_2023	Telomere Maintenance	7	68	0.297265	0.663783	1.32651
GO_Biological_Process_2023	Amyloid Fibril Formation	3	24	0.298546	0.663783	1.6508
GO_Biological_Process_2023	Cell Morphogenesis Involved In Differentiation	3	24	0.298546	0.663783	1.6508
GO_Biological_Process_2023	Endosome Transport Via Multivesicular Body Sorting Pathway	3	24	0.298546	0.663783	1.6508
GO_Biological_Process_2023	Gliogenesis	3	24	0.298546	0.663783	1.6508
GO_Biological_Process_2023	Negative Regulation Of Antigen Receptor-Mediated Signaling Pathway	3	24	0.298546	0.663783	1.6508
GO_Biological_Process_2023	Negative Regulation Of Cell Junction Assembly	3	24	0.298546	0.663783	1.6508
GO_Biological_Process_2023	Positive Regulation Of Cell Cycle G2/M Phase Transition	3	24	0.298546	0.663783	1.6508
GO_Biological_Process_2023	Regulation Of Neuroblast Proliferation	3	24	0.298546	0.663783	1.6508
GO_Biological_Process_2023	Response To Copper Ion	3	24	0.298546	0.663783	1.6508
GO_Biological_Process_2023	Lymphocyte Differentiation	9	91	0.299792	0.663783	1.26888
GO_Biological_Process_2023	Negative Regulation Of Protein Phosphorylation	14	149	0.299846	0.663783	1.19922
GO_Biological_Process_2023	Positive Regulation Of Multicellular Organismal Process	34	387	0.300704	0.663783	1.11463
GO_Biological_Process_2023	Chemokine-Mediated Signaling Pathway	6	57	0.300844	0.663783	1.35983
GO_Biological_Process_2023	Membrane Lipid Biosynthetic Process	6	57	0.300844	0.663783	1.35983
GO_Biological_Process_2023	Post-Transcriptional Regulation Of Gene Expression	6	57	0.300844	0.663783	1.35983
GO_Biological_Process_2023	Regulation Of Calcium Ion Transport	6	57	0.300844	0.663783	1.35983
GO_Biological_Process_2023	Positive Regulation Of Intracellular Protein Transport	12	126	0.30294	0.663783	1.21711
GO_Biological_Process_2023	Hexose Biosynthetic Process	4	35	0.303545	0.663783	1.49117
GO_Biological_Process_2023	Positive Regulation Of Cell Development	4	35	0.303545	0.663783	1.49117
GO_Biological_Process_2023	Negative Regulation Of Protein Serine/Threonine Kinase Activity	8	80	0.305074	0.663783	1.28443
GO_Biological_Process_2023	Regulation Of Protein Localization To Plasma Membrane	8	80	0.305074	0.663783	1.28443
GO_Biological_Process_2023	Chromatin Organization	24	268	0.305189	0.663783	1.13785
GO_Biological_Process_2023	L-glutamate Transmembrane Transport	2	14	0.308362	0.663783	1.92567
GO_Biological_Process_2023	Aorta Development	2	14	0.308362	0.663783	1.92567
GO_Biological_Process_2023	Cellular Response To ATP	2	14	0.308362	0.663783	1.92567
GO_Biological_Process_2023	Centromere Complex Assembly	2	14	0.308362	0.663783	1.92567
GO_Biological_Process_2023	Contractile Actin Filament Bundle Assembly	2	14	0.308362	0.663783	1.92567
GO_Biological_Process_2023	Copper Ion Homeostasis	2	14	0.308362	0.663783	1.92567
GO_Biological_Process_2023	Mammary Gland Epithelium Development	2	14	0.308362	0.663783	1.92567
GO_Biological_Process_2023	Mitochondrial Calcium Ion Transmembrane Transport	2	14	0.308362	0.663783	1.92567
GO_Biological_Process_2023	Myotube Cell Development	2	14	0.308362	0.663783	1.92567
GO_Biological_Process_2023	Negative Regulation Of Blood Pressure	2	14	0.308362	0.663783	1.92567
GO_Biological_Process_2023	Negative Regulation Of Cilium Assembly	2	14	0.308362	0.663783	1.92567
GO_Biological_Process_2023	Negative Regulation Of Peptidyl-Threonine Phosphorylation	2	14	0.308362	0.663783	1.92567
GO_Biological_Process_2023	Positive Regulation Of Acute Inflammatory Response	2	14	0.308362	0.663783	1.92567
GO_Biological_Process_2023	Positive Regulation Of Adaptive Immune Response Based On Somatic Recombination Of Immune Receptors Built From Immunoglobulin Superfamily Domains	2	14	0.308362	0.663783	1.92567
GO_Biological_Process_2023	Positive Regulation Of Cytoplasmic Translation	2	14	0.308362	0.663783	1.92567
GO_Biological_Process_2023	Positive Regulation Of Histone Acetylation	2	14	0.308362	0.663783	1.92567
GO_Biological_Process_2023	Positive Regulation Of Lyase Activity	2	14	0.308362	0.663783	1.92567
GO_Biological_Process_2023	Primary Alcohol Metabolic Process	2	14	0.308362	0.663783	1.92567
GO_Biological_Process_2023	Protein Localization To Vacuole	2	14	0.308362	0.663783	1.92567
GO_Biological_Process_2023	Protein Transport To Vacuole Involved In Ubiquitin-Dependent Protein Catabolic Process Via The Multivesicular Body Sorting Pathway	2	14	0.308362	0.663783	1.92567
GO_Biological_Process_2023	Regulation Of ATP Biosynthetic Process	2	14	0.308362	0.663783	1.92567
GO_Biological_Process_2023	Regulation Of Mast Cell Degranulation	2	14	0.308362	0.663783	1.92567
GO_Biological_Process_2023	Regulation Of Neuron Projection Arborization	2	14	0.308362	0.663783	1.92567
GO_Biological_Process_2023	Regulation Of Nuclear-Transcribed mRNA poly(A) Tail Shortening	2	14	0.308362	0.663783	1.92567
GO_Biological_Process_2023	Respiratory Electron Transport Chain	2	14	0.308362	0.663783	1.92567
GO_Biological_Process_2023	Stress Fiber Assembly	2	14	0.308362	0.663783	1.92567
GO_Biological_Process_2023	Striated Muscle Cell Development	2	14	0.308362	0.663783	1.92567
GO_Biological_Process_2023	Striated Muscle Tissue Development	2	14	0.308362	0.663783	1.92567
GO_Biological_Process_2023	Synaptic Vesicle Membrane Organization	2	14	0.308362	0.663783	1.92567
GO_Biological_Process_2023	Telomere Capping	2	14	0.308362	0.663783	1.92567
GO_Biological_Process_2023	Neuron Development	14	150	0.30854	0.663783	1.19034
GO_Biological_Process_2023	Inorganic Anion Transport	6	58	0.315149	0.663783	1.33361
GO_Biological_Process_2023	Positive Regulation Of Mitochondrion Organization	6	58	0.315149	0.663783	1.33361
GO_Biological_Process_2023	Regulation Of Bone Mineralization	6	58	0.315149	0.663783	1.33361
GO_Biological_Process_2023	Renal System Development	6	58	0.315149	0.663783	1.33361
GO_Biological_Process_2023	Histone Modification	8	81	0.31713	0.663783	1.26677
GO_Biological_Process_2023	Adenylate Cyclase-Modulating G Protein-Coupled Receptor Signaling Pathway	15	163	0.319064	0.663783	1.17193
GO_Biological_Process_2023	Mitotic Cell Cycle Checkpoint Signaling	3	25	0.321035	0.663783	1.57568
GO_Biological_Process_2023	Negative Regulation Of Protein Localization To Membrane	3	25	0.321035	0.663783	1.57568
GO_Biological_Process_2023	Negative Regulation Of Protein Transport	3	25	0.321035	0.663783	1.57568
GO_Biological_Process_2023	Negative Regulation Of Response To Wounding	3	25	0.321035	0.663783	1.57568
GO_Biological_Process_2023	Organophosphate Ester Transport	3	25	0.321035	0.663783	1.57568
GO_Biological_Process_2023	Positive Regulation Of T Cell Migration	3	25	0.321035	0.663783	1.57568
GO_Biological_Process_2023	Regulation Of B Cell Activation	3	25	0.321035	0.663783	1.57568
GO_Biological_Process_2023	Regulation Of Biomineral Tissue Development	3	25	0.321035	0.663783	1.57568
GO_Biological_Process_2023	Regulation Of Double-Strand Break Repair Via Nonhomologous End Joining	3	25	0.321035	0.663783	1.57568
GO_Biological_Process_2023	Regulation Of Neutrophil Chemotaxis	3	25	0.321035	0.663783	1.57568
GO_Biological_Process_2023	Response To Zinc Ion	3	25	0.321035	0.663783	1.57568
GO_Biological_Process_2023	Secretory Granule Organization	3	25	0.321035	0.663783	1.57568
GO_Biological_Process_2023	Sterol Transport	3	25	0.321035	0.663783	1.57568
GO_Biological_Process_2023	Histone Deacetylation	4	36	0.322073	0.663783	1.4445
GO_Biological_Process_2023	Negative Regulation Of Sequestering Of Calcium Ion	4	36	0.322073	0.663783	1.4445
GO_Biological_Process_2023	Protein Destabilization	4	36	0.322073	0.663783	1.4445
GO_Biological_Process_2023	Regulation Of Erythrocyte Differentiation	4	36	0.322073	0.663783	1.4445
GO_Biological_Process_2023	Regulation Of Receptor Internalization	4	36	0.322073	0.663783	1.4445
GO_Biological_Process_2023	Substrate Adhesion-Dependent Cell Spreading	4	36	0.322073	0.663783	1.4445
GO_Biological_Process_2023	Regulation Of Notch Signaling Pathway	7	70	0.323352	0.663783	1.28425
GO_Biological_Process_2023	Regulation Of Actin Filament-Based Process	7	70	0.323352	0.663783	1.28425
GO_Biological_Process_2023	Chordate Embryonic Development	6	59	0.329558	0.663783	1.30837
GO_Biological_Process_2023	Cellular Response To Hormone Stimulus	9	94	0.333667	0.663783	1.22389
GO_Biological_Process_2023	Retrograde Transport, Endosome To Golgi	9	94	0.333667	0.663783	1.22389
GO_Biological_Process_2023	Myelination	5	48	0.335516	0.663783	1.34376
GO_Biological_Process_2023	Regulation Of DNA Binding	5	48	0.335516	0.663783	1.34376
GO_Biological_Process_2023	Retrograde Vesicle-Mediated Transport, Golgi To Endoplasmic Reticulum	5	48	0.335516	0.663783	1.34376
GO_Biological_Process_2023	Response To Calcium Ion	10	106	0.336975	0.663783	1.2041
GO_Biological_Process_2023	B Cell Mediated Immunity	2	15	0.338582	0.663783	1.77744
GO_Biological_Process_2023	L-glutamate Import	2	15	0.338582	0.663783	1.77744
GO_Biological_Process_2023	N-terminal Protein Amino Acid Acetylation	2	15	0.338582	0.663783	1.77744
GO_Biological_Process_2023	T Cell Homeostasis	2	15	0.338582	0.663783	1.77744
GO_Biological_Process_2023	Adenylate Cyclase-Activating Adrenergic Receptor Signaling Pathway	2	15	0.338582	0.663783	1.77744
GO_Biological_Process_2023	Coenzyme A Metabolic Process	2	15	0.338582	0.663783	1.77744
GO_Biological_Process_2023	Dendritic Cell Chemotaxis	2	15	0.338582	0.663783	1.77744
GO_Biological_Process_2023	Endosome To Lysosome Transport Via Multivesicular Body Sorting Pathway	2	15	0.338582	0.663783	1.77744
GO_Biological_Process_2023	Gas Transport	2	15	0.338582	0.663783	1.77744
GO_Biological_Process_2023	Intracellular Sterol Transport	2	15	0.338582	0.663783	1.77744
GO_Biological_Process_2023	Keratan Sulfate Biosynthetic Process	2	15	0.338582	0.663783	1.77744
GO_Biological_Process_2023	Membrane Repolarization During Action Potential	2	15	0.338582	0.663783	1.77744
GO_Biological_Process_2023	Negative Regulation Of DNA Replication	2	15	0.338582	0.663783	1.77744
GO_Biological_Process_2023	Negative Regulation Of Cell-Substrate Junction Organization	2	15	0.338582	0.663783	1.77744
GO_Biological_Process_2023	Negative Regulation Of Focal Adhesion Assembly	2	15	0.338582	0.663783	1.77744
GO_Biological_Process_2023	Negative Regulation Of Immune Effector Process	2	15	0.338582	0.663783	1.77744
GO_Biological_Process_2023	Negative Regulation Of Platelet Activation	2	15	0.338582	0.663783	1.77744
GO_Biological_Process_2023	Negative Regulation Of Protein Processing	2	15	0.338582	0.663783	1.77744
GO_Biological_Process_2023	Neurotrophin Signaling Pathway	2	15	0.338582	0.663783	1.77744
GO_Biological_Process_2023	Platelet-Derived Growth Factor Receptor Signaling Pathway	2	15	0.338582	0.663783	1.77744
GO_Biological_Process_2023	Positive Regulation Of Cell Activation	2	15	0.338582	0.663783	1.77744
GO_Biological_Process_2023	Positive Regulation Of Collagen Biosynthetic Process	2	15	0.338582	0.663783	1.77744
GO_Biological_Process_2023	Positive Regulation Of Endothelial Cell Apoptotic Process	2	15	0.338582	0.663783	1.77744
GO_Biological_Process_2023	Positive Regulation Of Secretion	2	15	0.338582	0.663783	1.77744
GO_Biological_Process_2023	Positive Regulation Of Syncytium Formation By Plasma Membrane Fusion	2	15	0.338582	0.663783	1.77744
GO_Biological_Process_2023	Positive Regulation Of Transcription By RNA Polymerase III	2	15	0.338582	0.663783	1.77744
GO_Biological_Process_2023	Protein Localization To Chromosome, Telomeric Region	2	15	0.338582	0.663783	1.77744
GO_Biological_Process_2023	Regulation Of Carbohydrate Metabolic Process	2	15	0.338582	0.663783	1.77744
GO_Biological_Process_2023	Regulation Of Clathrin-Dependent Endocytosis	2	15	0.338582	0.663783	1.77744
GO_Biological_Process_2023	Regulation Of Hormone Secretion	2	15	0.338582	0.663783	1.77744
GO_Biological_Process_2023	Regulation Of Intrinsic Apoptotic Signaling Pathway In Response To DNA Damage	2	15	0.338582	0.663783	1.77744
GO_Biological_Process_2023	Regulation Of Multicellular Organism Growth	2	15	0.338582	0.663783	1.77744
GO_Biological_Process_2023	Renal Filtration	2	15	0.338582	0.663783	1.77744
GO_Biological_Process_2023	Sympathetic Nervous System Development	2	15	0.338582	0.663783	1.77744
GO_Biological_Process_2023	DNA Double-Strand Break Processing Involved In Repair Via Single-Strand Annealing	1	5	0.339871	0.663783	2.88795
GO_Biological_Process_2023	DNA Replication-Dependent Chromatin Assembly	1	5	0.339871	0.663783	2.88795
GO_Biological_Process_2023	ERBB2-EGFR Signaling Pathway	1	5	0.339871	0.663783	2.88795
GO_Biological_Process_2023	His-Purkinje System Development	1	5	0.339871	0.663783	2.88795
GO_Biological_Process_2023	L-ascorbic Acid Metabolic Process	1	5	0.339871	0.663783	2.88795
GO_Biological_Process_2023	L-ornithine Transmembrane Transport	1	5	0.339871	0.663783	2.88795
GO_Biological_Process_2023	L-phenylalanine Catabolic Process	1	5	0.339871	0.663783	2.88795
GO_Biological_Process_2023	L-phenylalanine Metabolic Process	1	5	0.339871	0.663783	2.88795
GO_Biological_Process_2023	R-loop Processing	1	5	0.339871	0.663783	2.88795
GO_Biological_Process_2023	TORC2 Signaling	1	5	0.339871	0.663783	2.88795
GO_Biological_Process_2023	Activation Of Transmembrane Receptor Protein Tyrosine Kinase Activity	1	5	0.339871	0.663783	2.88795
GO_Biological_Process_2023	Anterior/Posterior Axis Specification, Embryo	1	5	0.339871	0.663783	2.88795
GO_Biological_Process_2023	Aromatic Compound Biosynthetic Process	1	5	0.339871	0.663783	2.88795
GO_Biological_Process_2023	Aspartate Metabolic Process	1	5	0.339871	0.663783	2.88795
GO_Biological_Process_2023	Astrocyte Differentiation	1	5	0.339871	0.663783	2.88795
GO_Biological_Process_2023	Axo-Dendritic Transport	1	5	0.339871	0.663783	2.88795
GO_Biological_Process_2023	Bradykinin Catabolic Process	1	5	0.339871	0.663783	2.88795
GO_Biological_Process_2023	Bundle Of His cell-Purkinje Myocyte Adhesion Involved In Cell Communication	1	5	0.339871	0.663783	2.88795
GO_Biological_Process_2023	Cellular Response To Granulocyte Macrophage Colony-Stimulating Factor Stimulus	1	5	0.339871	0.663783	2.88795
GO_Biological_Process_2023	Cellular Response To Lipoteichoic Acid	1	5	0.339871	0.663783	2.88795
GO_Biological_Process_2023	Cerebral Cortex Cell Migration	1	5	0.339871	0.663783	2.88795
GO_Biological_Process_2023	Choline Metabolic Process	1	5	0.339871	0.663783	2.88795
GO_Biological_Process_2023	Cilium Disassembly	1	5	0.339871	0.663783	2.88795
GO_Biological_Process_2023	Contact Inhibition	1	5	0.339871	0.663783	2.88795
GO_Biological_Process_2023	Dermatan Sulfate Metabolic Process	1	5	0.339871	0.663783	2.88795
GO_Biological_Process_2023	Dermatan Sulfate Proteoglycan Metabolic Process	1	5	0.339871	0.663783	2.88795
GO_Biological_Process_2023	Detection Of Virus	1	5	0.339871	0.663783	2.88795
GO_Biological_Process_2023	Double-Strand Break Repair Via Classical Nonhomologous End Joining	1	5	0.339871	0.663783	2.88795
GO_Biological_Process_2023	Double-Strand Break Repair Via Single-Strand Annealing	1	5	0.339871	0.663783	2.88795
GO_Biological_Process_2023	Enamel Mineralization	1	5	0.339871	0.663783	2.88795
GO_Biological_Process_2023	Erythrose 4-Phosphate/Phosphoenolpyruvate Family Amino Acid Catabolic Process	1	5	0.339871	0.663783	2.88795
GO_Biological_Process_2023	Establishment Of Lymphocyte Polarity	1	5	0.339871	0.663783	2.88795
GO_Biological_Process_2023	Establishment Of Mitochondrion Localization, Microtubule-Mediated	1	5	0.339871	0.663783	2.88795
GO_Biological_Process_2023	fatty-acyl-CoA Catabolic Process	1	5	0.339871	0.663783	2.88795
GO_Biological_Process_2023	Glucocorticoid Biosynthetic Process	1	5	0.339871	0.663783	2.88795
GO_Biological_Process_2023	Heparan Sulfate Proteoglycan Catabolic Process	1	5	0.339871	0.663783	2.88795
GO_Biological_Process_2023	Hepatocyte Differentiation	1	5	0.339871	0.663783	2.88795
GO_Biological_Process_2023	Hexose Catabolic Process	1	5	0.339871	0.663783	2.88795
GO_Biological_Process_2023	Hexose Import Across Plasma Membrane	1	5	0.339871	0.663783	2.88795
GO_Biological_Process_2023	Humoral Immune Response Mediated By Circulating Immunoglobulin	1	5	0.339871	0.663783	2.88795
GO_Biological_Process_2023	Immunoglobulin V(D)J Recombination	1	5	0.339871	0.663783	2.88795
GO_Biological_Process_2023	Inclusion Body Assembly	1	5	0.339871	0.663783	2.88795
GO_Biological_Process_2023	Inflammatory Response To Wounding	1	5	0.339871	0.663783	2.88795
GO_Biological_Process_2023	interleukin-17A-mediated Signaling Pathway	1	5	0.339871	0.663783	2.88795
GO_Biological_Process_2023	Intracellular Oxygen Homeostasis	1	5	0.339871	0.663783	2.88795
GO_Biological_Process_2023	Intracellular Phosphate Ion Homeostasis	1	5	0.339871	0.663783	2.88795
GO_Biological_Process_2023	Isoleucine Metabolic Process	1	5	0.339871	0.663783	2.88795
GO_Biological_Process_2023	Kidney Morphogenesis	1	5	0.339871	0.663783	2.88795
GO_Biological_Process_2023	Maintenance Of DNA Repeat Elements	1	5	0.339871	0.663783	2.88795
GO_Biological_Process_2023	Mitochondrial Translational Elongation	1	5	0.339871	0.663783	2.88795
GO_Biological_Process_2023	Morphogenesis Of An Endothelium	1	5	0.339871	0.663783	2.88795
GO_Biological_Process_2023	Negative Regulation Of ERAD Pathway	1	5	0.339871	0.663783	2.88795
GO_Biological_Process_2023	Negative Regulation Of Actin Filament Depolymerization	1	5	0.339871	0.663783	2.88795
GO_Biological_Process_2023	Negative Regulation Of Amyloid Precursor Protein Biosynthetic Process	1	5	0.339871	0.663783	2.88795
GO_Biological_Process_2023	Negative Regulation Of Astrocyte Differentiation	1	5	0.339871	0.663783	2.88795
GO_Biological_Process_2023	Negative Regulation Of Cellular Extravasation	1	5	0.339871	0.663783	2.88795
GO_Biological_Process_2023	Negative Regulation Of Cellular Response To Hypoxia	1	5	0.339871	0.663783	2.88795
GO_Biological_Process_2023	Negative Regulation Of Chemokine-Mediated Signaling Pathway	1	5	0.339871	0.663783	2.88795
GO_Biological_Process_2023	Negative Regulation Of Endoplasmic Reticulum Calcium Ion Concentration	1	5	0.339871	0.663783	2.88795
GO_Biological_Process_2023	Negative Regulation Of Erythrocyte Differentiation	1	5	0.339871	0.663783	2.88795
GO_Biological_Process_2023	Negative Regulation Of Glial Cell Proliferation	1	5	0.339871	0.663783	2.88795
GO_Biological_Process_2023	Negative Regulation Of Heterochromatin Formation	1	5	0.339871	0.663783	2.88795
GO_Biological_Process_2023	Negative Regulation Of Monocyte Chemotaxis	1	5	0.339871	0.663783	2.88795
[truncated: 5,952 more rows]
