# Supplementary material for: IFNγ activates an immune-like regulatory network in the cardiac vascular endothelium
Source: J Mol Cell Cardiol Plus. 2025 Feb 19;11:100289. doi: 10.1016/j.jmccpl.2025.100289 (PMC11919396; doi:10.1016/j.jmccpl.2025.100289)
Supplement: Table S5 — Differential chromatin accessibility. This table contains the output from differential chromatin accessibility analysis performed using the DESeq2 R package. The columns include the Peak ID which describes the hg19 coordinates of the peak, and the standard output of DESeq2, including baseMean, log2FoldChange, lfcSE (standard error of the log2 fold change), stat (the Wald statistic), p-value, and the Benjamini Hochberg Adjusted p-value. Nonsignificant (adjusted p-value > 0.05), IFN-γ upregulated (adjusted p-value < 0.05 & log2FoldChange > 0) and IFNγ downregulated (adjusted p-value < 0.05 & log2FoldChange < 0) peaks are reported. [file mmc6.xlsx]

## Sheet: TableS5_DE_Peaks
Peak ID	baseMean	log2FoldChange	lfcSE	stat	p-value	Adjusted p-value
chr8_60480035_60480259	8.26824	6.34618	1.14508	5.54213	2.9881e-08	7.81336e-06
chr10_67753320_67753622	12.7551	6.23422	1.09436	5.69669	1.22152e-08	3.84164e-06
chr15_73446834_73447111	17.2513	6.06067	0.967181	6.26633	3.69664e-10	2.57176e-07
chr2_64093264_64093430	6.2139	5.7992	1.18496	4.89401	9.88039e-07	0.000122482
chr1_222828307_222828511	14.1397	5.64933	1.26147	4.47838	7.52124e-06	0.000632244
chr9_6068977_6069150	8.6882	5.59106	1.11257	5.02534	5.02553e-07	7.16628e-05
chr5_44933303_44933594	8.19703	5.58439	1.1405	4.89643	9.75929e-07	0.000121374
chr11_89166531_89166741	9.00997	5.51473	1.94155	2.84037	0.00450611	0.121737
chr1_47755080_47755219	7.78911	5.49306	1.14915	4.78013	1.75185e-06	0.000192562
chr15_64020585_64020730	6.88018	5.48171	1.62806	3.36703	0.000759836	0.0280638
chr2_148163340_148163479	7.68684	5.4271	1.11051	4.88702	1.02374e-06	0.00012609
chr3_39979449_39979638	12.3496	5.41488	1.01786	5.31986	1.03849e-07	2.05534e-05
chr21_40152895_40153094	7.47861	5.37146	1.15338	4.65714	3.20629e-06	0.000314844
chr1_121200455_121200772	11.8588	5.35494	1.04205	5.13884	2.76447e-07	4.44448e-05
chr4_143938443_143938657	11.2651	5.30747	1.01266	5.24114	1.59588e-07	2.87767e-05
chr8_90054684_90054863	10.1727	5.2394	1.01087	5.18304	2.18299e-07	3.64226e-05
chr3_55111320_55111487	6.5021	5.23134	1.16869	4.47623	7.59711e-06	0.000636555
chr6_71235619_71236052	11.7141	5.22236	1.00986	5.17139	2.32362e-07	3.83786e-05
chr4_144953858_144954002	6.09321	5.17079	1.1666	4.43237	9.32016e-06	0.000749209
chr3_20974151_20974305	6.27542	5.15856	1.16981	4.40974	1.03497e-05	0.00081991
chr3_7247740_7247884	9.54213	5.10966	1.02731	4.97384	6.56391e-07	8.86445e-05
chr5_88236489_88236780	12.3557	5.0966	0.91112	5.59377	2.22192e-08	6.25139e-06
chr3_141263621_141263853	16.3129	5.06805	0.829133	6.11247	9.81022e-10	5.30398e-07
chr3_9494196_9494334	5.83231	5.0484	1.17585	4.2934	1.75957e-05	0.00125864
chr1_71929831_71930161	9.54179	5.04223	1.0433	4.83298	1.34504e-06	0.000157229
chr21_40139055_40139345	11.6974	5.03903	0.916197	5.49995	3.79906e-08	9.39015e-06
chr9_103583157_103583344	9.42414	5.03284	1.03322	4.87102	1.11024e-06	0.000133731
chrX_30699871_30700049	5.84669	5.02326	1.18236	4.24848	2.15222e-05	0.00148292
chr9_91892306_91892821	27.8849	5.01023	0.65756	7.61943	2.54791e-14	1.62488e-10
chrX_27272968_27273114	7.87307	4.95427	1.01914	4.86124	1.16653e-06	0.000138908
chr6_84345404_84345730	12.126	4.93282	0.918898	5.3682	7.95275e-08	1.66588e-05
chr2_210772528_210772862	10.8672	4.92871	0.917365	5.37268	7.7575e-08	1.64297e-05
chr4_38074375_38074528	8.60968	4.90309	1.05939	4.62821	3.68837e-06	0.000352239
chr12_13205476_13205644	10.6434	4.89698	0.902402	5.42661	5.74354e-08	1.2953e-05
chr10_90844268_90844431	16.0726	4.86432	1.15014	4.22933	2.34392e-05	0.00159396
chr3_40242257_40242499	8.09615	4.80555	1.03172	4.65779	3.19627e-06	0.000314129
chr9_102972204_102972611	17.2347	4.80232	0.776297	6.18619	6.16353e-10	3.70924e-07
chr3_119478925_119479086	7.33565	4.77392	1.05677	4.51748	6.25809e-06	0.000540943
chr8_126179224_126179450	15.1103	4.76645	0.824457	5.78132	7.4118e-09	2.63501e-06
chr17_11608258_11608907	21.5966	4.7608	0.663132	7.17926	7.0089e-13	2.0114e-09
chr2_36203270_36203596	10.6882	4.75763	0.936175	5.08198	3.73517e-07	5.67899e-05
chr8_42213153_42213530	26.3274	4.74999	1.09574	4.33497	1.45783e-05	0.00108878
chr4_176099513_176099830	10.4199	4.73658	0.926507	5.1123	3.18261e-07	5.01146e-05
chr21_45262619_45262878	12.7041	4.73378	0.817798	5.78845	7.10391e-09	2.54908e-06
chr12_53546934_53547208	7.03766	4.6941	1.60015	2.93355	0.00335115	0.0957395
chr15_41378897_41379159	10.2291	4.6782	0.92565	5.05396	4.3274e-07	6.38492e-05
chr8_17845308_17845605	9.73058	4.67552	0.918481	5.0905	3.57127e-07	5.46642e-05
chr11_32017107_32017588	18.9241	4.65232	0.71697	6.48886	8.64885e-11	7.6962e-08
chr2_78666362_78666515	9.22354	4.65144	0.949515	4.89876	9.6445e-07	0.000120418
chr4_17581981_17582118	15.4381	4.6488	0.753996	6.16555	7.02403e-10	4.03148e-07
chr8_96985105_96985322	8.63496	4.64405	0.971806	4.77878	1.7636e-06	0.000193542
chr11_33411113_33411486	10.7114	4.64119	0.918209	5.05461	4.3128e-07	6.37156e-05
chr2_152279667_152279979	7.82478	4.63232	1.06272	4.35892	1.30705e-05	0.00100158
chr11_32797426_32797748	7.57004	4.62747	1.4077	3.28725	0.00101172	0.0357216
chr14_65158109_65158394	20.2744	4.60812	0.751159	6.13468	8.53286e-10	4.72174e-07
chr3_118651783_118651928	7.37238	4.60414	1.06996	4.30308	1.68441e-05	0.00121607
chr6_94099013_94099153	6.15739	4.58522	1.62078	2.82903	0.00466893	0.125251
chr2_13001519_13002027	16.5821	4.57595	0.705758	6.48374	8.94771e-11	7.9009e-08
chr2_220815793_220816125	21.5351	4.57114	0.651978	7.01119	2.363e-12	4.84378e-09
chrX_21799656_21799967	16.7732	4.56912	0.722511	6.32395	2.54959e-10	1.92546e-07
chr14_73755861_73756207	10.7342	4.5606	0.854281	5.33853	9.37048e-08	1.91056e-05
chr10_33901529_33901890	16.2534	4.55715	0.702174	6.49005	8.58078e-11	7.69528e-08
chr4_59805943_59806122	9.38806	4.55206	0.925854	4.91661	8.80567e-07	0.000112563
chr1_117885128_117885475	15.8445	4.54462	0.76822	5.91578	3.3031e-09	1.35416e-06
chr1_114285276_114285554	13.572	4.5378	0.872771	5.1993	2.00036e-07	3.41194e-05
chr13_56090791_56091219	21.489	4.53492	0.655549	6.91775	4.58879e-12	8.28685e-09
chr2_228648089_228648392	7.20325	4.53449	1.0457	4.33634	1.44877e-05	0.00108466
chr8_79733403_79733570	8.72787	4.53428	1.36883	3.31252	0.000924581	0.0330906
chr4_29566817_29567120	8.97961	4.53412	0.926854	4.89195	9.98422e-07	0.000123369
chr11_47247248_47247414	8.30337	4.52732	0.942973	4.80111	1.57787e-06	0.000178449
chr9_35932848_35933017	11.2133	4.51009	0.830399	5.43123	5.59659e-08	1.26714e-05
chr15_61906015_61906289	11.2445	4.5044	0.887577	5.07494	3.87614e-07	5.87775e-05
chr4_92120036_92120438	12.8319	4.48783	0.84737	5.29619	1.18244e-07	2.25472e-05
chr17_57332079_57332328	11.6319	4.4847	0.888005	5.05031	4.41083e-07	6.48057e-05
chr1_116549141_116549634	45.5416	4.4613	0.508528	8.77296	1.74026e-18	6.65888e-14
chr13_92356546_92356900	12.4767	4.44943	0.810655	5.48869	4.04932e-08	9.7858e-06
chr18_9212104_9212335	10.6127	4.43533	0.828612	5.35272	8.66399e-08	1.77916e-05
chr7_131794672_131794905	13.0348	4.43384	0.783272	5.66067	1.50783e-08	4.53102e-06
chr5_133940624_133940819	10.0328	4.4331	1.29358	3.42701	0.000610261	0.0232655
chr2_189247911_189248206	9.26278	4.41477	0.953625	4.62946	3.66619e-06	0.000350413
chr4_43498206_43498628	14.4485	4.40967	0.77024	5.72506	1.03395e-08	3.40081e-06
chr1_61652575_61652773	12.7196	4.40271	0.797982	5.5173	3.44246e-08	8.76493e-06
chr4_30197869_30198046	9.94361	4.39647	0.956442	4.59669	4.29258e-06	0.000400764
chr14_91488691_91489103	11.8943	4.39452	0.80017	5.49199	3.97429e-08	9.70666e-06
chr3_168714480_168714823	17.0441	4.39226	0.731094	6.00778	1.88075e-09	8.95824e-07
chr17_59981637_59981918	8.03847	4.39077	0.92508	4.74637	2.07097e-06	0.000219357
chr10_114237928_114238216	11.6723	4.3826	0.851654	5.14599	2.66109e-07	4.30846e-05
chr13_49721099_49721447	11.687	4.37863	0.811457	5.39601	6.81386e-08	1.47579e-05
chr2_59483498_59483930	28.4102	4.37568	0.580005	7.54422	4.55009e-14	2.48719e-10
chr2_162241329_162241681	11.1536	4.37144	0.935445	4.67311	2.96671e-06	0.000293832
chr1_46528324_46528722	10.2778	4.36679	0.829906	5.26179	1.42662e-07	2.63709e-05
chr10_78767581_78767956	22.9605	4.36485	0.578378	7.5467	4.46415e-14	2.48719e-10
chr3_99264960_99265324	15.018	4.3648	0.760854	5.73672	9.65281e-09	3.22109e-06
chr8_53750954_53751212	13.1437	4.35871	0.811811	5.36911	7.91254e-08	1.66049e-05
chr13_57900801_57900938	9.89915	4.35324	0.830419	5.24222	1.58653e-07	2.87255e-05
chrX_137586364_137586661	11.489	4.3485	0.857846	5.06909	3.99729e-07	6.0332e-05
chr2_46414230_46414665	17.2239	4.34082	1.42402	3.04829	0.00230147	0.0704385
chr4_174020564_174020731	5.78105	4.34046	1.09101	3.97837	6.93897e-05	0.00389121
chr4_60684521_60684730	6.44705	4.33776	1.12798	3.84559	0.000120262	0.00612194
chr4_157947129_157947316	10.0875	4.32886	0.872633	4.9607	7.0241e-07	9.37562e-05
chr17_8717211_8717395	7.74401	4.32625	0.923534	4.68445	2.80719e-06	0.000280697
chr11_82873513_82873651	7.56928	4.32608	0.967541	4.47121	7.77793e-06	0.000648863
chr1_213246505_213246794	9.76004	4.31948	0.856827	5.04125	4.62502e-07	6.73744e-05
chr1_239679222_239679411	7.45847	4.30571	0.94245	4.56863	4.90916e-06	0.000447244
chr16_256121_256446	14.2141	4.29603	0.757415	5.67195	1.41178e-08	4.28115e-06
chr4_170486736_170486968	7.67696	4.29149	0.954036	4.49825	6.85156e-06	0.000585191
chr1_225127704_225128017	14.3888	4.29107	0.765253	5.60738	2.0541e-08	5.8801e-06
chr6_152694016_152694338	10.622	4.28655	0.847468	5.05807	4.23528e-07	6.30573e-05
chr13_42151566_42151920	11.3017	4.28571	0.783606	5.46921	4.52033e-08	1.06768e-05
chr18_34423673_34424043	19.7594	4.28175	0.61791	6.9294	4.22636e-12	8.0858e-09
chr9_25513532_25513927	17.082	4.25655	0.679181	6.26718	3.67642e-10	2.57176e-07
chr4_45075134_45075331	9.76393	4.25344	1.459	2.91531	0.0035534	0.100126
chr1_42186642_42187115	12.444	4.24674	0.744193	5.70651	1.15318e-08	3.72886e-06
chr1_241934504_241934674	9.09376	4.24472	0.959599	4.42343	9.71457e-06	0.000777646
chr15_56760697_56760977	12.3317	4.23011	0.798497	5.29759	1.17341e-07	2.2487e-05
chr9_13665623_13666093	21.6309	4.2212	0.645846	6.53593	6.32146e-11	6.14955e-08
chr10_57560988_57561440	9.77191	4.21459	0.879083	4.7943	1.63244e-06	0.000182986
chr1_86848731_86848880	7.50514	4.21162	1.46173	2.88126	0.0039609	0.109271
chr10_101914440_101914891	13.352	4.20998	0.778986	5.40443	6.50134e-08	1.42695e-05
chr8_73760072_73760491	13.8992	4.20042	0.753419	5.57514	2.47324e-08	6.75966e-06
chr8_60885064_60885497	16.0993	4.19847	0.763397	5.49973	3.8038e-08	9.39015e-06
chr14_23206314_23206534	10.2996	4.19126	0.800329	5.23692	1.6328e-07	2.92404e-05
chr2_230865244_230865527	12.3334	4.18646	0.792354	5.28358	1.26686e-07	2.39975e-05
chr15_75423225_75423737	15.9674	4.18608	0.667285	6.27331	3.5346e-10	2.50457e-07
chr2_117533228_117533703	20.3766	4.18538	0.631576	6.62688	3.42864e-11	3.71299e-08
chrX_135152693_135153042	10.3788	4.18406	0.87184	4.79912	1.59366e-06	0.00017988
chr16_84461236_84461412	10.0316	4.17607	0.867342	4.81479	1.47353e-06	0.000168979
chr9_108026721_108027018	9.46548	4.17575	0.898798	4.64593	3.38541e-06	0.000326251
chr8_24821072_24821370	13.608	4.16679	0.733033	5.68431	1.31341e-08	4.05289e-06
chr7_90018448_90018613	6.64356	4.15619	0.970074	4.2844	1.83231e-05	0.00129621
chr14_54382132_54382573	17.6666	4.15282	0.649695	6.39195	1.63783e-10	1.29661e-07
chrX_44937067_44937458	15.5407	4.14291	1.07026	3.87093	0.000108421	0.00563666
chr2_22224224_22224775	17.1623	4.13801	0.659726	6.27231	3.55723e-10	2.50514e-07
chr11_77092825_77093107	11.3185	4.13154	0.803814	5.13993	2.74847e-07	4.42497e-05
chr5_154344395_154344934	19.2849	4.13012	0.638486	6.46861	9.89089e-11	8.53673e-08
chr18_29366410_29366611	6.7608	4.12923	0.959382	4.30405	1.677e-05	0.00121225
chr15_43930822_43931232	10.5563	4.12132	0.79221	5.20231	1.96826e-07	3.36719e-05
chr7_7745944_7746114	11.8409	4.11722	0.791771	5.20001	1.99278e-07	3.40407e-05
chr2_10930653_10931116	17.162	4.10681	0.65744	6.24667	4.193e-10	2.84804e-07
chr11_58931259_58931440	10.9022	4.09098	0.800816	5.10851	3.24705e-07	5.08503e-05
chr5_131730396_131730680	17.6913	4.09061	0.630093	6.49207	8.46638e-11	7.65248e-08
chr2_46495405_46495633	13.3101	4.08503	0.756297	5.40136	6.61374e-08	1.44885e-05
chr11_77129278_77129604	10.7983	4.08235	0.798711	5.11118	3.20157e-07	5.02553e-05
chr13_71953260_71953599	9.2387	4.08092	0.893638	4.56664	4.95614e-06	0.000450809
chr9_28293804_28293961	7.29003	4.07495	0.991883	4.10829	3.98594e-05	0.00247376
chr9_122707500_122707679	7.37298	4.07073	0.915955	4.44424	8.82026e-06	0.000720119
chr10_92163017_92163326	9.69734	4.06847	0.814082	4.99763	5.80407e-07	7.99825e-05
chr8_90845803_90846334	18.5454	4.06744	0.631948	6.43634	1.22386e-10	1.02546e-07
chr1_207931499_207931819	10.0845	4.06613	0.824539	4.93139	8.16457e-07	0.000105543
chr15_76578719_76579102	11.0053	4.06399	0.777298	5.22836	1.71022e-07	3.02492e-05
chrX_80645686_80646160	24.054	4.06092	0.58102	6.9893	2.7627e-12	5.56374e-09
chr5_82806261_82806440	12.7424	4.06043	0.784381	5.1766	2.25964e-07	3.75378e-05
chr15_90629361_90629554	11.3201	4.04529	0.746783	5.41695	6.06236e-08	1.35654e-05
chr22_34202091_34202427	16.0069	4.04499	0.655836	6.16769	6.92938e-10	4.01329e-07
chr5_140196510_140197002	17.393	4.04332	0.651288	6.20818	5.36015e-10	3.39152e-07
chr1_181432410_181432742	12.1282	4.03796	0.767735	5.25957	1.44389e-07	2.65193e-05
chr2_41483662_41484037	14.3585	4.03175	0.675112	5.97197	2.34401e-09	1.06352e-06
chr10_76773679_76773963	9.91045	4.0312	0.811594	4.96701	6.79925e-07	9.10726e-05
chr1_87957039_87957366	12.3129	4.02748	0.755329	5.33208	9.70925e-08	1.95876e-05
chr16_62947378_62947521	6.3279	4.02351	0.968466	4.15451	3.2598e-05	0.00208939
chr20_52102464_52102757	12.2929	4.01885	0.766883	5.24049	1.60147e-07	2.88141e-05
chr22_29810928_29811397	33.022	4.00999	0.553993	7.23835	4.54183e-13	1.44823e-09
chr5_34416064_34416267	13.4345	4.00888	0.694884	5.76914	7.96792e-09	2.74668e-06
chr4_102542240_102542575	11.1133	4.00195	1.29324	3.0945	0.00197144	0.0620179
chr11_129791600_129792087	17.0161	3.99648	0.646934	6.17756	6.50981e-10	3.83214e-07
chr13_93419706_93420048	20.892	3.99523	0.593529	6.73131	1.68146e-11	2.29782e-08
chr3_2632266_2632455	6.62664	3.99168	1.00544	3.97006	7.18532e-05	0.00400587
chr7_76822387_76822566	8.55597	3.99063	0.882319	4.52289	6.09997e-06	0.000531276
chr12_9884426_9884664	9.91853	3.98424	0.79741	4.99647	5.83878e-07	8.02497e-05
chr12_31630632_31630893	16.2004	3.96047	0.683425	5.79503	6.83079e-09	2.48137e-06
chr14_65548105_65548517	27.8881	3.95923	0.577553	6.85518	7.12217e-12	1.15149e-08
chr4_107414183_107414519	12.8745	3.94095	1.33401	2.95422	0.00313459	0.0907727
chr14_58520884_58521130	11.7913	3.93906	0.753046	5.23084	1.68743e-07	2.99384e-05
chr1_193506961_193507240	10.1935	3.9357	0.843138	4.66792	3.04269e-06	0.000300839
chr1_216707510_216707972	12.3013	3.93408	0.764124	5.14848	2.62608e-07	4.25777e-05
chr7_86349480_86350307	24.1506	3.93321	0.550608	7.14339	9.1056e-13	2.37555e-09
chr1_178112962_178113332	14.6638	3.93295	1.67001	2.35505	0.01852	0.357737
chr12_39165748_39166068	13.8825	3.93191	0.712304	5.51999	3.39013e-08	8.70857e-06
chr6_53774700_53774905	5.40896	3.93052	1.06031	3.70694	0.000209779	0.00969435
chr5_37166389_37166611	9.25341	3.92929	0.820984	4.78608	1.70072e-06	0.000188991
chr20_15456928_15457117	9.51955	3.92746	0.837703	4.68837	2.7539e-06	0.000276331
chr8_21166552_21167138	24.0451	3.92659	0.568706	6.90442	5.04074e-12	8.50929e-09
chr8_129749236_129749446	7.70365	3.9261	0.934453	4.20149	2.65164e-05	0.00176961
chr18_59264695_59264868	8.59035	3.92302	0.883294	4.44135	8.93961e-06	0.000727277
chr7_106046093_106046575	15.4677	3.92122	0.682799	5.74287	9.30871e-09	3.11532e-06
chr14_51192644_51192791	7.52363	3.91691	0.857758	4.56645	4.96048e-06	0.000450846
chr18_55932131_55932439	19.7393	3.90742	0.645747	6.051	1.43952e-09	7.3117e-07
chr5_146298897_146299310	35.9825	3.9069	0.463364	8.4316	3.40968e-17	9.78502e-13
chr11_20382116_20382517	33.151	3.90402	0.495717	7.8755	3.39374e-15	3.89571e-11
chr18_21092675_21092970	13.575	3.8954	0.703194	5.53957	3.0321e-08	7.89248e-06
chr2_174412189_174412527	11.3417	3.88894	0.776029	5.01133	5.40554e-07	7.58566e-05
chr14_29696969_29697126	6.30573	3.8848	0.995214	3.90349	9.48166e-05	0.00504127
chr8_52034284_52034701	21.9808	3.88312	0.567543	6.84198	7.8107e-12	1.22822e-08
chr6_112124662_112124833	11.9368	3.87961	0.741391	5.23289	1.66883e-07	2.96752e-05
chr6_151262000_151262451	36.5319	3.87479	0.488876	7.92592	2.26456e-15	2.88834e-11
chr12_111165660_111166010	17.861	3.87433	0.984662	3.93467	8.33094e-05	0.00452587
chrX_115371097_115371656	13.0952	3.87265	0.755082	5.12878	2.91628e-07	4.66196e-05
chr2_155253180_155253341	11.4227	3.86733	0.791211	4.88786	1.01937e-06	0.000125687
chr9_131448477_131448721	28.5811	3.86161	0.515336	7.49338	6.71204e-14	3.08193e-10
chr2_61161399_61161611	10.3281	3.86149	0.813913	4.74435	2.09181e-06	0.000221309
chr17_49267068_49267518	20.8138	3.85967	0.59415	6.49612	8.24152e-11	7.56842e-08
chr9_86617358_86617649	14.8538	3.85003	0.643668	5.98139	2.21239e-09	1.01993e-06
chr18_55628029_55628409	14.5588	3.84679	0.654899	5.87387	4.25734e-09	1.67364e-06
chr4_126599020_126599562	25.2089	3.84444	0.53714	7.15723	8.23214e-13	2.19762e-09
chr15_80391616_80392097	12.8157	3.83577	0.682979	5.61624	1.9516e-08	5.64299e-06
chr2_54774197_54774332	9.93477	3.82892	0.81769	4.68261	2.83241e-06	0.000282141
chr11_96671156_96671380	9.21398	3.82264	0.795662	4.80435	1.55256e-06	0.000175759
chr7_22186720_22187020	14.5409	3.82221	0.6668	5.73217	9.91557e-09	3.28965e-06
chr1_212227409_212227642	13.0589	3.82089	0.716357	5.33379	9.61856e-08	1.95075e-05
chr2_211203556_211203865	8.13199	3.81563	0.906522	4.20909	2.56403e-05	0.0017182
chr9_25538004_25538444	11.6667	3.81489	0.748984	5.09341	3.51672e-07	5.41761e-05
chr17_50767040_50767502	15.9253	3.80481	0.636444	5.97824	2.25568e-09	1.03441e-06
chr2_171734956_171735391	14.3437	3.80321	0.666828	5.70343	1.17421e-08	3.76503e-06
chr6_19303520_19304071	19.2308	3.80274	0.57266	6.64049	3.12635e-11	3.45073e-08
chr12_42806029_42806305	22.6788	3.80242	0.993539	3.82715	0.000129637	0.00652109
chr2_76439747_76440226	15.57	3.80222	0.619834	6.13426	8.55573e-10	4.72174e-07
chr4_86900546_86900726	8.15742	3.80104	0.887937	4.28076	1.86257e-05	0.00131331
chr4_160941878_160942206	10.1347	3.79627	0.77411	4.90405	9.3881e-07	0.000118103
chr4_13603292_13604012	25.5257	3.79484	0.525981	7.21478	5.40214e-13	1.67599e-09
chr5_90693532_90694042	15.2657	3.79476	0.653583	5.80609	6.39498e-09	2.3466e-06
chr8_40629141_40629474	13.5105	3.7927	0.689811	5.49817	3.83758e-08	9.43296e-06
chr9_138194883_138195377	23.7908	3.79167	0.570291	6.64866	2.95769e-11	3.36155e-08
chr6_170797029_170797390	16.4639	3.79053	0.639603	5.92638	3.09679e-09	1.29291e-06
chr1_102083545_102083691	5.60208	3.78987	0.993578	3.81437	0.000136533	0.00681719
chr12_25222137_25222443	12.0525	3.78698	0.729363	5.19217	2.07857e-07	3.5296e-05
chr7_12297181_12297734	30.1249	3.78603	0.488037	7.75767	8.65045e-15	7.09281e-11
chr6_109931839_109932288	23.3263	3.78428	0.569658	6.64307	3.07214e-11	3.42382e-08
chr5_131811848_131814993	607.819	3.78075	0.654279	5.77849	7.53734e-09	2.64014e-06
chr5_101443484_101443915	20.8608	3.77897	0.575258	6.56918	5.05924e-11	5.23202e-08
chr22_40672414_40672843	21.6537	3.77776	0.567657	6.65501	2.83285e-11	3.31053e-08
chr17_40152497_40152949	19.4123	3.77721	0.625837	6.03545	1.58516e-09	7.87715e-07
chr8_75121380_75121515	7.50123	3.77684	0.91145	4.14377	3.41636e-05	0.00217387
chr6_102850635_102851059	12.0884	3.77393	0.78171	4.82779	1.38059e-06	0.000160566
chr9_8143192_8143369	10.029	3.77311	0.826917	4.56287	5.04602e-06	0.000455734
chr6_117016684_117016890	10.1107	3.77302	0.803765	4.69418	2.67678e-06	0.000270961
chr6_77937958_77938301	18.4871	3.77081	0.630083	5.98463	2.16888e-09	1.01129e-06
chr9_126630349_126630916	18.5785	3.76776	0.600317	6.27629	3.46752e-10	2.48662e-07
chr7_13007893_13008126	8.60264	3.76719	0.845677	4.45464	8.40344e-06	0.000691497
chr15_31323850_31324164	20.5606	3.76644	0.558921	6.73876	1.5974e-11	2.24677e-08
chr13_36725751_36725980	11.4569	3.76637	1.19697	3.14659	0.00165188	0.0535348
chr3_23695235_23695558	9.00827	3.76326	0.825055	4.56123	5.0855e-06	0.000458035
chr5_37112029_37112161	7.03584	3.76117	0.870244	4.32198	1.54637e-05	0.00114081
chr3_71094935_71095351	21.4573	3.76049	0.619666	6.06859	1.29042e-09	6.58348e-07
chr18_2641730_2641907	9.72425	3.75829	0.84924	4.42547	9.62304e-06	0.000771935
chr5_88909157_88909618	15.7534	3.75397	0.707868	5.3032	1.13792e-07	2.20646e-05
chr8_10988582_10988806	15.1769	3.75037	0.686992	5.45912	4.78508e-08	1.12328e-05
chr19_42553138_42553666	17.0301	3.74823	0.637279	5.88162	4.06272e-09	1.61371e-06
chr6_153296295_153296812	17.901	3.74448	0.614715	6.09142	1.11917e-09	5.81314e-07
chr14_79657490_79657810	10.3849	3.7431	0.792501	4.72314	2.32229e-06	0.000241904
chr7_158406219_158406602	18.6175	3.74258	0.597856	6.26	3.84984e-10	2.66221e-07
chr8_117484735_117485308	29.3533	3.74242	0.49299	7.59126	3.16813e-14	1.91407e-10
chr3_148250063_148250626	23.3595	3.74104	0.573997	6.51753	7.14766e-11	6.86323e-08
chr6_141569617_141569878	13.518	3.74097	0.662519	5.64658	1.63675e-08	4.85489e-06
chr2_152366815_152367074	9.03791	3.74096	0.842435	4.44065	8.96861e-06	0.000728603
chr12_64837984_64838424	14.2341	3.7405	0.708456	5.27979	1.29333e-07	2.42983e-05
chr9_36383368_36383580	9.28198	3.73958	0.815598	4.58508	4.53818e-06	0.000419776
chr5_157860232_157860413	7.38009	3.7395	0.900106	4.15451	3.25992e-05	0.00208939
chr1_64654251_64654430	10.6012	3.7372	0.742863	5.03081	4.88414e-07	6.99731e-05
chr18_2605792_2605931	6.88146	3.7236	0.899788	4.13831	3.4988e-05	0.00221651
chr1_15558072_15558410	16.941	3.7219	0.625279	5.95239	2.6426e-09	1.15438e-06
chr7_97889360_97889686	19.815	3.72098	0.58083	6.40632	1.49076e-10	1.19668e-07
chr2_196459112_196459284	6.89019	3.71784	0.907862	4.09516	4.21886e-05	0.00259254
chr17_46928412_46928589	11.5105	3.70789	0.780115	4.753	2.00424e-06	0.000214018
chr5_73696004_73696265	7.94722	3.70634	0.853307	4.3435	1.40233e-05	0.00105999
chr4_134109741_134109874	7.34659	3.70528	0.892152	4.15319	3.27867e-05	0.00209906
chr8_126793148_126793311	10.6204	3.69641	0.819563	4.51022	6.47615e-06	0.00055644
chr2_161776652_161776966	9.74911	3.69613	0.799568	4.62266	3.78854e-06	0.000360307
chr15_84770189_84770468	8.49715	3.69398	0.832517	4.43712	9.11723e-06	0.000736641
chr2_141082659_141082984	12.3032	3.69211	0.70967	5.20258	1.96545e-07	3.36719e-05
chr1_196121291_196121530	9.03942	3.68975	0.810461	4.55266	5.29724e-06	0.000472108
chr8_77367017_77367350	22.0048	3.68958	0.548786	6.72316	1.77824e-11	2.37356e-08
chr12_70279440_70279687	7.12693	3.6854	0.895856	4.11384	3.89136e-05	0.00242167
chr20_7697127_7697454	9.09666	3.68479	0.78964	4.66641	3.06507e-06	0.00030253
chr8_79942880_79943264	13.2518	3.68433	0.675545	5.45386	4.92874e-08	1.14298e-05
chr10_66123471_66123784	11.9659	3.6815	0.764968	4.81262	1.48967e-06	0.000169982
chr13_84711428_84711852	23.3885	3.67906	0.537198	6.84862	7.4567e-12	1.18884e-08
chr3_60840167_60840686	16.4416	3.67817	0.62228	5.9108	3.40452e-09	1.39078e-06
chr1_162391447_162391802	8.45581	3.66816	0.843556	4.34845	1.37101e-05	0.00104087
chr5_137738260_137738825	30.1964	3.66788	0.520715	7.04392	1.86902e-12	3.90084e-09
chr18_49678453_49678853	19.2754	3.66691	0.579943	6.32289	2.56715e-10	1.92605e-07
chr21_31706107_31706302	8.12221	3.66536	0.824229	4.44702	8.70693e-06	0.000712386
chr14_66760196_66760895	24.1232	3.6623	0.529508	6.91643	4.63163e-12	8.28685e-09
chr11_77169934_77170188	6.12355	3.66122	0.93517	3.91503	9.03926e-05	0.00483967
chrX_40812033_40812462	15.1083	3.66107	0.656326	5.57812	2.43135e-08	6.67697e-06
chr13_62879821_62880140	7.87062	3.65609	0.90183	4.05408	5.0331e-05	0.00300445
chr2_192286642_192287088	19.5047	3.65105	0.598836	6.09692	1.08133e-09	5.66792e-07
chr6_144500909_144501232	13.0982	3.64902	0.670577	5.44161	5.28017e-08	1.20261e-05
chr4_146094086_146094373	12.9547	3.64832	0.714955	5.10286	3.3455e-07	5.18263e-05
chr14_22487346_22487533	12.9346	3.64794	0.700567	5.20713	1.91787e-07	3.30562e-05
chr8_135889617_135889957	19.007	3.64653	1.0437	3.49385	0.000476102	0.0190426
chr11_21604285_21604725	12.7797	3.64631	0.680629	5.35726	8.44914e-08	1.74754e-05
chr10_52096017_52096232	9.29365	3.64324	0.765793	4.75747	1.96039e-06	0.000210904
chr2_231288641_231289122	22.9616	3.6411	0.526747	6.91242	4.76459e-12	8.28685e-09
chr14_35754924_35755531	11.2725	3.64041	0.747144	4.87244	1.10228e-06	0.000133151
chr16_2434632_2434984	11.9419	3.63874	0.72907	4.99094	6.00874e-07	8.20153e-05
chr1_38172950_38173459	14.4387	3.63621	0.659943	5.50989	3.59062e-08	8.97975e-06
chr3_153380832_153381031	11.2118	3.63251	0.760198	4.77837	1.76723e-06	0.000193756
chr10_135214313_135215271	58.5881	3.63122	0.395049	9.19184	3.8617e-20	2.21644e-15
chr2_232486373_232486619	20.1826	3.63067	0.552874	6.5669	5.13737e-11	5.2654e-08
chr8_122163045_122163361	10.8142	3.62965	0.755306	4.80554	1.54336e-06	0.000174891
chr9_86088191_86088812	27.4089	3.62682	0.490343	7.39649	1.39832e-13	5.535e-10
chr2_129288630_129288849	7.50227	3.62625	0.840146	4.31621	1.58728e-05	0.0011598
chr9_132652644_132653063	28.6199	3.62557	0.507828	7.13935	9.3772e-13	2.39204e-09
chr3_196971707_196971906	9.39379	3.62396	0.815817	4.44212	8.90768e-06	0.000726037
chr5_71924975_71925242	11.6714	3.62325	0.682807	5.3064	1.11811e-07	2.17458e-05
chr2_236389213_236389530	7.5004	3.62323	0.835476	4.33672	1.44624e-05	0.00108436
chr9_78907563_78908008	13.7943	3.62246	0.656741	5.51581	3.47186e-08	8.77837e-06
chr3_101504100_101504562	17.4579	3.61682	0.599919	6.02885	1.65131e-09	8.10067e-07
chr10_117577662_117577877	8.49011	3.61502	0.808097	4.4735	7.69487e-06	0.000643337
chr4_86435278_86435808	19.8202	3.61266	0.582901	6.19771	5.7289e-10	3.55473e-07
chr8_62548532_62549273	23.5991	3.60745	0.546609	6.59969	4.12018e-11	4.33908e-08
chr9_79266207_79266582	15.4926	3.60665	0.667777	5.40098	6.62784e-08	1.44917e-05
chr2_14109061_14109234	8.84889	3.60385	0.768274	4.69083	2.72093e-06	0.000273943
chr12_17137997_17138165	6.25551	3.6037	0.932957	3.86267	0.000112155	0.00578622
chr5_168436943_168437232	16.8149	3.60342	0.601626	5.98946	2.10533e-09	9.86419e-07
chrX_3926808_3927360	20.9383	3.60061	0.552765	6.51382	7.32632e-11	6.89341e-08
chr1_162819604_162819799	10.389	3.59511	0.75615	4.7545	1.98943e-06	0.000212832
chr2_216238717_216238981	11.0113	3.59397	0.754795	4.76152	1.9214e-06	0.000207683
chr8_110930257_110930392	6.42199	3.58991	1.01597	3.53349	0.000410109	0.0168372
chr7_40351065_40351229	6.98294	3.57238	0.987192	3.61873	0.000296053	0.0129217
chr4_63483811_63484027	7.41864	3.56897	0.877306	4.0681	4.73988e-05	0.00284423
chr8_134963384_134963706	10.285	3.56892	0.818232	4.36175	1.29026e-05	0.000990705
chr4_23306749_23307046	8.87001	3.56676	0.827651	4.3095	1.63622e-05	0.00118725
chr1_12380589_12381073	18.5665	3.56651	0.615878	5.79093	6.99978e-09	2.53474e-06
chr1_200115407_200115608	9.95494	3.56195	0.733469	4.85631	1.19595e-06	0.000141823
chr2_226938373_226938852	12.0576	3.56057	0.73417	4.84979	1.2359e-06	0.000145951
chr11_13340531_13340822	18.6851	3.55861	0.596418	5.96664	2.42187e-09	1.08174e-06
chr14_23377940_23378108	6.66233	3.55805	1.41073	2.52213	0.0116646	0.255581
chr22_32533796_32534364	27.7016	3.55711	0.562926	6.31897	2.63313e-10	1.96272e-07
chr11_37392414_37392840	19.4584	3.55699	0.599335	5.93489	2.94041e-09	1.24551e-06
chr9_116684330_116684715	14.4633	3.55617	0.650123	5.46999	4.50049e-08	1.06519e-05
chr14_96029335_96029686	12.752	3.55081	0.667196	5.32199	1.02638e-07	2.04194e-05
chr10_92958633_92958859	16.3512	3.55027	0.643537	5.5168	3.45227e-08	8.76493e-06
chr12_27919600_27919895	9.9905	3.54143	0.760574	4.65626	3.21998e-06	0.000315891
chr7_34317127_34317660	15.2694	3.53923	0.648872	5.45443	4.91295e-08	1.14162e-05
chr11_6648700_6649232	15.1044	3.53794	0.637778	5.54729	2.90128e-08	7.65286e-06
chr3_194848896_194849256	19.6357	3.53676	0.548561	6.44733	1.13835e-10	9.61626e-08
chr9_100390057_100390196	10.4605	3.53669	0.731771	4.83306	1.34451e-06	0.000157229
chr6_131097615_131098122	15.3986	3.53646	0.653941	5.40792	6.37606e-08	1.40578e-05
chr7_133347685_133348059	14.6378	3.53626	0.653256	5.41329	6.18761e-08	1.38187e-05
chr3_125029582_125029860	7.22159	3.5352	0.879468	4.0197	5.82719e-05	0.00338517
chr5_158461663_158461830	10.7391	3.53422	0.725475	4.87159	1.10702e-06	0.000133484
chr6_96694188_96694828	29.9206	3.53365	0.469139	7.53221	4.98894e-14	2.60312e-10
chr11_28280731_28281385	19.6522	3.53226	0.586937	6.01812	1.76454e-09	8.54648e-07
chr7_87701726_87702244	19.4932	3.53083	0.577985	6.10887	1.00341e-09	5.35731e-07
chr7_11561735_11561872	7.92116	3.52884	0.844982	4.17623	2.96385e-05	0.00192761
chr20_913776_914173	14.7034	3.52849	0.632832	5.57572	2.46515e-08	6.75362e-06
chr13_60593797_60594101	9.08824	3.52845	0.772249	4.56906	4.89912e-06	0.000447039
chr1_76697176_76697452	8.72613	3.5276	0.795863	4.43242	9.31795e-06	0.000749209
chr20_35224172_35224474	20.5305	3.52317	0.562926	6.25868	3.88255e-10	2.66875e-07
chr18_66147580_66147862	10.1366	3.52277	0.761897	4.62368	3.76997e-06	0.000358838
chr1_226518054_226518232	11.3464	3.51825	0.703319	5.00236	5.66324e-07	7.85132e-05
chr7_79497419_79497697	7.02918	3.51751	0.833344	4.22096	2.43269e-05	0.00164443
chr14_86590778_86590926	8.13012	3.51481	0.833863	4.2151	2.49672e-05	0.00167701
chr7_11235780_11236212	16.8595	3.51395	0.625947	5.61382	1.97912e-08	5.70818e-06
chr1_101812102_101812365	6.93705	3.51039	0.847952	4.13984	3.47544e-05	0.00220536
chr3_67735937_67736241	11.5006	3.50978	0.677953	5.17703	2.25451e-07	3.75069e-05
chr4_97406066_97406273	7.23549	3.50923	0.845063	4.15262	3.28694e-05	0.00209967
chr5_80105387_80105591	11.4747	3.50886	0.707372	4.96041	7.03434e-07	9.37839e-05
chr10_121400525_121400870	14.4592	3.50704	0.642965	5.45448	4.91174e-08	1.14162e-05
chr1_220310858_220311088	15.65	3.50659	0.607079	5.77617	7.64223e-09	2.66588e-06
chr11_106463778_106464164	9.21152	3.50634	0.80805	4.33926	1.42961e-05	0.00107399
chr16_31033909_31034113	9.32019	3.506	0.797938	4.39383	1.1137e-05	0.000875035
chr8_39605217_39605411	6.54228	3.501	0.980098	3.57209	0.000354141	0.0149457
chr4_177902667_177903204	15.9362	3.50076	0.639639	5.47302	4.42429e-08	1.05367e-05
chr5_107338828_107339290	23.5952	3.4924	0.524852	6.65407	2.85092e-11	3.31053e-08
chr19_10609179_10609340	10.0801	3.49138	0.735367	4.74781	2.05631e-06	0.000218359
chr10_112789941_112790404	19.2702	3.48854	0.568353	6.13798	8.35785e-10	4.68003e-07
chr6_107136542_107136720	8.68895	3.48644	0.867596	4.01851	5.85677e-05	0.00339719
chr13_33123036_33123230	7.35688	3.48363	0.851341	4.09193	4.27792e-05	0.00261763
chr12_85925065_85925616	30.3119	3.48173	0.4893	7.11573	1.11323e-12	2.77801e-09
chr2_68964859_68965254	12.3045	3.47556	0.708231	4.90738	9.23025e-07	0.00011669
chr22_46453919_46454251	13.0442	3.4754	0.651942	5.33085	9.77564e-08	1.96869e-05
chr7_116414019_116414399	11.0822	3.47533	0.697455	4.98287	6.26473e-07	8.51046e-05
chr10_27318909_27319457	24.6235	3.47409	0.511509	6.79184	1.1071e-11	1.64055e-08
chr2_35137167_35137435	11.9444	3.47304	0.732714	4.73996	2.13756e-06	0.000225527
chr2_26080373_26080793	17.9416	3.47221	0.603505	5.7534	8.74684e-09	2.9794e-06
chr12_124144660_124144822	8.4978	3.46791	0.802536	4.32119	1.5519e-05	0.00114295
chr3_36604525_36604774	13.9729	3.46437	0.640514	5.40874	6.34696e-08	1.40578e-05
chr1_226345438_226345833	12.225	3.46075	0.719012	4.81321	1.48527e-06	0.000169982
chr14_47959722_47960006	7.00551	3.46056	0.972483	3.55848	0.000373011	0.015593
chr11_82317838_82318076	9.41032	3.4596	0.839825	4.11944	3.79799e-05	0.00237718
chr8_134018434_134018783	11.0143	3.4588	0.699099	4.9475	7.51708e-07	9.91832e-05
chr9_69779547_69779780	9.0153	3.45755	0.80506	4.29477	1.74871e-05	0.00125225
chr6_128416453_128416850	22.955	3.45538	0.518218	6.6678	2.59664e-11	3.22206e-08
chr3_47095882_47096168	8.65632	3.45498	0.759554	4.5487	5.39794e-06	0.000478943
chr22_35149494_35149720	8.2219	3.45407	0.797065	4.33349	1.46767e-05	0.00109349
chr15_68591326_68591676	18.1017	3.45303	0.56575	6.10346	1.03798e-09	5.51626e-07
chr8_62930484_62930794	9.91525	3.45294	0.742576	4.64995	3.32022e-06	0.000322174
chr7_39646056_39646263	7.89658	3.44869	0.806518	4.27603	1.90254e-05	0.00133857
chr4_152935542_152935874	9.07311	3.44854	0.780125	4.4205	9.84718e-06	0.000786069
chr4_185338498_185338796	10.8325	3.44809	0.70922	4.8618	1.16322e-06	0.000138802
chr3_167468125_167468583	19.5832	3.44601	0.572513	6.0191	1.75395e-09	8.54252e-07
chr3_115078293_115078836	19.9024	3.44169	0.537452	6.40372	1.5164e-10	1.20881e-07
chr4_176601656_176601811	6.56777	3.44164	0.921804	3.73359	0.000188771	0.00887968
chr14_43994823_43995220	20.0667	3.44136	0.553753	6.21461	5.14532e-10	3.29965e-07
chr6_2110784_2111207	14.3045	3.4402	0.624317	5.51034	3.58149e-08	8.97975e-06
chr4_158760604_158761100	12.6759	3.43396	0.697604	4.92251	8.5442e-07	0.000109745
chr3_28213471_28213761	10.842	3.43153	0.719913	4.76659	1.87369e-06	0.000203292
chr19_49829470_49829845	14.3696	3.43006	0.621395	5.51994	3.39115e-08	8.70857e-06
chr5_5523390_5523836	25.2827	3.42666	0.49173	6.96859	3.20135e-12	6.33596e-09
chr11_5839640_5840370	15.0759	3.42624	0.638693	5.36445	8.11949e-08	1.69463e-05
chr13_44333107_44333343	8.87875	3.42421	0.767256	4.46293	8.08456e-06	0.000670546
chr14_51206212_51206716	15.1629	3.41993	0.612923	5.5797	2.40936e-08	6.67697e-06
chr4_41551545_41551779	8.21355	3.41959	0.837417	4.0835	4.43628e-05	0.00269299
chr2_140051739_140052006	9.65606	3.41697	0.800566	4.2682	1.97059e-05	0.00137762
chr5_32020398_32020730	10.1876	3.4161	0.730825	4.6743	2.94956e-06	0.000292386
chr5_116017271_116018102	19.7157	3.41293	0.567174	6.01744	1.77197e-09	8.54648e-07
chr3_20751285_20751542	9.41808	3.4128	0.781745	4.36562	1.26764e-05	0.00097595
chr1_230761023_230761479	22.3358	3.41234	0.530879	6.42771	1.29539e-10	1.06214e-07
chr12_110822060_110822455	18.94	3.41165	0.546712	6.2403	4.36729e-10	2.89381e-07
chr11_34247812_34248157	17.6976	3.4104	0.575463	5.92635	3.09736e-09	1.29291e-06
chr6_126621804_126622257	15.5702	3.40973	0.634885	5.37063	7.84621e-08	1.65261e-05
chr10_47542844_47543147	14.6724	3.40476	0.649272	5.24397	1.5716e-07	2.85453e-05
chr9_113736925_113737326	12.0285	3.40215	0.699993	4.86026	1.17231e-06	0.000139308
chr4_68627829_68628258	28.9722	3.40099	0.509701	6.67252	2.51442e-11	3.17179e-08
chr12_10553556_10553755	6.74393	3.39807	0.848191	4.00626	6.16888e-05	0.00353183
chr6_144193414_144193627	11.9752	3.39705	0.684489	4.9629	6.94476e-07	9.2805e-05
chr1_10359209_10359517	10.2886	3.39587	0.702556	4.8336	1.34089e-06	0.000157209
chr2_23523993_23524308	13.1902	3.39283	0.681219	4.98052	6.34127e-07	8.60426e-05
chr13_26955948_26956187	10.7389	3.39282	0.738395	4.59486	4.33043e-06	0.000403814
chr12_78577631_78577928	13.3168	3.39157	0.745287	4.55069	5.34715e-06	0.000475818
chr8_110295790_110295994	9.47732	3.38756	0.816478	4.14899	3.33944e-05	0.00212965
chr18_48580184_48580459	8.59529	3.38699	0.784641	4.31661	1.58441e-05	0.00115844
chr3_142755387_142755693	10.2473	3.38582	0.727889	4.65156	3.29428e-06	0.000320469
chr11_88357582_88357760	8.42173	3.37564	0.78162	4.31878	1.56895e-05	0.00115081
chr14_42218678_42218907	9.32928	3.37558	0.784672	4.3019	1.69343e-05	0.00122182
chr14_62770916_62771452	18.3612	3.37545	0.561832	6.00793	1.87904e-09	8.95824e-07
chr3_190714155_190714476	8.2678	3.37295	0.786868	4.28655	1.81473e-05	0.00129103
chr5_15983597_15983823	11.9018	3.37283	0.680927	4.9533	7.29663e-07	9.68309e-05
chr9_89796747_89796918	7.1168	3.37041	0.846681	3.98073	6.87046e-05	0.00386412
chr7_72980352_72980561	8.25454	3.36776	0.810029	4.15758	3.21631e-05	0.00206837
chr7_144167231_144167518	19.0414	3.36733	0.592336	5.68483	1.30943e-08	4.05152e-06
chr2_199480760_199481027	13.3854	3.36723	0.631965	5.32819	9.91981e-08	1.99074e-05
chr15_44027252_44027788	12.8041	3.36449	0.641798	5.24228	1.58603e-07	2.87255e-05
chr6_47020918_47021286	16.0408	3.36364	0.606907	5.54227	2.98581e-08	7.81336e-06
chr7_39395462_39395700	7.20928	3.36312	0.795385	4.2283	2.35468e-05	0.00159938
chr12_8862013_8862366	26.9822	3.36213	0.468108	7.18237	6.85125e-13	2.0114e-09
chr14_62356662_62357095	16.9167	3.35762	0.573953	5.84999	4.91594e-09	1.89364e-06
chr4_131154627_131154850	10.7766	3.35641	0.717577	4.67743	2.90498e-06	0.000288715
chr14_33011690_33012085	13.7532	3.34945	0.679608	4.9285	8.28652e-07	0.000106878
chr1_95077840_95078393	21.6724	3.34929	0.547895	6.11302	9.7761e-10	5.30398e-07
chr8_138666385_138666731	10.9703	3.34838	0.720051	4.6502	3.31621e-06	0.000322057
chrX_97322114_97322318	10.9937	3.34787	0.730111	4.58542	4.53073e-06	0.000419425
chrX_107605298_107605492	11.7271	3.34786	0.669801	4.99829	5.78418e-07	7.99004e-05
chr3_179984912_179985294	15.0153	3.34679	0.66393	5.04087	4.63413e-07	6.74216e-05
chr10_112001085_112001899	19.4566	3.34614	0.559235	5.98343	2.18485e-09	1.01129e-06
chr3_119225622_119225840	7.00196	3.34417	0.893529	3.74265	0.000182087	0.0086479
chr3_45103519_45103798	12.5185	3.34162	0.737942	4.5283	5.94591e-06	0.000520623
chr4_180120363_180120495	6.44192	3.33864	0.924467	3.61142	0.000304525	0.0132062
chr11_16120451_16120635	10.2722	3.33648	0.695554	4.79687	1.61165e-06	0.000181554
chr1_19455545_19456131	19.2696	3.33551	0.537679	6.20354	5.52087e-10	3.46309e-07
chr17_51648833_51649097	10.3184	3.33466	0.744625	4.47831	7.52364e-06	0.000632244
chr11_15529061_15529372	17.8649	3.33301	0.619066	5.38393	7.28784e-08	1.55787e-05
chr3_69733777_69734007	13.6511	3.33237	0.694927	4.79528	1.62445e-06	0.000182459
chr17_50466689_50467637	24.205	3.33205	0.497841	6.693	2.18642e-11	2.88485e-08
chr15_70820573_70820857	24.8332	3.32976	0.499624	6.66453	2.65506e-11	3.22206e-08
chr5_139517713_139517943	9.41204	3.32859	0.754428	4.41207	1.02386e-05	0.000812796
chr4_4494089_4494528	15.0004	3.32801	0.595141	5.59197	2.24512e-08	6.30121e-06
chr8_95179908_95180139	11.2252	3.32548	0.705735	4.71208	2.45198e-06	0.000253344
chr3_65423734_65424129	13.6254	3.32418	0.649049	5.12161	3.02939e-07	4.81643e-05
chr6_169169280_169169569	11.1741	3.32291	0.672775	4.93911	7.84787e-07	0.000102255
chr4_167093876_167094058	6.62777	3.32071	0.920086	3.60913	0.000307227	0.0133083
chr5_110153232_110153725	13.3438	3.31978	0.671653	4.9427	7.70498e-07	0.000101117
chr6_18457545_18458075	15.2557	3.31567	0.661707	5.01079	5.42075e-07	7.58845e-05
chr8_40149476_40150163	21.0947	3.31379	0.578942	5.72387	1.04125e-08	3.41504e-06
chr9_120480471_120480610	5.96994	3.30814	0.931543	3.55125	0.000383408	0.0159607
chr1_54232158_54232913	22.3633	3.30668	0.551899	5.99145	2.07978e-09	9.82469e-07
chr17_73638285_73638622	13.7756	3.30551	0.662185	4.99182	5.98115e-07	8.19179e-05
chr15_99476652_99477097	21.6693	3.30219	0.524591	6.29479	3.07822e-10	2.25065e-07
chr5_78712293_78712806	15.0643	3.30092	0.619788	5.32588	1.00465e-07	2.00981e-05
chr4_85651524_85651825	15.2461	3.29961	0.622336	5.30198	1.14554e-07	2.21005e-05
chr7_54052374_54052778	16.7549	3.2967	0.570337	5.78026	7.45832e-09	2.63501e-06
chr15_40152441_40152870	22.9106	3.29627	0.490095	6.72577	1.7466e-11	2.35876e-08
chr6_54772229_54772385	11.3541	3.2956	0.703467	4.68479	2.80249e-06	0.000280471
chr14_79458252_79458470	8.64186	3.28991	0.826374	3.98114	6.85863e-05	0.00386125
chr22_40490546_40490735	7.45458	3.28949	0.800819	4.10766	3.99694e-05	0.00247873
chr13_93458404_93458826	18.6379	3.28938	0.549734	5.98358	2.18285e-09	1.01129e-06
chr14_66198747_66199236	11.2563	3.2843	0.704991	4.65864	3.18299e-06	0.000313092
chr18_53915802_53916328	20.4266	3.28359	0.52595	6.24317	4.28795e-10	2.89381e-07
chr4_145036728_145037031	11.4575	3.28231	0.689059	4.76347	1.90296e-06	0.000206078
chr20_9870143_9870496	9.10327	3.28091	0.768484	4.26933	1.96057e-05	0.00137229
chr1_47141329_47141741	27.9695	3.28004	0.499853	6.56201	5.30869e-11	5.39283e-08
chr17_42544513_42544679	4.77156	3.27928	0.974512	3.36505	0.000765301	0.0282112
chr3_36515565_36516166	14.9035	3.27907	0.669154	4.90033	9.56782e-07	0.000119771
chr10_33955508_33956101	23.1851	3.27803	0.520449	6.29847	3.00594e-10	2.21189e-07
chr8_84339097_84339248	6.33967	3.27701	0.890078	3.68171	0.000231674	0.01057
chr5_148343223_148343530	14.3341	3.27567	0.616054	5.31718	1.0539e-07	2.07866e-05
chr3_167991673_167992006	11.4566	3.2737	0.690759	4.73928	2.14475e-06	0.00022587
chr2_207083611_207083805	7.20884	3.26959	0.823879	3.96854	7.23144e-05	0.00402573
chr4_185626860_185627114	9.69726	3.26832	0.76047	4.29776	1.72533e-05	0.00123782
chr2_12570969_12571211	13.8242	3.26732	0.645152	5.06442	4.09643e-07	6.15489e-05
chr13_113842896_113843252	10.3202	3.26707	0.721771	4.52646	5.99787e-06	0.000524373
chr17_3070855_3071175	11.892	3.26707	0.728471	4.48482	7.29744e-06	0.000617565
chr16_22696286_22696427	9.7217	3.26438	0.743012	4.39345	1.11568e-05	0.000875393
chr2_227344835_227345050	16.2995	3.26125	0.631929	5.16078	2.45927e-07	4.02713e-05
chr10_116885317_116885657	16.8829	3.25924	0.598574	5.44502	5.17998e-08	1.18214e-05
chr2_86088392_86088561	8.73466	3.2582	0.768592	4.23918	2.24342e-05	0.00153769
chr8_138155257_138155426	15.4562	3.25792	0.586759	5.55239	2.81788e-08	7.54004e-06
chr1_24603943_24604574	20.8901	3.25725	0.506329	6.43308	1.25045e-10	1.04015e-07
chr5_16347217_16347682	13.3289	3.25631	0.637106	5.11109	3.20307e-07	5.02553e-05
chr9_106560813_106561301	19.299	3.25488	0.636008	5.11768	3.09317e-07	4.88402e-05
chr8_129643859_129644041	7.68605	3.25434	0.811972	4.00794	6.12494e-05	0.00351677
chr7_69085183_69085344	9.98348	3.25399	0.720879	4.51391	6.36426e-06	0.000547646
chr7_124463705_124463907	6.26877	3.25177	0.891768	3.64644	0.000265901	0.0118621
chr3_21371871_21372122	17.5886	3.25023	0.570215	5.70001	1.19804e-08	3.81062e-06
chr15_65547224_65547625	11.4387	3.24622	0.643893	5.04155	4.61783e-07	6.73551e-05
chrX_44927873_44928149	22.3065	3.24583	0.529412	6.13102	8.73164e-10	4.77292e-07
chr15_30343128_30343402	9.8491	3.24237	0.746439	4.34379	1.40048e-05	0.00105974
chr18_20454781_20455012	9.90808	3.24197	0.710024	4.566	4.97114e-06	0.000451458
chr20_11382473_11382985	11.4494	3.2419	0.711024	4.55949	5.1279e-06	0.000460952
chr5_168337124_168337263	13.4342	3.24124	0.603233	5.37312	7.73851e-08	1.64297e-05
chr3_173265815_173266333	17.5277	3.2386	0.565305	5.72895	1.01056e-08	3.33342e-06
chr1_174959615_174959966	13.7171	3.23737	0.627666	5.15779	2.49882e-07	4.08607e-05
chr4_71423800_71424306	11.876	3.23517	0.684468	4.72655	2.28367e-06	0.00023853
chr2_174361517_174361832	13.4795	3.23492	0.604259	5.35354	8.62487e-08	1.7743e-05
chr15_41721522_41722070	24.7775	3.23259	0.475529	6.79789	1.06163e-11	1.6035e-08
chr19_40168547_40169143	34.1136	3.23063	0.42208	7.65406	1.9473e-14	1.3149e-10
chr4_126455617_126455755	5.12384	3.23052	0.977053	3.30639	0.000945059	0.0336698
chr5_160363628_160364127	22.9611	3.2302	0.500944	6.44822	1.13168e-10	9.61626e-08
chr2_23525513_23525720	11.4243	3.22972	0.695933	4.64084	3.4699e-06	0.000333316
chr18_64128701_64128839	7.95043	3.22969	0.84893	3.80442	0.000142139	0.00705414
chr3_3069926_3070268	9.00334	3.2284	0.756011	4.27031	1.95205e-05	0.00136716
chr6_169515812_169516118	12.9185	3.21892	0.691885	4.6524	3.281e-06	0.000319719
chr17_65527509_65527916	17.9603	3.21702	0.547665	5.87407	4.25221e-09	1.67364e-06
chr10_91230291_91230721	21.9928	3.21694	0.501393	6.41602	1.39885e-10	1.13883e-07
chr11_118705215_118705566	15.2488	3.21646	0.616743	5.21523	1.83586e-07	3.19787e-05
chr6_137177548_137177922	12.9555	3.21609	0.633125	5.07971	3.78013e-07	5.73974e-05
chr4_11615350_11615518	9.06801	3.21397	0.756693	4.24739	2.16276e-05	0.00148929
chr3_151063653_151063925	11.3275	3.21373	0.690542	4.65392	3.25681e-06	0.000318444
chr3_78387685_78387838	7.75011	3.2131	0.812294	3.95558	7.63482e-05	0.00421148
chr15_51649334_51649484	5.50358	3.21299	0.949307	3.38457	0.000712903	0.0265611
chr21_37376824_37377018	8.28072	3.21231	0.797938	4.02577	5.67903e-05	0.00331926
chr1_220503754_220503925	7.42618	3.21061	0.800967	4.00842	6.11256e-05	0.00351184
chr15_90403630_90403931	15.2192	3.20797	0.63813	5.02714	4.97854e-07	7.11695e-05
chr3_166085654_166086276	26.266	3.20756	0.463336	6.92274	4.42986e-12	8.28685e-09
chr5_146444564_146445171	21.0302	3.20607	0.524558	6.11196	9.84178e-10	5.30398e-07
chr10_52396760_52397245	10.5624	3.2039	0.721182	4.44257	8.88927e-06	0.000725236
chr21_40011547_40011902	12.3213	3.20355	0.637894	5.02207	5.11181e-07	7.25327e-05
chr13_100200005_100201094	24.1093	3.20351	0.492387	6.50609	7.71338e-11	7.14053e-08
chr13_102981347_102981699	10.7956	3.20192	0.69349	4.61712	3.8911e-06	0.000368534
chr5_50040490_50040962	27.1442	3.20086	0.469906	6.81172	9.64414e-12	1.47608e-08
chr12_73846545_73847033	18.2572	3.19852	0.563569	5.67547	1.38308e-08	4.22248e-06
chr9_37302373_37302669	7.66873	3.19822	0.795311	4.02134	5.78674e-05	0.00336849
chr3_127116734_127116931	10.655	3.19803	0.693065	4.61434	3.94352e-06	0.000372577
chr4_74561140_74561617	10.825	3.19659	0.701866	4.55442	5.25311e-06	0.000469268
chr9_124632990_124633244	11.0644	3.19458	0.678227	4.71019	2.47481e-06	0.000255014
chr5_35877032_35877359	11.4788	3.18927	0.649302	4.91185	9.02221e-07	0.000114722
chr1_215791305_215791698	16.1342	3.18705	0.591694	5.38632	7.19139e-08	1.543e-05
chr18_23533621_23534149	12.9321	3.18447	0.635596	5.01021	5.43712e-07	7.59667e-05
chr5_166723729_166723915	15.7437	3.18272	0.613875	5.18463	2.1644e-07	3.62178e-05
chr1_153226109_153226720	25.9672	3.18252	0.475749	6.68949	2.23946e-11	2.92125e-08
chr18_6537451_6537777	15.9415	3.18142	0.567479	5.60624	2.06766e-08	5.90419e-06
chr5_153276247_153276563	12.8886	3.18028	0.633295	5.0218	5.11881e-07	7.25424e-05
chr20_8583366_8583710	10.253	3.1796	0.72253	4.40064	1.0793e-05	0.00084975
chr11_107940759_107941092	14.5817	3.17938	0.593199	5.35971	8.33545e-08	1.73338e-05
chr2_84479104_84479665	25.5534	3.17915	0.481199	6.60673	3.92889e-11	4.17593e-08
chr8_32199779_32200119	10.6177	3.17605	0.707761	4.48746	7.20772e-06	0.000611083
chrX_7170199_7170653	12.5095	3.17478	0.658014	4.82479	1.40154e-06	0.000162673
chr7_146778852_146779059	7.49621	3.17234	0.841057	3.77186	0.000162038	0.00787487
chr14_22626974_22627448	21.9022	3.17193	0.515304	6.15546	7.48576e-10	4.25395e-07
chr3_194466624_194466895	16.3792	3.17146	0.571304	5.55126	2.8361e-08	7.57114e-06
chr1_9582621_9582964	15.3195	3.16999	0.585022	5.41858	6.00753e-08	1.34953e-05
chr10_130463036_130463360	10.755	3.16923	0.682174	4.64579	3.38782e-06	0.000326251
chr9_107546478_107546747	10.0304	3.16791	0.735903	4.30479	1.67141e-05	0.00120933
chr14_75605118_75605451	10.2916	3.16595	0.693494	4.56522	4.98981e-06	0.000452337
chr22_39337704_39338039	11.6924	3.16549	0.641853	4.9318	8.14768e-07	0.000105443
chr13_45793401_45793576	9.67864	3.16515	0.70784	4.47157	7.76476e-06	0.000648236
chr10_94698680_94698859	6.62912	3.16481	0.855514	3.69931	0.000216183	0.00994227
chr3_138970449_138970990	13.475	3.1645	0.610122	5.18667	2.14089e-07	3.60344e-05
chr11_134764056_134764211	6.33596	3.16345	0.865875	3.65347	0.000258716	0.0115783
chr3_141405356_141406140	31.0591	3.16319	0.43059	7.34618	2.03947e-13	7.80377e-10
chr6_65983050_65983307	9.75186	3.16302	0.720027	4.39292	1.11841e-05	0.000876935
chr4_155537931_155538156	12.8023	3.16233	0.631189	5.01011	5.43986e-07	7.59667e-05
chr15_101826713_101827335	13.6135	3.1616	0.623747	5.06872	4.00493e-07	6.0332e-05
chr11_104898470_104898801	9.0294	3.15983	0.74239	4.25629	2.07843e-05	0.00144238
chr10_6515993_6516326	15.6482	3.15911	0.568023	5.56159	2.67331e-08	7.16989e-06
chr5_150938471_150938741	7.5129	3.15852	0.80202	3.9382	8.20948e-05	0.00447047
chr17_77826545_77826884	13.119	3.15825	0.604377	5.22563	1.73564e-07	3.05233e-05
chr3_105787483_105787942	18.7567	3.15662	0.541107	5.83363	5.42354e-09	2.04794e-06
chr9_37515083_37515264	10.3837	3.15555	0.709725	4.44616	8.74194e-06	0.000714232
chr10_91705816_91706126	11.9025	3.15507	0.672785	4.68956	2.7379e-06	0.000274967
chr20_8209014_8209243	10.4129	3.15302	0.710719	4.43637	9.1487e-06	0.00073801
chr11_22242824_22243111	8.88593	3.15293	0.815684	3.86538	0.000110916	0.00573778
chr10_129936266_129936445	10.5043	3.15115	0.682557	4.61669	3.89913e-06	0.00036899
chr3_84020953_84021166	7.60461	3.14918	0.890795	3.53525	0.000407388	0.0167418
chr9_9924350_9924647	8.24184	3.14839	0.773678	4.06938	4.71384e-05	0.00283154
chrX_105102507_105102811	21.1891	3.14829	0.552431	5.69897	1.20535e-08	3.81165e-06
chrX_68139563_68140000	18.6813	3.14799	0.546742	5.75773	8.52501e-09	2.91248e-06
chr15_73363125_73363426	12.5119	3.14635	0.681392	4.61754	3.88322e-06	0.000368091
chr8_58714750_58715245	21.5434	3.14598	0.56197	5.59812	2.1669e-08	6.14174e-06
chr14_102121467_102121840	9.13527	3.14533	0.708086	4.44202	8.91173e-06	0.000726037
chr1_189320112_189320887	17.4177	3.14009	0.586409	5.35479	8.56582e-08	1.76849e-05
chr18_676813_677484	20.6716	3.13895	0.554573	5.66012	1.51268e-08	4.53373e-06
chr11_19353088_19353534	11.8141	3.1382	0.662961	4.73362	2.20555e-06	0.000231847
chr10_16764303_16764583	7.3153	3.1359	0.918745	3.41325	0.000641942	0.0242958
chr11_38175505_38175973	12.8667	3.13545	0.645391	4.85822	1.18447e-06	0.000140606
chr4_85067628_85068148	13.8271	3.13511	0.609293	5.14549	2.66821e-07	4.31389e-05
chr10_62156476_62156872	18.4511	3.1333	0.551407	5.68237	1.32837e-08	4.08367e-06
chr20_24719896_24720197	13.6011	3.13253	0.612015	5.11839	3.08154e-07	4.88139e-05
chrX_73483880_73484237	9.45704	3.13133	0.74891	4.18118	2.89996e-05	0.00189681
chr17_53654360_53654913	13.3083	3.13057	0.607367	5.15432	2.54546e-07	4.15051e-05
chrX_96019964_96020162	7.54506	3.12851	0.811619	3.85466	0.000115891	0.00593944
chr7_106408553_106408918	16.3319	3.12672	0.568522	5.49974	3.80348e-08	9.39015e-06
chr1_229322301_229322881	23.9691	3.12495	0.469645	6.65386	2.85512e-11	3.31053e-08
chr2_25814793_25815246	11.4911	3.12481	0.664793	4.70043	2.59619e-06	0.000264004
chrX_45984673_45985213	19.0053	3.12424	0.563879	5.54062	3.0141e-08	7.86344e-06
chr15_35908750_35909193	12.5069	3.12381	0.665986	4.6905	2.72532e-06	0.000273943
chr9_87309042_87309545	18.5616	3.12343	0.582436	5.3627	8.19868e-08	1.70805e-05
chr2_157520263_157520758	17.658	3.12222	0.558462	5.59074	2.26109e-08	6.33055e-06
chr2_69824356_69824732	13.6745	3.12167	0.626887	4.97964	6.37036e-07	8.63352e-05
chr12_73701904_73702176	12.7795	3.12113	0.631006	4.94628	7.56466e-07	9.96964e-05
chr4_99560760_99561151	17.3681	3.11942	0.577884	5.39801	6.73859e-08	1.46502e-05
chr1_8724015_8724451	29.0141	3.11849	0.442617	7.04557	1.84709e-12	3.90084e-09
chr7_39169893_39170181	9.84249	3.11803	0.698206	4.46578	7.97785e-06	0.000662302
chr18_65085199_65085663	22.0874	3.11666	0.508051	6.13454	8.54085e-10	4.72174e-07
chr16_11552310_11552683	15.5067	3.11549	0.621188	5.01538	5.29295e-07	7.46179e-05
chr3_159628979_159629426	12.9206	3.11518	0.668004	4.66341	3.11009e-06	0.000306447
chr22_30443392_30443717	19.9175	3.11237	0.522987	5.95115	2.66271e-09	1.15778e-06
chr4_58065121_58065541	11.0992	3.1123	0.671861	4.63236	3.61524e-06	0.000346409
chr5_157636211_157636692	14.2871	3.11223	0.668861	4.65304	3.27083e-06	0.000318999
chr13_69109398_69109715	11.7353	3.11173	0.648248	4.80022	1.58489e-06	0.000179066
chr2_203155810_203155949	7.15257	3.11052	0.797638	3.89966	9.63262e-05	0.00510333
chr1_206287888_206288313	22.5573	3.10719	0.498935	6.22765	4.73482e-10	3.08748e-07
chrX_119259247_119259813	13.3777	3.10524	0.637812	4.86858	1.124e-06	0.000134964
chr9_93974270_93974731	18.6361	3.10433	0.521539	5.95225	2.64483e-09	1.15438e-06
chr13_33311314_33311680	14.0015	3.10395	1.14227	2.71735	0.00658072	0.165037
chr2_62448342_62448716	15.6262	3.10356	0.589543	5.26435	1.4069e-07	2.60903e-05
chr14_37095400_37095907	22.3401	3.10316	0.500437	6.2009	5.61423e-10	3.50251e-07
chr6_99472034_99472546	17.2552	3.10313	0.56879	5.45567	4.8788e-08	1.13972e-05
chr8_71072804_71073118	10.506	3.10261	0.684428	4.53314	5.81129e-06	0.000510393
chr2_65195325_65195458	6.61467	3.1025	0.877297	3.53643	0.00040557	0.0167046
chr16_9018118_9018535	19.0683	3.101	0.554156	5.5959	2.19478e-08	6.19021e-06
chr1_43948012_43948385	13.5897	3.09992	0.706136	4.38998	1.13363e-05	0.000886446
chr8_58755205_58755496	10.0747	3.09447	0.714245	4.3325	1.47423e-05	0.00109604
chr3_189288532_189289029	9.11242	3.09295	0.70126	4.41056	1.03103e-05	0.000817919
chr1_220189147_220189486	15.8865	3.09251	0.565314	5.47042	4.4897e-08	1.06519e-05
chrX_41752509_41753107	15.1345	3.09143	0.593067	5.21261	1.86207e-07	3.23371e-05
chr3_30289965_30290391	21.4625	3.08953	0.529766	5.83188	5.48066e-09	2.05598e-06
chr5_106016066_106016493	12.9068	3.08819	0.641657	4.81283	1.48805e-06	0.000169982
chr7_142956002_142956214	15.4551	3.08553	0.562756	5.48289	4.18424e-08	1.00484e-05
chr4_129462944_129463108	8.05223	3.08438	0.771459	3.99812	6.38485e-05	0.00363288
chr2_61663260_61663755	19.0364	3.08364	0.565925	5.44885	5.06958e-08	1.16156e-05
chr8_10367849_10368152	8.18476	3.08351	0.774608	3.98074	6.87015e-05	0.00386412
chr8_58375658_58376038	11.8135	3.08299	0.640236	4.81539	1.4691e-06	0.000168639
chr13_101478687_101479011	13.7179	3.08218	0.609588	5.05618	4.27739e-07	6.34853e-05
chr4_122922112_122922274	9.10866	3.0821	0.749424	4.11263	3.91185e-05	0.00243122
chr15_91647414_91647723	20.3552	3.08168	0.54555	5.64877	1.61604e-08	4.80589e-06
chr2_139117251_139117446	8.78258	3.07991	0.753316	4.08847	4.34227e-05	0.00264994
chrX_105893133_105893512	13.5651	3.07928	0.629161	4.89427	9.86732e-07	0.000122452
chr18_67603386_67603864	13.7336	3.07867	0.62539	4.9228	8.5316e-07	0.000109745
chr17_56444929_56445116	11.0376	3.07595	0.713549	4.31078	1.6268e-05	0.00118191
chr19_3552793_3553298	35.4566	3.07466	0.409709	7.5045	6.16628e-14	2.94931e-10
chr22_33717315_33717681	15.9805	3.07344	0.602161	5.10402	3.32519e-07	5.16743e-05
chr15_66174269_66174697	10.1976	3.07296	0.697316	4.40684	1.04889e-05	0.000829226
chr10_52870520_52870900	16.7406	3.07178	0.555931	5.52547	3.28603e-08	8.47656e-06
chr2_141286702_141286845	6.96545	3.0694	0.821411	3.73673	0.000186426	0.00878849
chr7_45381826_45382128	8.4681	3.06899	0.723764	4.24031	2.23209e-05	0.00153244
chr13_43742121_43742394	6.9653	3.06873	0.846058	3.62709	0.00028663	0.0125967
chr4_1180917_1181240	19.0383	3.06865	0.591704	5.18613	2.1471e-07	3.60742e-05
chr7_120808019_120808302	14.584	3.06739	0.578645	5.30099	1.15176e-07	2.21832e-05
chr4_123832857_123833118	10.4928	3.06557	0.751886	4.07717	4.55862e-05	0.0027527
chr5_110480172_110480435	8.69336	3.06512	0.741672	4.13271	3.58505e-05	0.00226241
chr14_94576902_94577469	22.3248	3.0648	0.487503	6.28673	3.24227e-10	2.35559e-07
chr19_39768129_39768685	37.5708	3.06276	0.433874	7.05909	1.67595e-12	3.77223e-09
chr5_27821864_27822267	17.0197	3.06233	0.567232	5.39872	6.71194e-08	1.46199e-05
chr5_108104824_108105457	19.2646	3.06224	0.513597	5.96234	2.48647e-09	1.10202e-06
chr1_162283257_162283644	11.7004	3.06175	0.635675	4.81653	1.46077e-06	0.000168188
chr4_130264013_130264278	13.2091	3.06158	0.606496	5.04798	4.46509e-07	6.546e-05
chr5_27128890_27129335	15.0126	3.06101	0.598052	5.1183	3.083e-07	4.88139e-05
chr1_51248930_51249416	10.7404	3.0607	0.707453	4.32637	1.5159e-05	0.00112338
chr9_71689803_71690136	22.8362	3.05999	0.513646	5.95739	2.56303e-09	1.13159e-06
chr17_73185245_73185711	13.1513	3.05981	0.619421	4.93978	7.82091e-07	0.000102135
chr11_125359193_125359480	7.97433	3.05949	0.79735	3.83708	0.000124506	0.00629891
chr2_147488548_147488771	11.552	3.05449	0.707042	4.32009	1.55966e-05	0.00114627
chr3_61167642_61167852	13.9673	3.05309	0.617835	4.94159	7.74877e-07	0.00010154
chr8_71158871_71159066	11.2141	3.05064	0.732086	4.16705	3.08572e-05	0.00199108
chr3_71665774_71666166	10.8456	3.0485	0.660738	4.61377	3.95422e-06	0.00037328
chr5_61106938_61107194	9.94578	3.04803	0.74976	4.06534	4.79627e-05	0.00287353
chr1_112988853_112989457	18.8485	3.0476	0.523966	5.8164	6.01297e-09	2.22657e-06
chr17_38422533_38423477	18.415	3.04743	0.549388	5.54696	2.90671e-08	7.65286e-06
chr6_43780843_43781331	22.9492	3.04601	0.499476	6.0984	1.07137e-09	5.64145e-07
chr5_33445951_33446255	15.7731	3.04376	0.555126	5.48301	4.18158e-08	1.00484e-05
chr3_142935507_142935954	11.1858	3.04368	0.678826	4.48374	7.33472e-06	0.00062
chr14_100795079_100798025	389.176	3.04305	0.310698	9.79422	1.19214e-22	1.36847e-17
chr15_64318727_64319205	21.2808	3.03978	0.538772	5.64206	1.68028e-08	4.94568e-06
chr3_15000906_15001293	12.3965	3.03858	0.622594	4.88052	1.05805e-06	0.000129345
chr6_83328733_83329089	13.5834	3.03854	0.653694	4.64825	3.34756e-06	0.000324004
chr11_80076308_80076863	17.3451	3.03749	0.535461	5.67268	1.40583e-08	4.28055e-06
chr3_35382755_35382957	10.1521	3.0369	0.672071	4.51872	6.22144e-06	0.000539043
chr9_88035602_88036160	33.8314	3.03645	0.428171	7.09166	1.32515e-12	3.16907e-09
chr2_198702798_198703567	30.6521	3.03421	0.430448	7.04894	1.80281e-12	3.90084e-09
chr10_17549199_17549370	6.09003	3.03388	0.836889	3.62519	0.000288746	0.0126654
chr19_11692614_11692954	16.7688	3.03333	0.541949	5.59707	2.18011e-08	6.16396e-06
chr22_27224254_27224734	19.0067	3.03324	0.519137	5.84285	5.13166e-09	1.95704e-06
chr18_31230345_31230880	15.4102	3.03055	0.593947	5.10238	3.35405e-07	5.18888e-05
chr17_54582497_54582955	17.8582	3.02814	0.555608	5.45014	5.03311e-08	1.15783e-05
chr15_50539905_50540656	42.0838	3.02751	0.379081	7.98645	1.38882e-15	2.27748e-11
chr10_120699234_120699374	8.27054	3.02562	0.758129	3.99091	6.58216e-05	0.00372479
chr9_123417388_123417702	11.9535	3.02477	0.660736	4.57789	4.69696e-06	0.00043184
chr3_193549818_193550296	19.8451	3.02192	0.512518	5.89621	3.71935e-09	1.49282e-06
chr11_133042090_133042560	16.1928	3.01988	0.555476	5.43657	5.43165e-08	1.23466e-05
chr2_238699118_238699389	14.6264	3.01962	0.599681	5.03538	4.76911e-07	6.89484e-05
chr2_59730124_59730422	11.8911	3.01836	0.651904	4.63007	3.65547e-06	0.000349679
chr8_4630938_4631198	8.37803	3.01784	0.735035	4.1057	4.03086e-05	0.00249303
chr9_106493788_106494173	12.4403	3.01725	0.66094	4.56508	4.99295e-06	0.000452337
chr1_85004066_85004739	17.2784	3.01672	0.543621	5.5493	2.86815e-08	7.62126e-06
chr22_41122647_41122829	18.9014	3.01551	0.520965	5.78831	7.10978e-09	2.54908e-06
chr1_239114133_239114524	16.1896	3.01452	0.567309	5.31372	1.0741e-07	2.11124e-05
chr6_97333149_97333562	18.3146	3.01447	0.534878	5.63582	1.74229e-08	5.10201e-06
chr21_19165977_19166407	19.1444	3.01336	0.508183	5.92968	3.03527e-09	1.27627e-06
chr8_103403218_103403551	12.3684	3.01242	0.635192	4.74254	2.11058e-06	0.00022309
chr1_145648973_145649492	14.0827	3.01204	0.586183	5.1384	2.77085e-07	4.44851e-05
chr5_87797984_87798638	17.969	3.0115	0.536666	5.6115	2.00582e-08	5.77067e-06
chr2_61638197_61638482	8.51226	3.01043	0.756085	3.9816	6.84525e-05	0.00385561
chr6_102178946_102179153	8.59232	3.00735	0.739254	4.06809	4.73992e-05	0.00284423
chr12_66206191_66206380	8.47131	3.00629	0.811624	3.70405	0.000212188	0.00978205
chr12_68932917_68933384	11.947	3.00126	0.637346	4.709	2.48933e-06	0.000256051
chr20_20486327_20486541	7.67611	3.00126	0.76764	3.90972	9.24036e-05	0.00493813
chr9_31664948_31665157	11.2152	2.9998	1.07658	2.78641	0.00532955	0.139741
chr2_39083459_39083591	5.66065	2.99943	0.885721	3.38642	0.000708099	0.0264079
chr19_10868710_10868892	11.8572	2.99901	0.639319	4.69095	2.71944e-06	0.000273943
chr13_89585335_89585644	9.91259	2.99883	0.698676	4.29215	1.76948e-05	0.0012624
chr11_128835334_128835762	24.9336	2.99789	0.45715	6.55779	5.46115e-11	5.49904e-08
chr3_38992140_38992536	8.57198	2.99776	0.708677	4.23007	2.33614e-05	0.00158961
chr12_102597142_102597480	9.1428	2.99761	0.79618	3.76499	0.000166555	0.00805688
chr15_99630501_99630890	14.0793	2.99752	0.595207	5.03609	4.75125e-07	6.87769e-05
chr6_89444388_89444743	11.8454	2.99631	0.674888	4.43972	9.00755e-06	0.000730343
chr2_108329232_108329742	15.5546	2.9949	1.08559	2.75879	0.00580162	0.149355
chr12_113415972_113416687	51.1213	2.99362	0.374001	8.00431	1.20138e-15	2.27748e-11
chr4_18059109_18059266	5.8933	2.99352	0.84678	3.53518	0.000407493	0.0167418
chr3_100981680_100982041	10.203	2.99348	0.694495	4.3103	1.63031e-05	0.00118371
chr12_89727692_89727938	6.63894	2.99291	0.790062	3.78819	0.000151746	0.00744723
chr15_45004775_45005085	22.2344	2.98588	0.478448	6.24075	4.3549e-10	2.89381e-07
chr9_120723127_120723604	15.5492	2.98532	0.594562	5.02104	5.13925e-07	7.27423e-05
chr3_103391291_103391471	8.00526	2.98463	0.775846	3.84693	0.000119606	0.00609697
chr1_41310736_41311262	21.3852	2.98445	0.499968	5.96928	2.38297e-09	1.07681e-06
chr9_112930725_112931179	19.6788	2.98176	0.547607	5.44508	5.17821e-08	1.18214e-05
chr6_89717942_89718409	16.9903	2.98174	0.542687	5.4944	3.92044e-08	9.61604e-06
chr7_143123621_143123973	12.8718	2.98091	0.631514	4.72025	2.35551e-06	0.000244699
chr2_138681655_138681920	13.3258	2.98047	0.621523	4.79544	1.62319e-06	0.000182459
chr3_178425537_178425927	20.7084	2.98009	0.502087	5.9354	2.93128e-09	1.24551e-06
chrX_139533413_139533838	11.8593	2.98006	0.665949	4.47491	7.64441e-06	0.000640051
chr7_92347169_92347625	23.581	2.97971	0.469922	6.34086	2.28479e-10	1.76023e-07
chr15_61686257_61686552	9.30659	2.97791	0.723966	4.11333	3.89987e-05	0.00242508
chr16_75253705_75253980	27.8153	2.97709	0.461764	6.44721	1.1393e-10	9.61626e-08
chr5_121739577_121739773	9.49881	2.97698	0.679024	4.38421	1.16409e-05	0.000906331
chr2_99718260_99718425	6.8302	2.97688	0.80064	3.71812	0.000200708	0.00935456
chr4_185369902_185370354	30.3898	2.97659	0.446621	6.6647	2.652e-11	3.22206e-08
chr4_19242671_19242998	13.6725	2.97562	0.59711	4.98336	6.24894e-07	8.50785e-05
chr5_127192040_127192365	13.4623	2.97515	0.591931	5.02618	5.00338e-07	7.14356e-05
chr5_79096842_79097188	14.4892	2.97308	0.589626	5.04232	4.59925e-07	6.71695e-05
chrX_86923101_86923612	43.1577	2.97303	0.398603	7.45863	8.74248e-14	3.58413e-10
chr10_87501349_87501733	11.01	2.97285	0.662883	4.48473	7.30054e-06	0.000617565
chr7_97493676_97494016	8.64959	2.97207	0.741324	4.00914	6.09405e-05	0.00350472
chr4_78656125_78656522	28.506	2.97156	0.4356	6.82177	8.99252e-12	1.39495e-08
chr2_70445297_70445656	11.5172	2.97099	0.680356	4.36682	1.26066e-05	0.000971228
chr10_29678987_29679127	11.4785	2.97059	0.691326	4.29694	1.73174e-05	0.00124165
chr1_68288638_68288840	8.5109	2.96933	0.786908	3.77341	0.00016103	0.00783584
chr9_90289599_90289969	30.5388	2.96838	0.439329	6.75661	1.41257e-11	2.02688e-08
chr15_94475488_94475894	12.2821	2.96659	0.615826	4.81726	1.45547e-06	0.000167914
chr20_25018570_25019072	24.4497	2.96657	0.458434	6.47111	9.72844e-11	8.46013e-08
chr18_31619234_31619598	10.1064	2.96612	0.70164	4.2274	2.36403e-05	0.00160479
chr5_101789415_101789944	22.1298	2.96578	0.47934	6.18721	6.12373e-10	3.70924e-07
chr3_39331663_39332080	22.1675	2.96563	0.479916	6.17947	6.43179e-10	3.80573e-07
chr4_75263877_75264152	8.02313	2.96561	0.762678	3.88842	0.0001009	0.00530573
chr15_38901309_38901790	21.201	2.96426	0.520468	5.69538	1.231e-08	3.85035e-06
chr22_18324889_18325576	24.3558	2.9624	0.478759	6.18767	6.10583e-10	3.70924e-07
chr6_147438713_147439235	28.0397	2.96069	0.439397	6.73808	1.60496e-11	2.24677e-08
chr9_108147677_108148195	17.2471	2.9604	0.558319	5.30235	1.14323e-07	2.2093e-05
chr2_75071025_75071369	22.758	2.95967	0.492495	6.00953	1.86062e-09	8.93649e-07
chr14_50897535_50897724	7.36576	2.95902	0.791216	3.73984	0.00018414	0.00872733
chr4_20623018_20623335	11.7928	2.95884	0.644269	4.59255	4.37854e-06	0.000407968
chr2_70296275_70296596	20.4503	2.95617	0.519027	5.6956	1.22938e-08	3.85035e-06
chr2_183418404_183418547	6.30936	2.95422	0.852467	3.4655	0.000529255	0.0207492
chr2_166759280_166759856	26.7525	2.95227	0.474124	6.2268	4.76069e-10	3.08748e-07
chr10_98516022_98516332	10.3576	2.95219	0.699278	4.22177	2.4239e-05	0.00163961
chr7_126010294_126010636	11.4812	2.9512	0.643765	4.58427	4.55566e-06	0.000420715
chr2_40348052_40348570	20.0551	2.95002	0.508117	5.80578	6.40669e-09	2.3466e-06
chr7_27929844_27930254	11.5262	2.94939	0.6272	4.70247	2.57039e-06	0.000262506
chr10_79385175_79385560	15.8647	2.94868	0.586977	5.0235	5.07373e-07	7.20815e-05
chr9_108103861_108104783	30.2694	2.94499	0.425965	6.91371	4.72149e-12	8.28685e-09
chr3_59909400_59909859	14.1759	2.94496	0.61239	4.80895	1.51722e-06	0.000172473
chr1_155686887_155687307	8.55622	2.9447	0.762431	3.86225	0.000112347	0.00579355
chr7_112506429_112506809	16.8739	2.94178	0.573464	5.12984	2.89989e-07	4.6427e-05
chr1_54366807_54367157	18.6983	2.94107	0.517078	5.68785	1.28645e-08	4.01091e-06
chr18_66389028_66389374	10.0364	2.93975	0.670558	4.38403	1.16503e-05	0.000906331
chr7_80389614_80389751	6.03394	2.9396	0.896062	3.28058	0.00103595	0.0363887
chr2_223653830_223654560	18.5368	2.93783	0.51937	5.65654	1.54459e-08	4.6173e-06
chr8_7931646_7932060	16.6681	2.9366	0.556248	5.2793	1.29681e-07	2.43036e-05
chr10_130401040_130401516	23.4802	2.93613	0.487819	6.01888	1.75627e-09	8.54252e-07
chr15_34576938_34577634	20.3406	2.93519	0.501691	5.85059	4.8983e-09	1.89364e-06
chr10_105749726_105750185	18.0981	2.93496	0.602978	4.86744	1.13055e-06	0.000135608
chr1_114402134_114402377	8.02773	2.9322	0.774654	3.78517	0.000153605	0.0075256
chr18_7237812_7238322	48.9792	2.93154	0.362066	8.0967	5.64694e-16	1.29644e-11
chr14_102258523_102258976	17.7956	2.92941	0.53423	5.48343	4.17158e-08	1.00484e-05
chr11_114007737_114008186	12.6877	2.92926	0.619342	4.72962	2.24939e-06	0.000235593
chr4_35968272_35968558	14.1214	2.92906	0.594609	4.92603	8.39174e-07	0.000108114
chr13_105829777_105830314	13.1352	2.92841	0.630846	4.64203	3.45003e-06	0.000331686
chr3_82858739_82858998	7.87632	2.92816	0.766865	3.81836	0.000134344	0.00672252
chr4_128427332_128427917	24.5606	2.92586	0.482055	6.06955	1.28265e-09	6.57309e-07
chr7_31844991_31845467	15.4659	2.92486	0.560437	5.2189	1.7999e-07	3.14958e-05
chr20_39609109_39609768	19.9247	2.92477	0.530157	5.5168	3.45225e-08	8.76493e-06
chr2_160953953_160954132	7.25563	2.9242	0.776977	3.76357	0.000167508	0.00808257
chr5_160713036_160713562	16.0091	2.92268	0.552748	5.28754	1.2397e-07	2.35217e-05
chr18_54273787_54274371	19.4382	2.92265	0.530205	5.51229	3.54185e-08	8.91606e-06
chr1_56646459_56646946	14.6194	2.92213	0.563107	5.18929	2.11094e-07	3.574e-05
chr4_113564404_113564724	8.1945	2.92206	0.773085	3.77974	0.00015699	0.00767507
chr17_243452_243896	17.2644	2.92038	0.543687	5.37143	7.81154e-08	1.65137e-05
chr5_35249231_35249848	17.826	2.91939	0.539847	5.4078	6.38041e-08	1.40578e-05
chr18_72191340_72191806	19.8782	2.91778	0.520336	5.60748	2.0529e-08	5.8801e-06
chr13_94452550_94452860	11.6315	2.91716	0.630392	4.62754	3.70041e-06	0.000353095
chr13_53573154_53573628	12.2621	2.9163	0.614434	4.74633	2.07145e-06	0.000219357
chr11_81816561_81817090	11.6052	2.91437	0.677152	4.30386	1.67848e-05	0.00121255
chr9_102828742_102829405	26.3447	2.91327	0.449821	6.47652	9.38626e-11	8.22487e-08
chr4_175256962_175257272	12.1999	2.91286	0.632941	4.6021	4.18256e-06	0.000392393
chr1_242406618_242407132	19.0069	2.91216	0.510764	5.70158	1.18704e-08	3.79557e-06
chr9_43733745_43733890	9.23452	2.90847	0.697658	4.1689	3.06072e-05	0.00197829
chr4_111819578_111819872	10.8618	2.90501	0.651739	4.45732	8.29894e-06	0.00068437
chr10_64397008_64397716	40.5253	2.90485	0.379006	7.66438	1.79699e-14	1.3149e-10
chr14_27436164_27436513	14.9201	2.89937	0.592137	4.89645	9.75813e-07	0.000121374
chr16_4223931_4224216	14.439	2.89912	0.578284	5.01331	5.35011e-07	7.52628e-05
chr2_62508909_62509121	8.86515	2.89891	0.716673	4.04495	5.23339e-05	0.00309982
chr5_89167652_89168123	11.0028	2.89869	0.673908	4.30132	1.69787e-05	0.00122425
chr6_72913742_72914185	15.408	2.8981	0.575388	5.03678	4.73423e-07	6.8617e-05
chr2_25044828_25045297	15.3426	2.89802	0.582473	4.97537	6.51227e-07	8.80997e-05
chr9_88528986_88529344	12.14	2.89766	0.622906	4.65184	3.28992e-06	0.000320317
chr12_46910944_46911484	14.6234	2.89748	0.601629	4.81606	1.46419e-06	0.000168412
chr6_235897_236466	37.0328	2.89605	0.399086	7.2567	3.96648e-13	1.3009e-09
chr8_20121050_20121276	13.784	2.89556	0.62789	4.61158	3.99618e-06	0.000376622
chr2_118459565_118460200	25.9222	2.89423	0.469305	6.16705	6.95739e-10	4.01329e-07
chr8_51293059_51293625	20.1952	2.89408	0.559332	5.17418	2.28917e-07	3.79186e-05
chr3_172333690_172334200	20.4794	2.89382	0.490945	5.89439	3.7606e-09	1.4989e-06
chr8_27939550_27939797	9.56437	2.89337	0.721169	4.01205	6.01929e-05	0.00347391
chr3_48154020_48154593	14.1473	2.89331	0.573402	5.04586	4.51482e-07	6.61046e-05
chrX_38402135_38402310	7.20444	2.89272	0.755082	3.831	0.000127624	0.00642832
chr4_79000826_79001274	12.1116	2.89118	0.634442	4.55704	5.18794e-06	0.000464894
chr20_13914233_13914493	9.60097	2.89021	0.719847	4.01503	5.94384e-05	0.00343555
chr4_78649550_78650095	12.8752	2.88902	0.596426	4.84389	1.2732e-06	0.000149746
chr3_194005899_194006095	9.71079	2.88736	0.673763	4.28542	1.82398e-05	0.00129245
chr14_78020535_78021383	21.2068	2.88653	0.492608	5.85969	4.63718e-09	1.81675e-06
chr17_53696229_53696480	7.43284	2.88312	0.781656	3.68848	0.000225598	0.0103338
chr7_151019926_151020232	8.76165	2.88138	0.711832	4.04784	5.16932e-05	0.00306854
chr2_102901056_102901511	15.2084	2.8813	0.551306	5.22632	1.72916e-07	3.04902e-05
chr18_23770443_23770806	12.0298	2.88069	0.614145	4.69057	2.72445e-06	0.000273943
chr16_23206673_23206984	11.6984	2.87972	0.649212	4.43571	9.17691e-06	0.000739587
chr12_26443658_26444061	11.0526	2.87895	0.648677	4.43818	9.07238e-06	0.000734952
chrX_23837750_23838263	23.1373	2.87798	0.505193	5.69679	1.22082e-08	3.84164e-06
chr4_118585877_118586180	12.7881	2.87696	0.641071	4.48774	7.19816e-06	0.000611083
chr2_133582372_133582746	12.466	2.8767	0.636016	4.523	6.09703e-06	0.000531276
chr1_162432978_162433186	7.39321	2.87663	0.76535	3.75858	0.000170877	0.00822784
chr9_31347172_31347437	11.6704	2.87633	0.64466	4.46178	8.12825e-06	0.000672691
chr8_141178510_141178869	15.3564	2.87544	0.596413	4.82122	1.4268e-06	0.000165439
chr4_54871807_54871955	7.09627	2.87436	0.871169	3.29943	0.000968812	0.0344306
chr11_61749897_61750067	6.68389	2.87436	0.86277	3.33155	0.00086363	0.0312439
chr3_173581422_173581684	8.07339	2.87411	0.74191	3.87393	0.000107096	0.00558296
chr5_52319921_52320087	6.32686	2.87181	0.785216	3.65735	0.000254834	0.0114357
chrX_108950608_108950912	9.08662	2.87136	0.730519	3.93058	8.47427e-05	0.00458915
chr3_186785261_186785523	15.088	2.87115	0.597314	4.80676	1.53396e-06	0.000173997
chr1_45839341_45839708	15.1011	2.87098	0.595684	4.81964	1.4382e-06	0.000166424
chr11_123252517_123252840	18.5453	2.87084	0.500746	5.73313	9.85942e-09	3.2805e-06
chr9_73551491_73551751	11.3989	2.8687	0.662359	4.33103	1.48411e-05	0.00110196
chr3_15858344_15858675	9.7158	2.86855	0.660086	4.34572	1.3882e-05	0.00105253
chr16_72332603_72333286	25.0604	2.86827	0.469466	6.10964	9.98541e-10	5.35624e-07
chrX_154807426_154807832	12.0287	2.86725	0.726396	3.94723	7.90611e-05	0.00433819
chr2_75245324_75245534	22.7942	2.86678	0.469795	6.1022	1.0462e-09	5.53432e-07
chr4_24968376_24968779	9.81399	2.86593	0.685064	4.18346	2.87111e-05	0.0018833
chr6_101459215_101459372	5.47007	2.86337	0.899806	3.18221	0.00146157	0.0483225
chr1_69663634_69663896	10.0729	2.86175	0.698278	4.0983	4.16195e-05	0.00256719
chr13_26457084_26457529	29.0061	2.86096	0.43742	6.54054	6.12982e-11	6.01409e-08
chr5_17079816_17080224	9.09906	2.85793	0.710855	4.02042	5.80944e-05	0.00337998
chr4_26614993_26615251	10.3729	2.85557	0.654567	4.36253	1.28565e-05	0.000987823
chr11_56393533_56393811	15.0487	2.85549	0.570423	5.00592	5.55963e-07	7.73413e-05
chr11_89341653_89341962	10.2468	2.85432	0.680657	4.19348	2.7471e-05	0.00181544
chrX_3181856_3182063	7.35692	2.85309	0.760694	3.75064	0.000176381	0.00843977
chr1_183178767_183179068	14.5634	2.85179	0.57808	4.93321	8.08903e-07	0.000104802
chr7_131230809_131231080	21.7416	2.85074	0.522179	5.45932	4.77961e-08	1.12328e-05
chr3_121150815_121151345	27.5568	2.85024	0.468441	6.08453	1.16835e-09	6.04128e-07
chr4_89341000_89341234	5.71478	2.84988	0.896496	3.17891	0.00147831	0.0487774
chr12_58269632_58270224	25.7773	2.84886	0.447824	6.36155	1.99728e-10	1.54912e-07
chr1_94107954_94108400	16.717	2.84875	0.6128	4.64874	3.33965e-06	0.000323785
chr14_65402223_65402795	16.4936	2.84769	0.5557	5.12451	2.98311e-07	4.74944e-05
chr1_205701445_205701781	10.7169	2.84424	0.643384	4.42075	9.83593e-06	0.000785718
chr17_55131478_55131974	25.9685	2.8426	0.448461	6.33856	2.31919e-10	1.76399e-07
chr10_46948858_46948997	18.6857	2.84141	0.546659	5.19777	2.01693e-07	3.4351e-05
chr4_17556263_17556545	7.97984	2.8408	0.730211	3.89038	0.000100086	0.00527258
chr10_45226852_45227123	9.97048	2.83982	0.655624	4.33147	1.48118e-05	0.0011005
chr13_58940285_58941198	18.5169	2.83917	0.537808	5.27915	1.29785e-07	2.43036e-05
chr6_170353318_170353756	11.7709	2.83898	0.673363	4.21612	2.48539e-05	0.00167227
chr9_27939237_27939769	28.4197	2.83818	0.429189	6.61289	3.76893e-11	4.04335e-08
chr22_44443839_44444211	17.5191	2.8356	0.581899	4.87301	1.09911e-06	0.000132949
chr6_53447619_53448107	12.7237	2.83527	0.626172	4.52794	5.95605e-06	0.000521113
chr12_24681591_24682153	11.2506	2.83511	0.66089	4.28984	1.78801e-05	0.00127404
chr12_87513573_87513739	9.5741	2.83334	0.677357	4.18293	2.87775e-05	0.0018855
chr2_173311389_173311589	11.4389	2.833	0.671193	4.22084	2.43388e-05	0.00164443
chr9_19441725_19442067	13.9175	2.83162	0.569586	4.97136	6.64836e-07	8.95742e-05
chr4_162749154_162749654	16.1223	2.83113	0.538583	5.25663	1.46718e-07	2.6904e-05
chr11_24316718_24317415	32.3458	2.82952	0.425483	6.65013	2.92837e-11	3.36151e-08
chr12_27806592_27806861	7.36973	2.8289	0.808694	3.49811	0.000468574	0.0188136
chr15_39771336_39771759	9.74164	2.82693	0.691736	4.08672	4.37523e-05	0.00266157
chr2_202098047_202098479	24.4179	2.82531	0.456362	6.19093	5.98085e-10	3.67138e-07
chr7_47790421_47791028	17.9502	2.82497	0.553192	5.10667	3.27892e-07	5.12096e-05
chr3_187085601_187086529	41.9368	2.8231	0.36199	7.79883	6.24861e-15	5.51757e-11
chr17_72551024_72551548	27.0594	2.82291	0.449838	6.27539	3.48761e-10	2.48662e-07
chr1_3807475_3808196	16.322	2.8224	0.554914	5.0862	3.65315e-07	5.56586e-05
chr11_36784834_36785369	22.3198	2.82227	0.513943	5.4914	3.98767e-08	9.71866e-06
chr2_217872742_217872955	7.47589	2.82176	0.796412	3.54309	0.000395464	0.0163588
chr11_22971587_22971947	15.905	2.82153	0.576745	4.89216	9.97329e-07	0.000123367
chr12_12015662_12016057	25.1736	2.82047	0.475171	5.93571	2.92582e-09	1.24551e-06
chr13_43319283_43319607	9.20615	2.81999	0.713202	3.95398	7.68615e-05	0.00423291
chrX_56839052_56839569	16.0476	2.8195	0.564132	4.99794	5.79454e-07	7.99472e-05
chr3_28193243_28193586	11.4304	2.81796	0.658469	4.27956	1.8726e-05	0.00131957
chr9_7112465_7112785	8.94625	2.81698	0.709096	3.97264	7.10811e-05	0.00396861
chr2_19842937_19843313	17.3515	2.81496	0.540073	5.21218	1.86637e-07	3.23586e-05
chr9_9892333_9892652	10.1211	2.81426	0.677248	4.15544	3.24657e-05	0.00208432
chr8_53213345_53213512	7.23755	2.8141	0.773101	3.64002	0.000272616	0.0121059
chr15_37323448_37323754	22.0371	2.81277	0.484504	5.80546	6.4189e-09	2.3466e-06
chr2_122792382_122792670	8.43291	2.81264	0.718218	3.91613	8.9982e-05	0.00482444
chr18_72607687_72608007	25.1892	2.81219	0.457405	6.14815	7.83938e-10	4.41123e-07
chr12_94581811_94582074	6.5958	2.81214	0.794022	3.54164	0.000397651	0.0164374
chr19_8116981_8117397	18.1883	2.81105	0.560505	5.0152	5.29776e-07	7.46179e-05
chr12_69891232_69891708	23.4122	2.80937	0.458178	6.13161	8.69922e-10	4.77292e-07
chr15_72754238_72754648	11.463	2.80728	0.66341	4.23159	2.32043e-05	0.00157986
chr6_143461725_143462453	18.7878	2.80655	0.53934	5.20366	1.95397e-07	3.35775e-05
chr6_115319130_115319610	18.3264	2.8058	0.508562	5.51712	3.44595e-08	8.76493e-06
chr10_64964461_64964764	14.1225	2.80561	0.588305	4.76896	1.85178e-06	0.000201356
chrX_14514886_14515757	28.0262	2.80111	0.42996	6.51483	7.27736e-11	6.89341e-08
chr3_48161036_48161326	10.9017	2.80047	0.686886	4.07705	4.56113e-05	0.00275277
chr3_159734664_159735043	9.74624	2.79889	0.694137	4.03219	5.52586e-05	0.00324626
chr13_33000330_33000539	14.8385	2.7984	0.594139	4.71001	2.4771e-06	0.000255021
chr4_97216316_97216981	39.6331	2.79771	0.383861	7.28835	3.1378e-13	1.09149e-09
chr17_4509127_4509386	20.3913	2.79606	0.484874	5.76657	8.08999e-09	2.78041e-06
chr2_215373687_215373918	7.76218	2.79502	0.752974	3.71198	0.000205647	0.00952641
chr5_26872514_26872767	9.73462	2.79388	0.671195	4.16254	3.14725e-05	0.00202736
chr18_13176686_13177203	13.3964	2.79279	0.582819	4.79186	1.65242e-06	0.000184158
chr8_119535476_119535763	15.5176	2.79187	0.584344	4.77778	1.77242e-06	0.000194139
chr20_10022748_10023315	10.5326	2.78945	0.676941	4.12068	3.77764e-05	0.00236961
chr1_146672957_146673202	7.17499	2.78933	0.788836	3.536	0.000406235	0.016726
chr12_96189893_96190380	15.2564	2.78906	0.539206	5.17254	2.30931e-07	3.81971e-05
chr18_28450525_28450753	10.5752	2.78867	0.714035	3.9055	9.4029e-05	0.00500867
chr5_115471119_115471309	8.27082	2.78642	0.742679	3.75185	0.000175534	0.00840972
chr11_79805876_79806125	11.352	2.78304	0.654503	4.25215	2.11727e-05	0.00146247
chr14_89631028_89632102	31.4946	2.7812	0.419589	6.62838	3.39395e-11	3.71043e-08
chr5_142197301_142197718	14.4597	2.78039	0.571914	4.86156	1.16466e-06	0.000138829
chr9_107606367_107606684	17.7892	2.78022	0.525127	5.29438	1.1942e-07	2.27335e-05
chrX_41818203_41818516	16.8433	2.77996	0.523283	5.31255	1.08104e-07	2.11764e-05
chr10_53318353_53319145	21.28	2.77885	0.50936	5.45557	4.88166e-08	1.13972e-05
chr14_66846620_66847240	20.7151	2.77747	0.551316	5.03789	4.70691e-07	6.83073e-05
chr11_6508130_6508437	8.83461	2.77691	0.713061	3.89435	9.84611e-05	0.00519892
chr8_128100307_128100514	9.20651	2.77626	0.704108	3.94295	8.04845e-05	0.00440157
chr6_91730477_91730852	13.277	2.77616	0.576046	4.81933	1.44043e-06	0.000166514
chr4_162105580_162105793	6.17566	2.77498	0.828651	3.34879	0.000811652	0.0296721
chr12_104888755_104888901	7.23041	2.77491	0.799956	3.46883	0.00052273	0.0205214
chr3_185050248_185050570	18.4928	2.77488	0.502994	5.51672	3.45387e-08	8.76493e-06
chr1_38992775_38993569	28.8905	2.77402	0.444581	6.23962	4.38643e-10	2.89381e-07
chr11_115444066_115444355	11.4497	2.77359	0.647197	4.28554	1.82293e-05	0.00129245
chr3_72885706_72886298	15.9178	2.77308	0.561293	4.94052	7.79132e-07	0.000101981
chr4_8387420_8387864	19.7789	2.77028	0.506431	5.47022	4.49487e-08	1.06519e-05
chr14_47238399_47238800	16.8101	2.76951	0.529221	5.23318	1.66616e-07	2.96752e-05
chr4_39934677_39935003	18.1626	2.76879	0.500767	5.52909	3.21895e-08	8.32222e-06
chr2_42802328_42803004	17.4551	2.76869	0.56	4.94408	7.65038e-07	0.000100595
chr3_12436762_12437407	18.3054	2.76841	0.514015	5.38585	7.21019e-08	1.54415e-05
chr6_132660871_132661087	6.60906	2.76816	0.821715	3.36876	0.000755064	0.0279145
chr1_35103752_35104202	20.8913	2.7639	0.507222	5.4491	5.06246e-08	1.16156e-05
chr2_210391388_210391780	12.2168	2.76368	0.619867	4.45851	8.25332e-06	0.000681098
chr10_126505556_126505921	21.1395	2.76242	0.558016	4.95044	7.40444e-07	9.80349e-05
chr12_18318436_18319046	16.1978	2.76231	0.536374	5.14996	2.60535e-07	4.23613e-05
chr13_92430332_92430807	9.65885	2.7621	0.677354	4.07779	4.54666e-05	0.00274894
chr11_92762014_92762670	14.457	2.76086	0.611346	4.51604	6.30082e-06	0.000543758
chr5_96430814_96431030	8.61403	2.76073	0.722513	3.82102	0.000132901	0.00666484
chr19_40048142_40049192	34.3202	2.76043	0.391642	7.04833	1.81075e-12	3.90084e-09
chr10_44318444_44318661	15.473	2.7593	0.541967	5.09127	3.5568e-07	5.4584e-05
chr7_113297771_113298127	11.3199	2.75929	0.63247	4.36272	1.28454e-05	0.00098763
chr16_61782638_61782955	9.01886	2.7589	0.701638	3.93208	8.42129e-05	0.00456631
chr5_66489218_66489779	28.7714	2.75748	0.424634	6.49379	8.37045e-11	7.62581e-08
chr1_95185926_95186320	10.3838	2.75737	0.720751	3.82569	0.000130405	0.00655397
chr9_122060461_122060838	11.4688	2.75568	0.638289	4.31729	1.57956e-05	0.00115711
chr10_72176936_72177096	6.73304	2.75499	0.844648	3.2617	0.00110747	0.0385002
chr2_223595343_223595687	12.539	2.75479	0.604692	4.5557	5.22121e-06	0.000467146
chr2_149270136_149270528	17.9561	2.75467	0.525771	5.23929	1.61192e-07	2.89567e-05
chr2_142174919_142175075	7.30251	2.75432	0.782831	3.51841	0.00043414	0.01764
chr17_58247092_58247619	17.8496	2.75413	0.522739	5.26866	1.37422e-07	2.5567e-05
chr2_149310418_149311016	20.8738	2.75306	0.470608	5.85001	4.91553e-09	1.89364e-06
chr2_159403057_159403509	16.1553	2.75267	0.578908	4.75494	1.98504e-06	0.000212759
chr6_1162625_1163205	28.2922	2.75251	0.456332	6.03182	1.62125e-09	7.98736e-07
chr1_6595132_6595631	17.2141	2.7525	0.520268	5.29055	1.2195e-07	2.31768e-05
chr11_32969615_32969786	7.218	2.75224	0.782469	3.51738	0.000435836	0.0176785
chr4_161308017_161308322	8.67687	2.75051	0.718488	3.82819	0.000129089	0.00649639
chr6_45500595_45500929	9.92019	2.74965	0.685656	4.01026	6.0653e-05	0.00349194
chr9_123202738_123203215	18.2796	2.74912	0.516558	5.322	1.02632e-07	2.04194e-05
chr1_145744032_145744479	30.8684	2.74798	0.427413	6.42933	1.2817e-10	1.05848e-07
chr16_76150789_76150982	10.2052	2.74718	0.640681	4.28791	1.80363e-05	0.00128437
chrX_93420363_93420598	7.95311	2.74579	0.732363	3.74922	0.000177388	0.00847028
chrX_7679185_7679685	15.6696	2.74326	0.578641	4.74087	2.12805e-06	0.000224729
chr11_23647491_23647755	8.2162	2.73981	0.73852	3.70986	0.000207371	0.00959465
chr1_113211258_113211722	16.8605	2.73581	0.59518	4.59661	4.29424e-06	0.000400764
chr2_201248594_201248754	12.5733	2.73329	0.600197	4.55399	5.26388e-06	0.000469865
chr17_80292902_80293244	18.85	2.73327	0.492683	5.54771	2.89431e-08	7.65286e-06
chr15_45353403_45354005	31.2431	2.73163	0.419158	6.51696	7.17467e-11	6.86323e-08
chr3_174972774_174972962	7.82504	2.72956	0.773992	3.52661	0.000420924	0.017194
chr10_88206851_88207506	18.0543	2.72898	0.509227	5.35906	8.36555e-08	1.73338e-05
chr2_60386661_60387156	16.3391	2.72872	0.538119	5.07084	3.96062e-07	5.99794e-05
chr5_130172284_130172784	13.4902	2.72667	0.582127	4.68397	2.81365e-06	0.000281098
chr5_92876045_92876224	8.41797	2.72648	0.734154	3.71377	0.000204193	0.00947819
chr4_17386934_17387348	28.5002	2.72628	0.458464	5.94657	2.73825e-09	1.18614e-06
chr4_15425886_15426327	9.00843	2.72575	0.733912	3.714	0.000204007	0.00947337
chr14_101315672_101316091	19.1045	2.72526	0.528464	5.15694	2.51019e-07	4.09883e-05
chr7_50895899_50896065	6.86739	2.72408	0.776286	3.50911	0.000449606	0.0181536
chr12_67986523_67987083	22.4303	2.72373	0.489092	5.56895	2.56275e-08	6.92049e-06
chr18_33204140_33204411	8.8985	2.7236	0.690156	3.94635	7.935e-05	0.00434574
chr14_37066659_37066960	11.0906	2.72356	0.649931	4.19053	2.783e-05	0.00183389
chr12_39861300_39861938	17.7382	2.72224	0.523761	5.19749	2.02e-07	3.43522e-05
chr2_199145941_199146177	13.0427	2.72113	0.594867	4.57435	4.77705e-06	0.000437989
chr8_105374464_105374927	12.7829	2.71843	0.59583	4.56243	5.05661e-06	0.000455972
chr2_114549582_114550182	21.6266	2.71842	0.487003	5.58193	2.37869e-08	6.61143e-06
chr13_109863971_109864240	11.7099	2.71842	0.675888	4.02199	5.77087e-05	0.00336095
chr18_66201463_66201637	8.59355	2.71747	0.747734	3.63428	0.00027876	0.012318
chr16_13957065_13957306	9.79755	2.71734	0.679853	3.99696	6.4162e-05	0.00364615
chr21_34886508_34887353	24.3329	2.71666	0.455303	5.9667	2.42095e-09	1.08174e-06
chr5_129214412_129214735	10.9609	2.71624	0.649348	4.18303	2.87654e-05	0.0018855
chr21_37451363_37451715	13.1738	2.71551	0.633598	4.28586	1.82031e-05	0.00129245
chr12_112997621_112997915	13.6175	2.71535	0.594866	4.56465	5.00333e-06	0.000452337
chr2_22432564_22432869	9.42056	2.71446	0.683464	3.97163	7.13837e-05	0.00398357
chr5_167684740_167685291	16.7087	2.71397	0.532726	5.0945	3.49665e-07	5.39495e-05
chr11_44483335_44483869	14.2446	2.71344	0.563629	4.81422	1.47773e-06	0.000169292
chr3_132988208_132988673	16.1166	2.71194	0.652564	4.15582	3.24129e-05	0.0020821
chr11_34166618_34166980	16.4586	2.71158	0.54784	4.94958	7.43744e-07	9.83585e-05
chr8_104418607_104418973	12.119	2.70975	0.600102	4.51548	6.3173e-06	0.000544013
chr3_162936089_162936527	10.6962	2.70865	0.655618	4.13144	3.60505e-05	0.00227378
chr2_181527847_181528158	11.6665	2.70815	0.664604	4.07483	4.60483e-05	0.00277477
chr7_114148213_114148548	8.93613	2.70766	0.700115	3.86746	0.000109976	0.00569943
chr10_91620400_91620840	11.5399	2.70692	0.631659	4.28542	1.82394e-05	0.00129245
chrX_82790489_82791260	16.434	2.70629	0.55501	4.87611	1.082e-06	0.000131408
chr11_86741693_86742023	9.81594	2.7055	0.664337	4.07248	4.65156e-05	0.00279998
chr3_82023970_82024170	7.64926	2.70499	0.773873	3.49539	0.000473362	0.0189594
chr6_84183942_84184477	21.6929	2.70296	0.49383	5.47347	4.41308e-08	1.05318e-05
chr6_3847715_3848044	12.3478	2.70286	0.623771	4.3331	1.47027e-05	0.00109451
chr8_16280914_16281297	16.8048	2.70264	0.533948	5.06161	4.15735e-07	6.22354e-05
chr3_197574683_197575386	23.9437	2.70192	0.47035	5.7445	9.21949e-09	3.09449e-06
chr16_71692643_71693090	12.4273	2.70158	0.592613	4.55875	5.14582e-06	0.000462201
chr11_98167610_98167807	6.0404	2.7007	0.811352	3.32863	0.00087273	0.0315334
chr6_74457173_74457370	8.57621	2.70015	0.757489	3.56461	0.000364399	0.0152836
chr6_84433578_84434165	23.2116	2.6999	0.476452	5.66668	1.45588e-08	4.38639e-06
chr10_79389645_79390005	11.7745	2.69976	0.626497	4.3093	1.63775e-05	0.00118761
chr13_28473728_28474150	11.1774	2.69874	0.645226	4.18263	2.88162e-05	0.00188696
chr22_37558443_37559129	28.285	2.69783	0.432521	6.23744	4.44776e-10	2.9175e-07
chr5_103248890_103249186	9.69298	2.69744	0.724902	3.72111	0.000198352	0.00927076
chr2_41942854_41943180	12.0624	2.697	0.617514	4.36751	1.25669e-05	0.000968819
chr9_76937573_76938257	21.6253	2.69609	0.499695	5.39547	6.83462e-08	1.4775e-05
chr3_66734814_66735252	11.2125	2.69565	0.625282	4.3111	1.62445e-05	0.00118095
chr2_137567485_137568125	15.6918	2.6954	0.526856	5.11601	3.12065e-07	4.92064e-05
chr6_39215361_39216110	16.4775	2.69444	0.520328	5.17834	2.23867e-07	3.72974e-05
chr1_75399168_75399521	17.6618	2.69439	0.552589	4.87593	1.08294e-06	0.000131408
chr16_14287214_14287701	17.3206	2.69266	0.534327	5.03936	4.67101e-07	6.78721e-05
chr3_77572393_77572941	18.9876	2.69263	0.507453	5.30616	1.11958e-07	2.17458e-05
chr3_1424850_1425188	9.0051	2.69188	0.747166	3.60279	0.000314817	0.0135603
chr2_159172329_159172970	18.6786	2.69185	0.537914	5.00424	5.60833e-07	7.7846e-05
chr5_36460021_36460483	16.8505	2.69074	0.51236	5.25165	1.50741e-07	2.75536e-05
chr2_216035956_216036369	16.914	2.69042	0.509412	5.28141	1.28192e-07	2.4163e-05
chr9_128408525_128408799	15.4931	2.6903	0.540992	4.97291	6.59545e-07	8.89657e-05
chr4_23840969_23841367	10.9838	2.68867	0.639962	4.2013	2.65386e-05	0.00176961
chr12_3909983_3910522	16.5708	2.68849	0.5267	5.1044	3.31847e-07	5.16743e-05
chr8_123931299_123931557	12.5048	2.68754	0.634289	4.23708	2.26441e-05	0.00154907
chr18_874076_874272	8.93513	2.68725	1.34343	2.00029	0.0454689	0.625671
chr1_120530306_120530743	13.5714	2.68683	0.587186	4.57577	4.74462e-06	0.000435363
chr15_90830450_90830945	16.5188	2.68666	0.521769	5.14914	2.61684e-07	4.24879e-05
chr10_49978714_49978944	10.2829	2.68635	0.656183	4.0939	4.2418e-05	0.00260129
chr3_37442265_37442741	15.7873	2.68437	0.551555	4.86692	1.13351e-06	0.000135821
chr1_184864332_184864609	10.3144	2.6838	0.65668	4.08692	4.37132e-05	0.0026615
chr2_7467819_7468374	13.287	2.68312	0.644758	4.16143	3.16255e-05	0.00203607
chr10_63869433_63870095	18.2176	2.68303	0.497558	5.39239	6.95273e-08	1.49925e-05
chr8_24047946_24048205	11.7629	2.68151	0.60883	4.40437	1.06094e-05	0.000836441
chr6_149021951_149022443	18.0273	2.68115	0.525259	5.10444	3.31783e-07	5.16743e-05
chr10_30872538_30873359	47.7328	2.68007	0.349974	7.65793	1.88955e-14	1.3149e-10
chr2_28774969_28775233	10.3355	2.67753	0.706138	3.7918	0.000149559	0.00736509
chr3_127322867_127323485	15.9608	2.67728	0.544785	4.91439	8.9061e-07	0.00011372
chr13_48478130_48478446	9.4269	2.67717	0.7608	3.51889	0.000433362	0.0176171
chr1_10517649_10517818	9.05884	2.67705	0.680723	3.93265	8.40146e-05	0.00455771
chr8_73975925_73976355	9.30085	2.67697	0.681541	3.92781	8.57221e-05	0.0046372
chr6_160687044_160687438	13.6693	2.6756	0.662247	4.04018	5.341e-05	0.00315543
chr12_80175890_80176400	39.4069	2.67545	0.395526	6.76427	1.33983e-11	1.94685e-08
chr9_116648854_116649053	16.8011	2.67522	0.520262	5.14207	2.7173e-07	4.38708e-05
chrX_105727449_105727783	10.0013	2.67424	0.693773	3.85464	0.000115901	0.00593944
chr16_57048520_57048819	12.9155	2.67366	0.605514	4.41552	1.00769e-05	0.000802174
chr1_209759797_209759984	13.8407	2.67276	0.562938	4.74788	2.05564e-06	0.000218359
chr12_27891936_27892394	9.60579	2.67266	0.674027	3.96521	7.33311e-05	0.00406851
chr1_208717993_208718363	9.95332	2.67151	0.66073	4.04326	5.27121e-05	0.00311901
chr3_24560839_24561045	13.7514	2.6701	0.613656	4.35114	1.35432e-05	0.00103229
chr4_182892614_182893011	24.2094	2.66796	0.449032	5.94159	2.82278e-09	1.20907e-06
chr1_52372663_52373185	21.652	2.66789	0.46565	5.72938	1.00797e-08	3.33342e-06
chr13_84128837_84129111	7.48053	2.66739	0.74174	3.59613	0.000322986	0.0138411
chr5_131810506_131811513	247.559	2.66542	0.633111	4.21004	2.55325e-05	0.00171198
chr20_44739726_44740243	12.7199	2.66494	0.58473	4.55757	5.17493e-06	0.00046409
chr10_89521590_89521939	13.843	2.66402	0.606623	4.39156	1.12541e-05	0.000881334
chr8_87854422_87855184	23.992	2.66291	0.466864	5.70382	1.17152e-08	3.76503e-06
chr10_88964672_88964860	10.2132	2.66286	0.638592	4.16989	3.04745e-05	0.00197193
chr7_126051465_126051745	6.8009	2.66271	0.825013	3.22747	0.00124888	0.0424771
chr4_19926512_19926685	7.61544	2.66101	0.737257	3.60934	0.000306981	0.0133026
chr6_45979230_45979628	23.7172	2.66088	0.473551	5.61901	1.92059e-08	5.56734e-06
chr12_121829570_121829998	24.923	2.66054	0.477387	5.57312	2.50217e-08	6.80269e-06
chr8_8840875_8841188	7.5522	2.66036	0.770559	3.45251	0.000555395	0.0216322
chr2_120989708_120990469	56.946	2.65971	0.338611	7.85476	4.0054e-15	4.17986e-11
chr18_51060657_51060832	6.50439	2.65935	0.780641	3.40662	0.000657719	0.0247948
chr3_105511708_105512238	27.8475	2.65863	0.419442	6.33848	2.32042e-10	1.76399e-07
chr5_91851396_91851642	9.37795	2.65847	0.693722	3.83219	0.000127006	0.00641125
chr6_2360285_2360757	17.3603	2.65786	0.528336	5.03063	4.88875e-07	6.99731e-05
chr5_179263425_179264165	61.3364	2.65782	0.335195	7.92917	2.20611e-15	2.88834e-11
chr6_126966276_126966435	6.56039	2.65773	0.774318	3.43234	0.000598392	0.0229349
chr13_68806555_68806739	9.05982	2.65744	0.70023	3.79509	0.000147589	0.00727434
chr1_216704603_216705181	26.8812	2.65737	0.44913	5.9167	3.28457e-09	1.3514e-06
chr2_5367055_5367389	7.92516	2.65687	0.722083	3.67945	0.000233735	0.0106556
chr2_177337954_177338267	13.0846	2.65674	0.588329	4.51574	6.30961e-06	0.000543758
chr3_171263373_171263840	8.64225	2.65616	0.710809	3.73682	0.000186363	0.00878849
chr11_100338762_100339214	14.0262	2.65553	0.553364	4.79888	1.59553e-06	0.000179914
chr6_81399488_81399849	11.9666	2.65473	0.638432	4.1582	3.20764e-05	0.00206395
chr10_109185819_109186267	10.705	2.65328	1.09536	2.42228	0.0154233	0.314526
chr19_10599829_10600053	6.27391	2.65325	0.772936	3.43269	0.000597621	0.0229207
chr8_12450049_12450429	45.2352	2.65227	0.383976	6.90737	4.93718e-12	8.45886e-09
chr8_104982757_104983244	13.4231	2.65025	0.592904	4.46995	7.82373e-06	0.000652211
chr5_15914797_15915146	12.5509	2.64949	0.615995	4.30115	1.69912e-05	0.00122438
chrX_14690864_14691234	10.5527	2.64766	0.637577	4.15269	3.28593e-05	0.00209967
chr4_166534210_166534456	10.6145	2.64689	0.624008	4.24175	2.21782e-05	0.00152355
chr1_235344970_235345329	13.0165	2.64642	0.596453	4.43692	9.12531e-06	0.000736641
chr6_124757848_124758203	9.70379	2.64364	0.703771	3.75639	0.000172383	0.00828643
chr8_1039011_1039600	17.9574	2.6419	0.503491	5.24716	1.5446e-07	2.81438e-05
chr1_211860967_211861453	10.2167	2.64071	0.641074	4.1192	3.80194e-05	0.00237836
chr12_15724019_15724274	9.22851	2.63848	0.716589	3.682	0.000231411	0.0105664
chr7_152033064_152033682	21.7249	2.63837	0.458705	5.75178	8.83062e-09	2.99019e-06
chr17_78236999_78237627	39.749	2.63824	0.396307	6.65706	2.79367e-11	3.31053e-08
chr2_176432215_176432871	29.9955	2.63811	0.428206	6.16086	7.23523e-10	4.13204e-07
chr2_56461244_56461583	9.92734	2.63725	0.682512	3.86403	0.000111529	0.00576433
chr5_73872765_73873172	32.5906	2.63643	0.441712	5.96866	2.39206e-09	1.07681e-06
chr12_41599030_41599811	50.9343	2.63601	0.352543	7.47713	7.59616e-14	3.23749e-10
chr22_29905882_29906690	27.0165	2.63519	0.424505	6.20768	5.37723e-10	3.39152e-07
chr17_56024095_56024620	50.1517	2.63389	0.37062	7.10672	1.18832e-12	2.9023e-09
chr3_16842828_16843079	9.02311	2.63354	0.697955	3.77322	0.000161153	0.00783851
chr3_167371484_167371847	17.9509	2.63172	0.556398	4.72992	2.24609e-06	0.000235593
chr12_46062837_46063278	28.2994	2.63047	0.469609	5.60141	2.12616e-08	6.0412e-06
chr6_163881403_163881787	18.8986	2.62899	0.498866	5.26993	1.36476e-07	2.54735e-05
chr3_69406458_69406604	5.94868	2.62874	0.84704	3.10344	0.00191285	0.0605565
chr3_86201784_86202216	13.1636	2.62843	0.596932	4.40324	1.06645e-05	0.00084021
chr1_239722249_239722641	10.9385	2.62725	0.621698	4.22593	2.37958e-05	0.00161248
chr15_69488228_69488571	13.8687	2.62705	0.626973	4.19005	2.78897e-05	0.00183677
chr6_170768614_170768983	23.9387	2.62646	0.466715	5.62755	1.82787e-08	5.32545e-06
chr13_20912189_20912584	10.0336	2.62623	0.69057	3.80299	0.00014296	0.00708876
chr4_159870334_159870921	23.5265	2.62388	0.473783	5.53815	3.05683e-08	7.93884e-06
chr20_13259474_13259727	11.7011	2.62361	0.616197	4.25775	2.06497e-05	0.001434
chr17_41488167_41488478	11.6965	2.62197	0.59942	4.37418	1.2189e-05	0.00094604
chr4_175280084_175280275	7.88346	2.62189	0.720392	3.63953	0.000273135	0.0121196
chr3_169889447_169889603	6.06547	2.62157	0.900519	2.91117	0.00360076	0.10101
chr13_39057786_39058076	13.1613	2.62152	0.628155	4.17336	3.00135e-05	0.00194648
chr8_131198789_131199278	17.3318	2.62058	0.524244	4.99877	5.76961e-07	7.97951e-05
chr4_76559137_76559305	20.4971	2.61911	0.496033	5.2801	1.29112e-07	2.42965e-05
chrX_104716507_104717108	14.0859	2.61902	0.595167	4.40047	1.08017e-05	0.000849857
chr11_45236929_45237436	13.6675	2.61881	0.569454	4.5988	4.24925e-06	0.000398184
chr8_15534733_15535573	25.873	2.61715	0.476705	5.49009	4.0173e-08	9.72889e-06
chr8_108442546_108442737	6.43742	2.61618	0.902162	2.8999	0.00373281	0.103972
chr3_111501197_111501655	13.7134	2.61448	0.608251	4.29837	1.72062e-05	0.00123599
chr16_74618311_74618616	8.95193	2.61368	0.686587	3.80678	0.000140788	0.00699999
chr18_47487756_47487910	7.54736	2.61268	0.746016	3.50217	0.00046148	0.0185612
chr5_77172950_77173205	7.7622	2.61227	0.730058	3.57816	0.000346015	0.0146458
chr11_34813258_34813982	20.984	2.61118	0.47478	5.49975	3.8032e-08	9.39015e-06
chr6_21165031_21165458	11.6189	2.61108	0.605135	4.31488	1.59693e-05	0.00116566
chr2_212475906_212476415	13.0518	2.6105	0.563667	4.63128	3.63404e-06	0.000347919
chr6_124740047_124740560	8.9096	2.6095	0.679539	3.8401	0.000122986	0.00623846
chrX_154862081_154862458	11.6763	2.60893	0.617519	4.22486	2.39093e-05	0.00161921
chr9_103701819_103702372	13.9844	2.60864	0.553794	4.71048	2.47132e-06	0.000255014
chr1_172267369_172267777	13.0696	2.60832	0.601858	4.33377	1.46577e-05	0.00109349
chr2_230722393_230722625	10.2915	2.60807	0.650565	4.00893	6.09957e-05	0.00350614
chr12_116498629_116498892	8.52999	2.60715	0.697279	3.73903	0.000184729	0.00874442
chr15_59354973_59355569	16.4748	2.60673	0.544873	4.78411	1.7175e-06	0.000189936
chr2_99090496_99090931	34.1486	2.60642	0.383813	6.79085	1.11474e-11	1.64055e-08
chr6_152783833_152784133	8.82856	2.60615	0.714728	3.64635	0.000265988	0.0118621
chr5_176085821_176086480	46.7478	2.60477	0.358839	7.25887	3.90329e-13	1.3009e-09
chr2_54160567_54160912	12.9868	2.60432	0.591177	4.40531	1.05633e-05	0.000833955
chr21_37486337_37486578	7.4548	2.60429	0.714823	3.64327	0.000269201	0.0119821
chr20_14872068_14872453	16.1267	2.60343	0.560164	4.64762	3.35783e-06	0.000324725
chr11_2286661_2287306	46.9495	2.60288	0.367579	7.08115	1.42959e-12	3.34905e-09
chr15_32949569_32950002	15.1985	2.60248	0.547593	4.75258	2.00842e-06	0.000214264
chr20_57623168_57623744	21.6508	2.60195	0.456501	5.69977	1.19971e-08	3.81062e-06
chr12_42491821_42492132	9.74943	2.60162	0.726517	3.58094	0.000342357	0.0145205
chr18_64968877_64969532	12.7778	2.60072	0.572976	4.53897	5.65291e-06	0.000499156
chr6_154551012_154551196	7.46322	2.59846	0.790365	3.28768	0.00101018	0.03568
chr4_70927820_70928075	7.86222	2.59843	0.72028	3.60753	0.000309125	0.0133652
chr2_74253998_74254377	14.3933	2.59775	0.596722	4.35337	1.3406e-05	0.0010232
chr6_47096852_47097114	13.8208	2.59728	0.572479	4.53691	5.70839e-06	0.000503281
chr14_39459218_39459621	15.5604	2.59725	0.530564	4.89525	9.81806e-07	0.000121972
chr2_134260836_134261318	15.1036	2.59589	0.598422	4.33789	1.43856e-05	0.00107931
chr16_89831158_89832089	30.8325	2.59578	0.405183	6.40644	1.48955e-10	1.19668e-07
chr10_130171414_130171953	15.7711	2.59541	0.548937	4.72807	2.2666e-06	0.000236963
chr10_114135530_114136213	25.8803	2.59257	0.477992	5.42387	5.83232e-08	1.31274e-05
chr4_11311381_11311793	12.9864	2.5921	0.575623	4.50313	6.69605e-06	0.000573189
chr10_103442089_103442410	9.21946	2.59092	0.681446	3.80209	0.000143481	0.00710848
chr1_184527089_184527398	9.79578	2.58868	0.674276	3.8392	0.000123438	0.0062559
chr7_34036569_34036743	6.00475	2.58719	0.810771	3.19102	0.00141771	0.0470595
chr15_56381729_56382341	17.2939	2.58525	0.519622	4.97526	6.51589e-07	8.80997e-05
chr2_179112220_179112698	9.7396	2.58517	0.644616	4.0104	6.06151e-05	0.00349194
chr1_52484515_52484801	7.92479	2.58511	0.726687	3.55739	0.000374555	0.0156461
chr12_85053911_85054278	17.927	2.58416	0.507394	5.093	3.52433e-07	5.41761e-05
chr6_55761226_55761437	7.25841	2.58351	0.781094	3.30756	0.000941139	0.0335701
chr16_59008900_59009339	15.2227	2.58299	0.561918	4.59673	4.29165e-06	0.000400764
chr8_105450184_105450759	19.6353	2.58269	0.555802	4.64678	3.37149e-06	0.000325498
chr2_219128725_219129506	70.3195	2.58158	0.329284	7.83998	4.50629e-15	4.31068e-11
chr13_44848466_44848763	16.7397	2.58124	0.512925	5.03239	4.84402e-07	6.96401e-05
chr14_100798400_100799325	95.9814	2.57938	0.684877	3.7662	0.000165753	0.00802147
chr3_111386756_111387002	10.2599	2.57864	0.644874	3.99867	6.37e-05	0.00362813
chr18_71839383_71839898	14.1481	2.57745	0.548843	4.69615	2.65108e-06	0.000268936
chr20_41182042_41182707	15.033	2.57694	0.532867	4.83599	1.32487e-06	0.000155664
chr2_177973751_177973893	6.09994	2.57615	0.811802	3.17337	0.00150681	0.0496038
chr11_22952766_22953083	7.70727	2.57604	0.790811	3.25746	0.00112413	0.0389849
chr9_32035384_32035734	9.53607	2.57587	0.648952	3.96928	7.20898e-05	0.00401517
chr13_43669203_43669350	8.03983	2.57548	0.796394	3.23393	0.00122101	0.0416277
chr1_208905726_208906291	17.9853	2.5751	0.574695	4.4808	7.43631e-06	0.000626741
chr4_4525855_4526475	30.172	2.57454	0.439688	5.85538	4.75914e-09	1.85189e-06
chr1_181283943_181284483	22.4125	2.57435	0.458134	5.61922	1.91826e-08	5.56734e-06
chr11_12760104_12760626	14.5033	2.57314	0.586748	4.38542	1.15762e-05	0.000902137
chr3_183860550_183860745	7.45239	2.57252	0.71197	3.61324	0.000302395	0.0131287
chr11_127579883_127580252	18.6263	2.572	0.485042	5.30264	1.14142e-07	2.2093e-05
chr1_164494096_164494369	10.706	2.57159	0.658783	3.90355	9.47907e-05	0.00504127
chr5_6789190_6789631	20.2013	2.57037	0.488557	5.26114	1.43163e-07	2.63786e-05
chr12_121889815_121890427	25.4274	2.56997	0.467876	5.49284	3.95511e-08	9.68042e-06
chr10_11991117_11991466	11.53	2.56964	0.595236	4.31701	1.58159e-05	0.00115752
chr7_129563603_129563837	9.45106	2.56915	0.66856	3.84282	0.000121628	0.00618053
chr5_102744050_102744605	17.3317	2.56869	0.520117	4.93867	7.86562e-07	0.00010237
chr2_201886588_201887154	24.2851	2.56832	0.480105	5.34949	8.82007e-08	1.80475e-05
chr12_20628416_20628950	15.5993	2.56719	0.525425	4.88594	1.02938e-06	0.00012665
chr14_68677492_68678077	50.2452	2.56696	0.350426	7.32524	2.38469e-13	8.55439e-10
chr9_7212012_7212643	27.547	2.56468	0.434912	5.897	3.70168e-09	1.49094e-06
chr6_151260364_151261111	20.8579	2.56459	0.481539	5.32582	1.00499e-07	2.00981e-05
chr1_212111873_212112521	27.3635	2.5641	0.416622	6.15451	7.53112e-10	4.25864e-07
chr18_40051961_40052279	11.2799	2.56406	0.594732	4.31128	1.62312e-05	0.00118073
chr16_55433637_55434152	11.5593	2.56386	0.601349	4.2635	2.01246e-05	0.00139939
chr18_41512237_41512427	11.5721	2.56384	0.617579	4.15144	3.30386e-05	0.00210931
chr4_128065459_128065655	8.07584	2.56295	0.718341	3.56788	0.000359888	0.0151492
chr2_69649291_69649581	9.34104	2.56023	0.678973	3.77074	0.000162763	0.00790009
chr21_32451172_32451404	9.22464	2.5602	0.769558	3.32684	0.000878368	0.0316972
chr1_212753377_212753709	11.1883	2.55982	0.621373	4.11962	3.79495e-05	0.00237718
chr10_27580580_27580853	8.02899	2.55975	0.76081	3.36451	0.000766792	0.0282571
chr7_88632262_88632743	10.8547	2.55934	0.612189	4.18063	2.90701e-05	0.00189925
chr18_47314871_47315391	15.1767	2.55912	0.538579	4.75162	2.01789e-06	0.000214875
chr5_149471673_149472199	18.7369	2.55805	0.479364	5.33634	9.48412e-08	1.9303e-05
chr13_78072068_78072614	24.2825	2.55771	0.485094	5.27261	1.34494e-07	2.51444e-05
chr4_71961091_71961712	11.7921	2.55734	0.611749	4.18037	2.91033e-05	0.00190034
chr17_46992875_46993557	22.9246	2.55691	0.45323	5.64153	1.68544e-08	4.94816e-06
chr4_12256256_12256759	13.1575	2.55636	0.57859	4.41825	9.95037e-06	0.000792653
chr10_123133016_123133485	14.8474	2.55562	0.531239	4.81068	1.50416e-06	0.000171294
chr8_18589128_18589456	10.1858	2.55528	0.651202	3.92394	8.7113e-05	0.00469473
chr6_150525838_150526100	10.5006	2.55481	0.684289	3.73352	0.000188824	0.00887968
chr8_71538172_71538550	12.5827	2.55436	0.611287	4.17866	2.93235e-05	0.00190996
chr12_104669904_104670350	15.6701	2.55381	0.56069	4.55476	5.24463e-06	0.000468876
chr3_49532328_49532729	11.0356	2.55336	0.633595	4.02996	5.57861e-05	0.00327055
chr12_63791710_63792013	8.41584	2.55274	0.709724	3.59681	0.000322147	0.0138138
chr1_183567591_183568250	25.1499	2.55219	0.430313	5.931	3.01103e-09	1.27073e-06
chr9_99153476_99154075	19.3068	2.55195	0.48487	5.26317	1.41592e-07	2.62152e-05
chr9_86880975_86881392	18.267	2.55189	0.493847	5.16737	2.37415e-07	3.91006e-05
chr9_43603054_43603416	10.6829	2.55038	0.615192	4.14567	3.38827e-05	0.0021584
chr2_80914737_80915016	17.8701	2.55017	0.506708	5.03282	4.83325e-07	6.96128e-05
chr2_126425320_126425653	9.41276	2.54878	0.667295	3.81957	0.000133683	0.00669528
chrX_9149893_9150378	14.3402	2.54796	0.635976	4.00638	6.16563e-05	0.00353183
chr3_145677451_145677927	11.4809	2.54736	0.605445	4.20742	2.58307e-05	0.00172894
chr12_57450647_57451415	19.9058	2.54654	0.487332	5.22547	1.73713e-07	3.05233e-05
chr12_78482165_78482747	15.5965	2.54487	0.531821	4.78519	1.70825e-06	0.000189471
chr7_92776688_92777168	14.8611	2.54338	0.557198	4.5646	5.00447e-06	0.000452337
chrX_38038710_38039104	15.4844	2.54332	0.539368	4.71537	2.41273e-06	0.000249739
chr10_114992711_114993331	34.6457	2.54241	0.380925	6.67429	2.48429e-11	3.16861e-08
chr13_91650276_91650581	10.2427	2.54159	0.639045	3.97716	6.97433e-05	0.00390376
chr4_60639414_60639766	10.8629	2.53878	0.629652	4.03204	5.52947e-05	0.00324672
chr6_130069531_130069909	26.5845	2.53849	0.47776	5.31332	1.07648e-07	2.11232e-05
chr1_85158683_85158965	23.7717	2.53813	0.501926	5.05677	4.26417e-07	6.34052e-05
chr5_132232231_132232806	23.0932	2.53776	0.506261	5.01276	5.3656e-07	7.53883e-05
chr19_41840660_41840947	9.06427	2.53752	0.753387	3.36815	0.000756733	0.0279672
chr1_67447496_67447757	7.91529	2.53543	0.718666	3.52796	0.000418773	0.0171134
chr4_66245762_66246044	8.31597	2.53496	0.710164	3.56954	0.000357607	0.0150753
chr7_99863585_99863924	19.5979	2.53457	0.491112	5.16087	2.45799e-07	4.02713e-05
chr6_120641795_120642188	12.6683	2.53416	0.602848	4.20365	2.62647e-05	0.0017539
chr8_58901703_58902021	9.70076	2.53374	0.68916	3.67656	0.0002364	0.0107557
chr11_80611322_80611727	11.267	2.53362	0.612955	4.13345	3.57362e-05	0.00225643
chr1_173018207_173018521	9.08059	2.53339	0.685517	3.6956	0.00021937	0.0100767
chr2_163569247_163569580	9.21766	2.53302	0.704825	3.59383	0.000325847	0.0139412
chr7_24514930_24515545	23.8653	2.5325	0.43872	5.77248	7.8113e-09	2.70896e-06
chr6_144781476_144781957	17.3864	2.53215	0.515757	4.90957	9.12747e-07	0.000115646
chr3_19487970_19488612	14.2932	2.53169	0.564323	4.48624	7.24907e-06	0.000614117
chr15_45356517_45356970	16.4534	2.52942	0.515548	4.90629	9.28171e-07	0.000117083
chr2_162268915_162269182	19.5867	2.52913	0.477189	5.30007	1.1576e-07	2.22583e-05
chr10_94044070_94044463	20.3756	2.52883	0.474082	5.33417	9.59849e-08	1.95012e-05
chr18_5872956_5873278	11.1628	2.52867	0.604252	4.1848	2.8542e-05	0.00187435
chr6_122403127_122403610	15.6203	2.5274	0.586036	4.3127	1.61273e-05	0.00117484
chr12_72298374_72298696	10.8251	2.52421	0.640475	3.94115	8.10914e-05	0.00442632
chr16_18032978_18033566	17.8978	2.52317	0.513626	4.91247	8.99369e-07	0.000114583
chr3_52908430_52908685	7.48671	2.52298	0.732686	3.44347	0.00057431	0.0221822
chr2_172738719_172739279	18.0805	2.52258	0.528743	4.7709	1.83407e-06	0.000199748
chr7_107807858_107808215	14.0111	2.52173	0.555954	4.53586	5.73694e-06	0.00050541
chr1_93499141_93499634	28.9471	2.52158	0.40569	6.21555	5.11445e-10	3.29827e-07
chr16_53986227_53986691	16.0782	2.52086	0.525859	4.79379	1.63664e-06	0.00018311
chr5_53218387_53218914	18.4807	2.52029	0.521694	4.83098	1.35863e-06	0.000158333
chr6_109118139_109118584	22.7152	2.51977	0.441236	5.71071	1.12505e-08	3.64818e-06
chr15_31765028_31765600	41.6673	2.51962	0.366445	6.87584	6.16243e-12	1.01056e-08
chr1_78059818_78060446	17.0198	2.51639	0.539443	4.66479	3.08936e-06	0.000304665
chr2_101361186_101361530	17.5328	2.51619	0.50771	4.95596	7.19754e-07	9.57363e-05
chr5_156026083_156026332	11.2285	2.51418	0.598747	4.19906	2.6802e-05	0.00177943
chr1_51110039_51110571	13.5149	2.51412	0.554905	4.53072	5.87834e-06	0.000515117
chr1_42995330_42995847	21.5891	2.51401	0.468476	5.36636	8.0341e-08	1.67986e-05
chr1_23770647_23770955	13.3665	2.51366	0.58697	4.28244	1.84853e-05	0.0013042
chr3_173908928_173909451	10.2502	2.51269	0.662951	3.79016	0.000150553	0.00740225
chr11_63341802_63342624	44.7774	2.51133	0.348904	7.19777	6.12062e-13	1.84893e-09
chr1_196701881_196702916	23.6642	2.51117	0.456571	5.50007	3.79643e-08	9.39015e-06
chrX_148453305_148453813	13.8025	2.51087	0.554188	4.53071	5.87854e-06	0.000515117
chr11_70058339_70058890	19.5056	2.5107	0.536897	4.67631	2.92083e-06	0.000289788
chr4_58475779_58475942	10.9472	2.50971	0.615367	4.0784	4.5347e-05	0.00274403
chr3_132975647_132976347	26.8109	2.50848	0.459811	5.45545	4.88488e-08	1.13972e-05
chr12_69961248_69961782	19.2893	2.50752	0.851897	2.94346	0.0032457	0.0933075
chr9_92003050_92003594	16.7323	2.50679	0.546969	4.58306	4.58215e-06	0.000422821
chr2_140920492_140920936	9.77607	2.50675	0.699554	3.58335	0.000339219	0.0144359
chr13_90504831_90505180	12.1583	2.5067	0.587608	4.26595	1.99057e-05	0.00138821
chr2_43144391_43144985	17.3339	2.50643	0.528067	4.74642	2.07047e-06	0.000219357
chr10_86999003_86999344	7.16417	2.5061	0.790308	3.17104	0.00151895	0.049946
chr12_62676388_62676641	7.94485	2.50595	0.705278	3.55314	0.000380659	0.0158607
chr8_97638926_97639372	16.8617	2.50566	0.524198	4.78	1.75299e-06	0.000192562
chr6_70525871_70526330	14.0781	2.50385	0.561888	4.45613	8.3453e-06	0.000687684
chr13_53843724_53844139	15.416	2.50333	0.533337	4.69372	2.68284e-06	0.000271336
chr10_124653852_124654147	10.8	2.50307	0.656606	3.81213	0.000137773	0.00687025
chrX_85859584_85860122	19.5445	2.50159	0.525854	4.75719	1.96307e-06	0.000210995
chr2_180850010_180850392	13.704	2.50083	0.595978	4.19618	2.71451e-05	0.00179805
chr18_7524329_7525064	20.0481	2.49916	0.466771	5.35414	8.5963e-08	1.77159e-05
chr15_43206986_43207541	18.6654	2.49888	0.508751	4.9118	9.02459e-07	0.000114722
chr10_58382156_58382756	19.443	2.49784	0.509392	4.90358	9.41068e-07	0.00011819
chr2_9158680_9159252	20.0689	2.4974	0.469827	5.31557	1.06322e-07	2.09344e-05
chr9_102524849_102525201	10.1879	2.49612	0.677305	3.68537	0.000228372	0.0104401
chr6_157285027_157285431	12.6662	2.49582	0.606697	4.11378	3.89228e-05	0.00242167
chr2_237964151_237964791	18.3817	2.49535	0.54666	4.56471	5.00177e-06	0.000452337
chr1_178841573_178842791	23.0682	2.49468	0.463062	5.38736	7.15002e-08	1.537e-05
chr3_183259586_183259943	18.1976	2.4944	0.492837	5.06131	4.16381e-07	6.22354e-05
chr1_152853455_152853695	7.0704	2.49433	0.753747	3.30924	0.000935494	0.0333912
chr6_166862372_166862783	12.5706	2.49327	0.575478	4.33252	1.47414e-05	0.00109604
chr7_139575609_139576191	26.4819	2.49297	0.446879	5.57863	2.42415e-08	6.67697e-06
chr15_37773310_37773630	12.9658	2.4929	0.595177	4.18851	2.80794e-05	0.00184714
chr5_66004135_66004504	9.2316	2.49272	0.66715	3.73636	0.0001867	0.0087942
chr11_15159200_15159524	7.85697	2.49254	0.742373	3.35754	0.000786405	0.0288871
chr16_90065199_90065644	20.0209	2.49248	0.498904	4.99592	5.85567e-07	8.0308e-05
chr20_8996632_8996992	22.5262	2.49244	0.477821	5.21627	1.82562e-07	3.18487e-05
chr2_159633423_159633839	9.91802	2.49011	0.655873	3.79664	0.000146673	0.0072385
chr4_114915073_114915354	9.69309	2.48908	0.68372	3.6405	0.00027211	0.0120882
chr5_151129268_151129497	10.2917	2.48893	0.617655	4.02964	5.58632e-05	0.00327059
chr6_61972242_61972522	9.7112	2.48863	0.679612	3.66183	0.000250417	0.0112772
chr1_240830714_240831024	9.71402	2.48851	0.714798	3.48142	0.000498762	0.0197766
chr1_200406799_200407373	17.0688	2.48713	0.509365	4.8828	1.04589e-06	0.000128268
chr2_117224906_117225279	13.6592	2.48605	0.583001	4.26423	2.00594e-05	0.00139638
chr3_59110705_59110879	10.5757	2.48546	0.631215	3.93759	8.23045e-05	0.00447976
chr5_124287957_124288115	8.64245	2.48454	0.701001	3.54427	0.000393699	0.0163001
chr11_68739106_68739286	8.06692	2.48351	0.72471	3.42691	0.000610499	0.0232669
chr22_26690281_26690921	12.4773	2.48246	0.571684	4.34237	1.40953e-05	0.00106309
chr4_177738454_177738856	12.1571	2.48228	0.582731	4.25973	2.04669e-05	0.00142217
chr18_22534392_22534581	8.74185	2.48199	0.752729	3.29733	0.000976091	0.0346464
chr15_71721220_71721364	5.55073	2.4817	0.854823	2.90317	0.00369407	0.103049
chr10_31702151_31702621	16.2179	2.48159	0.521687	4.75685	1.96639e-06	0.000211133
chr6_118443929_118444253	12.1033	2.48144	0.604016	4.10824	3.98678e-05	0.00247376
chr4_97904872_97905363	15.3184	2.48126	0.546725	4.53841	5.66799e-06	0.000500103
chr2_105938858_105939111	14.9173	2.48098	0.552806	4.48798	7.1903e-06	0.000611083
chr11_21918497_21919346	23.1803	2.48031	0.468226	5.29724	1.17566e-07	2.24925e-05
chr16_86652325_86652951	26.8485	2.4784	0.424237	5.84201	5.15736e-09	1.96032e-06
chr13_88473897_88474039	6.96263	2.47795	0.765537	3.23688	0.00120845	0.0413032
chr3_171187985_171188140	10.0449	2.47766	0.637489	3.88659	0.000101663	0.00534096
chr4_187898734_187899674	36.6354	2.47691	0.367854	6.7334	1.65744e-11	2.29228e-08
chr21_36780640_36781022	11.4449	2.47628	0.659572	3.75438	0.000173771	0.0083386
chr15_48395885_48396429	17.1957	2.47623	0.506124	4.89253	9.95466e-07	0.000123269
chr5_34298841_34299104	8.38865	2.47587	0.733432	3.37574	0.000736183	0.0273221
chr18_56631199_56631361	10.0034	2.47542	0.633499	3.90753	9.32436e-05	0.00497376
chr20_52741541_52741787	9.19677	2.47415	0.690727	3.58195	0.000341033	0.0144825
chr4_72950333_72950703	15.6783	2.47333	0.527107	4.69227	2.70186e-06	0.000273018
chr2_221893774_221894238	14.7756	2.47206	0.530928	4.65611	3.22245e-06	0.000315891
chr17_46240347_46240884	18.1585	2.47205	0.516606	4.78518	1.70835e-06	0.000189471
chr4_83653686_83654133	10.3367	2.47189	0.626355	3.94648	7.93096e-05	0.0043456
chr3_143828729_143829084	12.6367	2.47185	0.614917	4.0198	5.82464e-05	0.00338517
chr13_30743523_30744047	25.4322	2.46935	0.442654	5.57851	2.42586e-08	6.67697e-06
chr14_101208350_101208509	9.77495	2.46812	0.678106	3.63972	0.000272933	0.0121153
chr12_77947714_77948226	16.4974	2.46794	0.515784	4.78483	1.71135e-06	0.000189621
chr5_165798389_165798592	9.34241	2.4677	0.646125	3.81923	0.000133866	0.00670155
chr2_65363401_65363955	13.0583	2.4674	0.559019	4.4138	1.01573e-05	0.000807455
chr11_13456118_13456613	12.4486	2.46713	0.591267	4.17262	3.01119e-05	0.00195067
chr18_54114975_54115605	23.2949	2.46668	0.455859	5.41105	6.26549e-08	1.39607e-05
chr16_47103177_47103491	8.52281	2.46638	0.710165	3.47296	0.00051475	0.0202677
chr9_5608682_5609237	19.858	2.46427	0.48963	5.03293	4.83039e-07	6.96128e-05
chr1_82348137_82348289	6.472	2.46411	0.785661	3.13635	0.00171066	0.0551753
chr11_118895272_118895785	25.1766	2.46343	0.426321	5.77835	7.54386e-09	2.64014e-06
chr18_7958397_7958941	13.6512	2.46239	0.545884	4.51084	6.45715e-06	0.000555223
chr12_4136447_4137024	27.7895	2.46186	0.426005	5.77896	7.51652e-09	2.64014e-06
chr12_78800622_78800949	14.1638	2.46152	0.546031	4.50802	6.54363e-06	0.000561397
chr18_30310501_30310916	8.74962	2.4605	0.716576	3.43368	0.000595437	0.0228445
chr5_5025886_5026079	7.17093	2.46005	0.745537	3.29971	0.000967864	0.0344076
chr9_91759991_91760248	7.93174	2.45949	0.715546	3.43721	0.000587729	0.0225714
chr5_111412936_111413281	18.5728	2.45894	0.486905	5.05014	4.41481e-07	6.48057e-05
chr5_56168992_56169138	7.08736	2.45891	0.800825	3.07048	0.00213718	0.0662692
chr4_85713545_85713786	9.92171	2.4589	0.661166	3.71903	0.000199987	0.0093333
chr3_72598757_72599529	16.9806	2.45764	0.501701	4.89863	9.65095e-07	0.000120418
chr4_140521949_140522434	12.818	2.45615	0.575146	4.27048	1.95049e-05	0.0013669
chr2_98642734_98643083	11.9478	2.4557	0.599846	4.09388	4.24217e-05	0.00260129
chr9_36142798_36143312	27.6059	2.4547	0.419978	5.84483	5.0708e-09	1.94376e-06
chr12_50528570_50529428	52.7006	2.45341	0.354732	6.91625	4.63763e-12	8.28685e-09
chr4_20631233_20631480	13.0098	2.45259	0.606471	4.04403	5.25407e-05	0.00311047
chr15_55547812_55548300	14.2319	2.45209	0.537603	4.56115	5.08746e-06	0.000458035
chr15_89183154_89183726	54.8776	2.45185	0.327928	7.47681	7.61491e-14	3.23749e-10
chr12_108496057_108496627	26.0899	2.451	0.446386	5.49076	4.00201e-08	9.72889e-06
chr3_134107707_134108272	22.535	2.45091	0.470517	5.20898	1.89884e-07	3.28268e-05
chr14_59797261_59797560	10.656	2.45087	0.623675	3.92973	8.50421e-05	0.00460258
chr16_52084313_52084633	12.4798	2.45065	0.58954	4.15689	3.22612e-05	0.00207351
chr6_68792069_68792285	8.11184	2.45011	0.758784	3.229	0.00124226	0.0422769
chr6_5866671_5867300	24.1554	2.45007	0.434139	5.64351	1.66617e-08	4.91674e-06
chr9_1252972_1254138	33.9022	2.44918	0.384554	6.36888	1.90409e-10	1.48689e-07
chr6_127805343_127805858	18.5082	2.44704	0.495342	4.94011	7.80777e-07	0.00010208
chr2_197482197_197482514	7.23549	2.44575	0.744513	3.28504	0.00101969	0.0359163
chr3_62821234_62821767	20.5748	2.44572	0.501001	4.88166	1.05196e-06	0.000128875
chr13_34361317_34361701	10.8872	2.44473	0.618934	3.9499	7.81839e-05	0.00430034
chr1_244253921_244254424	18.998	2.44448	0.488088	5.00829	5.49168e-07	7.65972e-05
chr14_64399813_64400165	10.6141	2.44434	0.617201	3.96037	7.48342e-05	0.00413591
chr12_12894682_12894901	6.60139	2.44378	0.813322	3.00469	0.00265848	0.0790594
chr8_53205705_53206164	13.1024	2.44364	0.607843	4.02018	5.81529e-05	0.00338168
chr11_65695259_65695801	16.0017	2.44271	0.516468	4.72964	2.24917e-06	0.000235593
chr7_30485518_30485882	18.2322	2.44264	0.501669	4.86903	1.12146e-06	0.000134799
chr12_1889040_1889318	18.4038	2.44243	0.504009	4.84599	1.25979e-06	0.000148321
chr1_172715281_172715764	32.7802	2.44237	0.430712	5.67053	1.42357e-08	4.30033e-06
chr6_99328403_99328772	10.4489	2.4419	0.642986	3.79774	0.000146019	0.00721552
chr1_19492571_19492832	11.0665	2.4414	0.592719	4.11898	3.80556e-05	0.00237932
chr4_30265719_30265950	6.18764	2.43933	0.838291	2.90988	0.00361567	0.101305
chr6_62248417_62249137	18.6041	2.43865	0.4818	5.06153	4.15912e-07	6.22354e-05
chr9_113583353_113583707	40.9777	2.43754	0.365109	6.67621	2.45196e-11	3.1625e-08
chr14_94437301_94437818	26.4238	2.43734	0.424089	5.74723	9.07188e-09	3.05387e-06
chr8_124943508_124943806	8.68971	2.43728	0.693806	3.51292	0.000443217	0.0179339
chr11_115508452_115509015	13.2304	2.4368	0.57952	4.20485	2.6125e-05	0.0017466
chr14_84503079_84503646	26.2603	2.43664	0.411484	5.92159	3.18843e-09	1.31656e-06
chr1_204547961_204548441	35.1609	2.43626	0.385685	6.3167	2.67204e-10	1.97888e-07
chr14_68499368_68499852	12.9455	2.43555	0.568474	4.28436	1.83268e-05	0.00129621
chr2_40506263_40506586	23.974	2.43517	0.44799	5.43577	5.45611e-08	1.23777e-05
chr1_163891977_163892421	21.5067	2.43494	0.466309	5.22173	1.7726e-07	3.10655e-05
chr7_49732111_49732487	9.44339	2.43434	0.655082	3.71609	0.000202329	0.00940687
chr10_22919540_22920007	16.0012	2.43281	0.522068	4.65995	3.1629e-06	0.000311383
chr7_16602936_16603243	22.9943	2.43219	0.494229	4.92119	8.60189e-07	0.000110326
chr21_16135149_16135915	26.8089	2.432	0.436908	5.56639	2.60075e-08	6.99163e-06
chr1_231835395_231835920	28.8842	2.43139	0.408309	5.95478	2.60427e-09	1.14539e-06
chr2_40591700_40592219	15.5668	2.43133	0.517438	4.69879	2.61708e-06	0.000265856
chr9_108179241_108179735	18.3228	2.43109	0.476345	5.10364	3.33188e-07	5.16851e-05
chr9_13684800_13685039	10.2468	2.42974	0.61874	3.92691	8.60433e-05	0.004648
chr2_224719569_224719906	13.5078	2.42931	0.563907	4.30799	1.64742e-05	0.00119387
chr10_93869542_93870311	19.253	2.42882	0.47316	5.13318	2.84883e-07	4.56732e-05
chr4_37051331_37051995	44.9518	2.42857	0.369517	6.57228	4.95508e-11	5.1709e-08
chr11_107349051_107349322	6.71037	2.42808	0.790204	3.07273	0.00212112	0.0658602
chr2_44308409_44308985	11.6073	2.42764	0.581518	4.17465	2.98442e-05	0.00193858
chr13_52304005_52304644	44.3889	2.42761	0.372988	6.50854	7.58857e-11	7.08211e-08
chr17_25715207_25715385	11.2111	2.427	0.690758	3.51353	0.000442201	0.017905
chr13_80146856_80147443	25.7889	2.42633	0.430643	5.63421	1.75865e-08	5.13683e-06
chr6_110507106_110507629	13.9428	2.42523	0.572225	4.23824	2.25279e-05	0.00154204
chr20_283036_283515	25.6221	2.42501	0.42678	5.6821	1.3305e-08	4.08367e-06
chr1_5003999_5004586	21.7809	2.42423	0.472922	5.12607	2.95848e-07	4.71675e-05
chr21_43947795_43948196	17.1977	2.42403	0.505752	4.79291	1.64377e-06	0.000183729
chr16_50229178_50229572	14.7219	2.42336	0.557193	4.34923	1.36617e-05	0.00103995
chr17_20574007_20574155	5.16854	2.42174	0.914512	2.64813	0.00809393	0.193765
chr6_109384094_109384559	15.6663	2.42128	0.555897	4.35562	1.3269e-05	0.00101477
chr2_106035122_106035476	15.2814	2.42089	0.538738	4.49363	7.00206e-06	0.000597157
chr10_71922357_71922904	16.7867	2.42081	0.53693	4.50861	6.52532e-06	0.000560245
chr15_57413107_57413413	9.68311	2.42037	0.6386	3.79012	0.000150572	0.00740225
chr17_15173864_15174145	8.41188	2.41931	0.674081	3.58904	0.000331895	0.0141683
chr3_154203620_154203834	7.60297	2.41885	0.748163	3.23305	0.00122475	0.0417305
chr4_82882984_82883267	19.3101	2.41856	0.508675	4.75462	1.98817e-06	0.000212832
chr10_30475456_30475747	20.0002	2.41842	0.474394	5.09792	3.43406e-07	5.3055e-05
chr9_130257365_130257983	22.6389	2.41806	0.442503	5.4645	4.64213e-08	1.0942e-05
chr9_112058162_112058641	12.1432	2.417	0.585497	4.12812	3.65741e-05	0.002303
chr20_49175016_49175349	17.5663	2.41573	0.486353	4.96704	6.79842e-07	9.10726e-05
chr1_208259784_208260287	40.7139	2.41566	0.3625	6.6639	2.66655e-11	3.22206e-08
chr7_87022418_87023072	17.6516	2.41493	0.514726	4.69168	2.70973e-06	0.000273384
chr1_168118278_168118540	7.42894	2.41381	0.714531	3.37817	0.000729711	0.0271082
chr6_146474159_146474692	11.9177	2.4134	0.621967	3.88026	0.000104345	0.00545939
chr4_113810845_113811535	15.1354	2.41332	0.53441	4.51586	6.30601e-06	0.000543758
chr10_88200845_88201272	22.6945	2.41327	0.458674	5.26139	1.42968e-07	2.63786e-05
chr10_63523663_63523958	9.50246	2.41311	0.677771	3.56036	0.000370345	0.0155041
chrX_72632453_72632755	10.4116	2.41296	0.635086	3.79942	0.000145037	0.00717151
chr1_88292396_88292591	6.89197	2.41288	0.736616	3.27562	0.00105429	0.0369191
chr20_47717414_47718257	27.192	2.41262	0.424366	5.68525	1.30624e-08	4.05152e-06
chr20_12133734_12134056	8.42963	2.41225	0.708064	3.40683	0.000657221	0.0247923
chr2_185754989_185755314	16.0035	2.41211	0.523008	4.612	3.98817e-06	0.000376175
chr22_36556570_36557093	29.4722	2.41127	0.398841	6.04569	1.48771e-09	7.49016e-07
chr3_53320934_53321685	34.7327	2.41072	0.388011	6.21303	5.1974e-10	3.31453e-07
chr4_183098159_183098588	18.231	2.41018	0.512312	4.70451	2.54475e-06	0.000260351
chr15_51171266_51171655	12.9592	2.40982	0.574703	4.19315	2.75106e-05	0.00181701
chr18_4842786_4843297	23.6976	2.40958	0.4503	5.35105	8.74455e-08	1.79249e-05
chr15_47329267_47329446	6.39364	2.40958	0.784317	3.07219	0.00212492	0.0659425
chr13_59193491_59194135	38.9642	2.40912	0.388927	6.19428	5.85503e-10	3.61346e-07
chr11_86097524_86098324	28.3458	2.40784	0.418568	5.75256	8.78998e-09	2.98524e-06
chr5_50119670_50120388	13.7033	2.40701	0.592075	4.06539	4.79519e-05	0.00287353
chr21_16933102_16933305	5.76534	2.40641	0.82221	2.92676	0.00342509	0.0973073
chrX_21992137_21992772	15.8284	2.40584	0.526942	4.56567	4.97902e-06	0.000451816
chr6_42745285_42745468	10.0587	2.40578	0.646015	3.72403	0.000196065	0.0091751
chr10_7285977_7286233	7.70537	2.40489	0.747012	3.21934	0.00128485	0.0434056
chr16_80474518_80474935	10.7133	2.40268	0.627526	3.82881	0.000128762	0.00648278
chr5_23071808_23072163	9.06922	2.40249	0.681862	3.52343	0.000425999	0.0173592
chr6_127724932_127725516	14.2235	2.4019	0.553933	4.33609	1.45042e-05	0.00108466
chr3_93856313_93856521	8.46386	2.4019	0.675319	3.55669	0.000375563	0.0156768
chr6_36139331_36139694	12.385	2.40164	0.580162	4.13961	3.47895e-05	0.00220637
chr13_54425498_54425980	15.9954	2.40017	0.513166	4.67718	2.90851e-06	0.000288815
chr6_16583407_16583979	14.3979	2.39836	0.568718	4.21714	2.4742e-05	0.00166872
chr17_45632010_45632471	17.4379	2.39586	0.517945	4.6257	3.7333e-06	0.000355938
chr12_95015088_95016058	42.7003	2.39503	0.381256	6.28194	3.34372e-10	2.41402e-07
chr6_56415288_56415422	6.0968	2.39502	0.7869	3.04362	0.00233752	0.0714014
chr2_178449971_178450262	9.02148	2.39437	0.680438	3.51886	0.000433402	0.0176171
chr8_90354719_90355611	61.2952	2.39323	0.318278	7.51929	5.50726e-14	2.74863e-10
chr12_33418737_33419272	14.7666	2.3931	0.549206	4.35738	1.31631e-05	0.00100734
chr1_202548885_202549414	28.8179	2.39306	0.405947	5.89501	3.74654e-09	1.4985e-06
chr3_121749180_121749779	20.8243	2.39304	0.461479	5.1856	2.15324e-07	3.60836e-05
chr3_17324810_17325079	7.13294	2.39222	0.736964	3.24605	0.0011702	0.0402664
chr22_44856592_44857085	27.3028	2.39044	0.459426	5.20311	1.95983e-07	3.3628e-05
chr5_141952470_141952727	18.2327	2.39035	0.502867	4.75345	1.99978e-06	0.00021374
chr4_166236025_166236224	8.1486	2.38931	0.688942	3.46809	0.000524178	0.0205713
chr10_83625449_83625931	10.6235	2.38866	0.632724	3.77519	0.000159883	0.0077939
chr8_131194482_131194990	17.3022	2.38821	1.00524	2.37575	0.0175131	0.345065
chr3_128916206_128916582	18.755	2.38821	0.510024	4.68253	2.83349e-06	0.000282141
chrX_131403045_131403354	10.4539	2.38785	0.633769	3.7677	0.000164756	0.00797996
chr6_160137176_160137686	12.3441	2.38784	0.60598	3.94045	8.13283e-05	0.00443715
chr5_92477366_92478144	28.5217	2.38775	0.42099	5.67175	1.41349e-08	4.28115e-06
chr12_68634733_68635060	33.929	2.38701	0.41102	5.80751	6.34074e-09	2.34039e-06
chr9_20361757_20362405	20.3159	2.38678	0.475115	5.02358	5.07181e-07	7.20815e-05
chr13_21904656_21905133	29.8505	2.3861	0.460111	5.18592	2.14953e-07	3.60742e-05
chr3_156201222_156201676	40.0355	2.38478	0.42785	5.57386	2.49154e-08	6.79351e-06
chr7_156543923_156544556	24.0919	2.38385	0.456095	5.22664	1.72617e-07	3.04845e-05
chr4_115612944_115613288	10.0668	2.38365	0.692715	3.44103	0.00057951	0.0223455
chr3_21459532_21459834	11.3534	2.38349	0.608235	3.9187	8.90276e-05	0.00478668
chr11_91358669_91359023	11.3363	2.38317	0.597032	3.9917	6.56007e-05	0.00371687
chr11_87430293_87430821	18.6636	2.38263	0.506028	4.70848	2.49568e-06	0.000256474
chr4_82415242_82415669	13.3975	2.38241	0.575385	4.14055	3.46467e-05	0.00219974
chr2_119542414_119542810	23.5973	2.382	0.447881	5.31839	1.0469e-07	2.06842e-05
chr9_9846652_9846966	12.6979	2.38155	0.568519	4.18904	2.80143e-05	0.00184392
chr5_67444906_67445578	50.8973	2.38063	0.331777	7.1754	7.20984e-13	2.0186e-09
chr3_81594636_81595052	12.5839	2.38016	0.562207	4.2336	2.29977e-05	0.00156825
chr5_108154417_108154591	11.0095	2.38007	0.618227	3.84983	0.000118202	0.00603062
chr3_49939084_49939433	20.5561	2.37993	0.469525	5.06881	4.00318e-07	6.0332e-05
chr5_81354641_81354847	15.3762	2.37944	0.579055	4.10918	3.97064e-05	0.00246642
chr7_55141787_55142197	22.2587	2.37944	0.440111	5.40645	6.42864e-08	1.4137e-05
chr15_61512273_61512851	12.2738	2.37753	0.581135	4.09119	4.29169e-05	0.00262465
chr9_7606739_7606969	9.85791	2.37721	0.635968	3.73794	0.000185535	0.00877173
chr7_70244252_70244825	15.3687	2.37619	0.551011	4.31241	1.61481e-05	0.00117544
chr5_154094036_154094436	24.8248	2.37489	0.431006	5.5101	3.58625e-08	8.97975e-06
chr7_45243424_45244114	41.3744	2.37479	0.379828	6.25228	4.04507e-10	2.76391e-07
chrX_97326490_97326718	12.205	2.37473	0.581067	4.08684	4.3728e-05	0.0026615
chr7_131769648_131769937	20.9524	2.37385	0.462871	5.12854	2.92005e-07	4.66196e-05
chr11_3121941_3122413	12.8237	2.37282	0.565738	4.1942	2.73838e-05	0.00181072
chr6_126035644_126035834	7.02727	2.37276	0.783811	3.02721	0.0024682	0.0746973
chr5_117224420_117224748	11.3341	2.37199	0.601822	3.94136	8.1022e-05	0.00442464
chr4_154256797_154257127	9.86246	2.37189	0.662752	3.57885	0.000345108	0.0146182
chr10_33178778_33179178	13.887	2.37158	0.585761	4.04872	5.14991e-05	0.00306144
chr16_86020546_86021264	37.827	2.3707	0.383884	6.17558	6.5922e-10	3.86084e-07
chr1_36245167_36245547	10.2637	2.37064	0.613258	3.86565	0.000110793	0.005734
chr5_83140307_83140970	52.7166	2.37053	0.335353	7.06877	1.56316e-12	3.58873e-09
chr5_138720596_138721208	38.2075	2.36952	0.401277	5.90494	3.52775e-09	1.42924e-06
chr4_102728063_102728969	29.6159	2.36781	0.448183	5.28313	1.26995e-07	2.40162e-05
chr6_167077596_167077995	28.9867	2.36761	0.430216	5.50331	3.72722e-08	9.30112e-06
chr12_62285470_62285962	26.0155	2.36738	0.415368	5.69948	1.2017e-08	3.81062e-06
chr10_6926955_6927491	13.6356	2.36724	0.563518	4.20083	2.6594e-05	0.00177074
chr5_92773758_92774129	9.43664	2.36722	0.633365	3.73753	0.000185834	0.00877514
chr15_68036803_68037291	10.9539	2.36667	0.59923	3.94952	7.8308e-05	0.0043051
chr7_29130749_29131560	20.5301	2.36661	0.501615	4.71797	2.38204e-06	0.000246784
chr1_248069902_248070240	15.8345	2.36592	0.566862	4.17372	2.99673e-05	0.00194459
chr18_53924451_53924819	15.8833	2.36569	0.551088	4.29276	1.76468e-05	0.00125982
chr18_46983258_46983585	28.297	2.36511	0.410206	5.76567	8.13332e-09	2.78696e-06
chr3_147698295_147698653	8.95901	2.36336	0.646851	3.65363	0.000258554	0.0115755
chr4_142161774_142162251	8.46703	2.36249	0.678661	3.4811	0.000499356	0.0197865
chr11_104788616_104789148	15.1244	2.36128	0.537992	4.38907	1.13835e-05	0.000888457
chr22_36148567_36149444	28.5267	2.3607	0.398484	5.92422	3.13791e-09	1.30037e-06
chr4_26347796_26348158	18.8791	2.36017	0.485028	4.86605	1.13852e-06	0.000135996
chr13_77804799_77805207	23.8632	2.35828	0.521894	4.5187	6.22202e-06	0.000539043
chr9_83106259_83106566	11.8229	2.35757	0.616362	3.82499	0.00013078	0.00656994
chr8_105041038_105041567	14.7805	2.35615	0.556546	4.23352	2.30064e-05	0.00156825
chr1_76722007_76722193	8.66827	2.35601	0.683638	3.44628	0.000568361	0.0220191
chr6_24517932_24518667	26.6879	2.35535	0.443471	5.31117	1.08926e-07	2.13011e-05
chr2_234139648_234140008	10.6165	2.35459	0.628307	3.74751	0.0001786	0.00850692
chr1_5931819_5932611	29.3669	2.35345	0.424339	5.54616	2.92017e-08	7.67068e-06
chr9_100870805_100871250	16.6264	2.35235	0.500335	4.70155	2.58194e-06	0.000263302
chr18_72489951_72490321	11.7844	2.35232	0.585811	4.01549	5.93229e-05	0.00343152
chr2_12865500_12866201	27.305	2.35222	0.434757	5.41042	6.28769e-08	1.39607e-05
chr1_6721379_6721861	17.7516	2.35042	0.488763	4.80892	1.51752e-06	0.000172473
chr2_84358593_84359068	13.8618	2.35037	0.575105	4.08684	4.37281e-05	0.0026615
chr4_116436745_116437412	16.6955	2.35033	0.502232	4.67978	2.8719e-06	0.000285674
chr10_80008370_80008701	19.3301	2.34975	0.55392	4.24204	2.21495e-05	0.00152249
chr4_8538690_8539383	42.7933	2.34932	0.358662	6.55022	5.7451e-11	5.73465e-08
chr5_74708064_74708398	12.569	2.34908	0.584462	4.01922	5.83907e-05	0.00339035
chr15_97000940_97001370	12.3872	2.34667	0.587955	3.99124	6.57277e-05	0.00372223
chr11_104905203_104906128	21.6583	2.34578	0.463979	5.05579	4.28615e-07	6.34853e-05
chr5_121705458_121705704	11.5516	2.34559	0.604074	3.88296	0.000103192	0.00541138
chr4_185683377_185683863	11.8613	2.34419	0.592506	3.9564	7.60877e-05	0.00419913
chr5_16627143_16627277	8.21672	2.34404	0.66641	3.51742	0.000435759	0.0176785
chr11_131401227_131401841	9.75259	2.34287	0.630143	3.718	0.000200807	0.00935505
chr16_51195865_51196198	10.2196	2.34153	0.630975	3.71097	0.000206467	0.00955669
chr5_125684636_125684977	13.1452	2.34152	0.581082	4.02958	5.5876e-05	0.00327059
chr1_227070288_227071124	30.011	2.34127	0.39652	5.90455	3.53602e-09	1.42924e-06
chr14_31537568_31537891	17.5066	2.3411	0.516693	4.53092	5.87265e-06	0.000515117
chr2_150418858_150419157	23.8709	2.34061	0.508233	4.60539	4.11695e-06	0.000386734
chr5_77845005_77845332	13.5889	2.34038	0.613146	3.817	0.000135083	0.00675657
chr2_6631591_6631972	14.6121	2.34016	0.551374	4.24423	2.19348e-05	0.00150864
chr20_14782204_14782808	13.3548	2.33767	0.594723	3.93068	8.47066e-05	0.00458915
chr5_139587212_139587381	8.33252	2.33721	0.775725	3.01294	0.00258732	0.0773651
chr20_44699211_44699521	14.6818	2.33666	0.588518	3.97041	7.17495e-05	0.00400204
chr21_26829715_26829977	15.4806	2.33566	1.14117	2.04672	0.0406855	0.587242
chr16_49897378_49897749	15.7534	2.33509	0.508742	4.58994	4.43376e-06	0.000411644
chr8_51394475_51395059	22.8332	2.33496	0.446479	5.22971	1.69777e-07	3.00754e-05
chr10_107619079_107619442	18.7575	2.33464	0.892082	2.61707	0.00886879	0.207616
chr5_137194026_137194245	8.96348	2.33453	0.682168	3.42221	0.000621134	0.023586
chr3_140061733_140062128	14.735	2.33386	0.536701	4.34852	1.37057e-05	0.00104087
chr10_89395393_89395989	28.6525	2.33165	0.775458	3.0068	0.00264014	0.0785955
chr6_84662526_84662876	11.9564	2.33119	0.57376	4.06301	4.84443e-05	0.00289936
chr19_23561698_23562165	33.3688	2.33083	0.390016	5.97624	2.28343e-09	1.04015e-06
chr4_90860663_90861408	33.7502	2.32795	0.385896	6.03258	1.61362e-09	7.984e-07
chr7_98599856_98600640	37.8493	2.32784	0.401174	5.80258	6.53019e-09	2.37971e-06
chr17_69412217_69412893	28.5678	2.32756	0.399739	5.8227	5.79041e-09	2.16064e-06
chr15_42177675_42178275	17.594	2.32648	0.487077	4.77641	1.78454e-06	0.000195094
chr2_200842795_200843064	14.153	2.32495	0.546773	4.25213	2.11743e-05	0.00146247
chr1_209666661_209667246	25.2312	2.32483	0.440191	5.28141	1.2819e-07	2.4163e-05
chr16_50022158_50022673	26.771	2.32462	0.48147	4.82817	1.3779e-06	0.000160417
chr10_24745246_24745666	21.9725	2.32365	0.488244	4.75919	1.94372e-06	0.000209504
chr1_66766793_66767150	15.7705	2.32278	0.535236	4.33973	1.42656e-05	0.00107241
chr10_72062097_72062338	10.9474	2.32275	0.618392	3.75611	0.000172575	0.00828871
chr13_46384021_46384619	24.0174	2.32128	0.437242	5.30891	1.1028e-07	2.15291e-05
chr14_32577099_32577377	7.49613	2.32103	0.719966	3.22381	0.00126497	0.0428466
chr18_66344196_66344650	25.2072	2.31955	0.422471	5.49044	4.00934e-08	9.72889e-06
chr11_28606568_28606916	13.0659	2.31947	0.548029	4.23239	2.3122e-05	0.00157519
chr11_9008927_9009342	20.4511	2.31933	0.460892	5.03226	4.84728e-07	6.96401e-05
chr15_96844025_96844488	10.9517	2.31825	0.623663	3.71716	0.000201476	0.00937482
chrX_16846224_16846976	42.6814	2.31657	0.374661	6.18312	6.28487e-10	3.73807e-07
chr6_13166009_13166623	15.5388	2.31455	0.511823	4.52216	6.12119e-06	0.00053272
chr18_39275430_39275763	11.1713	2.31448	0.625413	3.70072	0.000214987	0.00990711
chr3_133160767_133161230	17.6547	2.31406	0.520236	4.4481	8.66333e-06	0.000709324
chr8_140594275_140594671	12.9471	2.31393	0.668913	3.45924	0.000541703	0.0211835
chr18_4024677_4025173	15.7811	2.31305	0.586063	3.94676	7.9216e-05	0.0043441
chr9_86900402_86900676	8.51302	2.31225	0.67469	3.42714	0.000609983	0.0232626
chr7_141851944_141852548	21.9071	2.31148	0.45728	5.05484	4.30755e-07	6.37156e-05
chr4_129748389_129748754	14.6957	2.31147	0.547797	4.21958	2.44763e-05	0.00165177
chr5_170044751_170045315	14.5431	2.31083	0.521087	4.43464	9.2225e-06	0.000742398
chr4_95488914_95489451	15.7576	2.30876	0.557826	4.13886	3.49041e-05	0.00221241
chr5_97764468_97764880	10.064	2.30506	0.637205	3.61746	0.000297511	0.0129657
chr9_22429972_22430505	12.92	2.30418	0.607012	3.79593	0.000147088	0.00725275
chr1_208724938_208725370	12.5763	2.30364	0.562859	4.09275	4.26281e-05	0.00261256
chr14_94628362_94628781	25.9081	2.30198	0.413183	5.57134	2.52792e-08	6.84392e-06
chr2_84260615_84261010	19.5927	2.30177	0.458581	5.01932	5.18535e-07	7.32141e-05
chr13_41558885_41559232	10.0279	2.30121	0.689898	3.33558	0.000851212	0.0308823
chr1_57926959_57927437	22.1968	2.30076	0.487477	4.71973	2.36159e-06	0.000245108
chr12_49992461_49993428	26.0936	2.29949	0.407005	5.64979	1.60647e-08	4.78984e-06
chr10_69543161_69543779	29.7506	2.29888	0.416846	5.51495	3.48888e-08	8.80203e-06
chr22_18791150_18791453	12.1547	2.29871	0.660388	3.48085	0.000499826	0.0197983
chr1_231886505_231886803	9.53862	2.29469	0.679082	3.37911	0.00072722	0.0270331
chr13_25033435_25033775	16.8415	2.29343	0.523477	4.38114	1.18059e-05	0.000917542
chr5_51765387_51765553	9.11305	2.29326	0.647706	3.54059	0.000399235	0.0164851
chr17_8764643_8765098	15.3711	2.29161	0.511482	4.48033	7.45263e-06	0.000627656
chr8_96425360_96425775	12.6013	2.29111	0.590538	3.8797	0.000104586	0.00546698
chr9_79838120_79838967	34.1311	2.29052	0.403238	5.68033	1.34438e-08	4.11528e-06
chrX_8555071_8555369	10.312	2.29032	0.641977	3.5676	0.000360269	0.0151597
chr6_74444673_74444974	14.6009	2.29006	0.530208	4.31917	1.56616e-05	0.0011495
chr4_104321708_104321864	7.39229	2.2898	0.754219	3.03599	0.00239747	0.0729028
chr9_117100417_117100735	12.8295	2.28825	0.572186	3.99913	6.35757e-05	0.00362359
chr8_16461596_16461763	6.6582	2.28751	0.76424	2.99318	0.00276089	0.0815557
chr1_24999283_24999441	9.01247	2.28714	0.667864	3.42455	0.000615809	0.0234381
chr7_105900532_105901312	19.2107	2.28649	0.468261	4.88294	1.04516e-06	0.000128268
chr2_151259950_151260297	11.8774	2.28579	0.580541	3.93735	8.23871e-05	0.00448213
chr5_161523568_161523725	8.83723	2.28576	0.667064	3.42659	0.000611202	0.0232859
chr3_93801929_93802424	18.4023	2.28498	0.535304	4.26856	1.96741e-05	0.00137624
chr4_67789069_67789524	24.7741	2.28337	0.439963	5.18992	2.1039e-07	3.56733e-05
chr3_108265106_108265707	15.438	2.2832	0.538957	4.23632	2.27212e-05	0.00155249
chr16_12254673_12254886	8.62667	2.28234	0.654643	3.48639	0.00048958	0.0194798
chrX_148966427_148966934	15.8752	2.28227	0.499536	4.56878	4.90582e-06	0.000447244
chr8_134006208_134006491	14.7912	2.28223	0.57489	3.96986	7.19158e-05	0.00400742
chr5_6827880_6828273	17.9507	2.28158	0.47913	4.76192	1.91755e-06	0.000207463
chr3_159647118_159647763	32.5252	2.28146	0.386378	5.90473	3.53225e-09	1.42924e-06
chr5_136358405_136358852	14.009	2.28005	0.52765	4.32114	1.55227e-05	0.00114295
chr4_167090393_167090551	10.9909	2.27915	0.583408	3.90661	9.35999e-05	0.00498812
chr7_52580105_52580543	12.3075	2.27786	0.56303	4.04571	5.21641e-05	0.00309208
chr7_118297551_118297762	11.2706	2.27754	0.604	3.77076	0.000162754	0.00790009
chr16_56776504_56776790	28.1248	2.27729	0.421073	5.4083	6.36269e-08	1.40578e-05
chr3_130722235_130722674	13.3749	2.27727	0.564719	4.03258	5.51687e-05	0.00324264
chr4_62141093_62141474	12.4845	2.27717	0.568311	4.0069	6.15205e-05	0.00352924
chr12_100768622_100769600	29.3892	2.27685	0.452592	5.03069	4.88729e-07	6.99731e-05
chr9_28069476_28070116	20.4095	2.27602	0.478489	4.75668	1.96803e-06	0.000211133
chr13_82183432_82183780	11.6113	2.27577	0.606178	3.75429	0.000173831	0.0083386
chr7_140162877_140163352	17.3156	2.27574	0.513061	4.43561	9.18113e-06	0.000739587
chr5_72118842_72119012	8.08577	2.27477	0.675775	3.36616	0.000762226	0.0281283
chr7_12675567_12675909	15.7514	2.27437	0.529141	4.29822	1.72172e-05	0.00123601
chr14_102946106_102946507	18.4114	2.27318	0.504574	4.50514	6.63299e-06	0.000568214
chr12_19235245_19235977	23.9136	2.27265	0.457461	4.96795	6.76629e-07	9.08432e-05
chr16_28554418_28554707	11.7391	2.2721	0.597168	3.8048	0.00014192	0.00704636
chr7_42377819_42378251	26.5988	2.27107	0.438867	5.17484	2.28102e-07	3.78382e-05
chr12_69493096_69493376	9.86657	2.2708	0.633928	3.58211	0.00034083	0.0144797
chr22_36648807_36649598	53.6864	2.2697	0.316718	7.1663	7.70498e-13	2.10586e-09
chr7_120818978_120819452	16.3613	2.26824	0.536347	4.22905	2.34684e-05	0.001595
chr3_145535599_145536166	19.0106	2.26696	0.491878	4.60878	4.05036e-06	0.000381102
chr14_40426597_40426860	8.84364	2.26674	0.657432	3.44786	0.000565043	0.0219425
chr17_62198400_62198887	12.4061	2.26652	0.568365	3.98779	6.66906e-05	0.00376932
chr14_38969438_38969593	7.81129	2.26548	0.726185	3.1197	0.00181033	0.0578052
chr8_138647967_138648363	8.29316	2.26438	0.742212	3.05085	0.00228193	0.0699639
chr17_531573_532223	15.4228	2.26411	0.521606	4.34065	1.42062e-05	0.00106934
chr1_83921314_83921661	8.32476	2.26406	0.684835	3.306	0.000946396	0.033707
chr4_146723403_146723684	9.54868	2.26394	0.656658	3.44767	0.000565441	0.0219487
chr4_107255906_107256215	7.62065	2.26383	0.703019	3.22016	0.0012812	0.0433196
chr21_38211444_38211825	9.66137	2.26308	0.615743	3.67536	0.000237519	0.0107895
chr13_74511710_74511877	10.9395	2.26296	0.607205	3.72684	0.000193892	0.00909193
chr7_79707402_79707899	13.4902	2.26288	0.588748	3.84355	0.000121267	0.00616492
chr10_63747790_63748473	21.0558	2.26165	0.485887	4.65469	3.24472e-06	0.000317557
chr13_74095083_74095726	30.7771	2.26143	0.409941	5.51646	3.45891e-08	8.76493e-06
chr12_56974827_56975146	7.7831	2.26129	0.686577	3.29357	0.000989226	0.0350476
chr19_31776752_31777131	25.7118	2.25995	0.460588	4.90667	9.26379e-07	0.000116986
chrX_72986790_72987092	8.32949	2.25982	0.70606	3.20061	0.00137139	0.0458024
chr3_30731938_30732262	12.1229	2.25929	0.591326	3.82072	0.000133062	0.00667
chr3_87486931_87487232	9.19964	2.25798	0.661181	3.41507	0.000637647	0.0241571
chr8_73935789_73936263	11.5507	2.25711	0.623045	3.62271	0.000291534	0.0127604
chr18_44479182_44479661	23.059	2.25705	0.452872	4.98386	6.2327e-07	8.49712e-05
chr2_85623820_85624383	21.7633	2.25659	0.471659	4.78438	1.71518e-06	0.000189862
chr2_7017468_7018257	40.2874	2.25623	0.37582	6.0035	1.9311e-09	9.16002e-07
chr11_110790160_110790639	13.4431	2.25466	0.544376	4.14173	3.44695e-05	0.00219091
chr12_93089988_93090456	12.3984	2.25457	0.562814	4.00589	6.17845e-05	0.00353555
chr6_159043427_159043951	11.9713	2.25422	0.610731	3.69101	0.000223364	0.0102397
chr1_24554785_24555215	11.9552	2.25419	0.58541	3.85061	0.000117822	0.00601911
chr6_154533730_154534023	7.73253	2.25414	0.694984	3.24344	0.00118095	0.0405513
chr1_229461713_229462475	13.3848	2.25271	0.550189	4.09443	4.23213e-05	0.00259931
chr12_16164891_16165503	51.3328	2.25128	0.376608	5.97779	2.26182e-09	1.03441e-06
chr10_118131227_118131680	21.5865	2.25098	0.448459	5.01936	5.1845e-07	7.32141e-05
chr14_64226276_64226567	9.93622	2.25006	0.615086	3.65812	0.000254072	0.011406
chr11_46121649_46121789	7.23248	2.24615	0.74529	3.0138	0.00257998	0.0772003
chr15_91782381_91782588	6.42598	2.24355	0.825555	2.71763	0.00657522	0.164942
chr1_112394584_112395438	22.3592	2.2435	0.440725	5.09048	3.57155e-07	5.46642e-05
chr18_19971301_19972051	33.0735	2.24332	0.400366	5.60318	2.10451e-08	5.99451e-06
chr3_160388934_160389438	11.5298	2.24302	0.579867	3.86816	0.00010966	0.00569078
chr5_95270005_95270435	14.4472	2.24205	0.54949	4.08024	4.499e-05	0.00272674
chr16_11044950_11045108	11.7756	2.24201	0.577542	3.88198	0.000103609	0.00542829
chr1_67160801_67161199	33.4397	2.24198	0.375874	5.96472	2.45061e-09	1.09034e-06
chr20_48983153_48983573	19.8305	2.24188	0.459293	4.88116	1.05461e-06	0.000129062
chr13_94187568_94187754	8.10849	2.24173	0.664799	3.37204	0.000746126	0.0276375
chr1_86523264_86523636	13.4825	2.24168	0.595431	3.76481	0.000166678	0.00805943
chr15_99738145_99738553	10.1949	2.24141	0.621988	3.60363	0.000313806	0.013532
chr8_24228802_24229216	15.6746	2.24013	0.52503	4.26667	1.98411e-05	0.00138623
chr9_73561936_73562346	9.70587	2.23923	0.661159	3.38682	0.000707072	0.0263952
chr7_52159755_52160112	9.35179	2.23911	0.649755	3.44609	0.000568765	0.0220274
chrX_150036799_150037278	11.4895	2.23862	0.608376	3.67966	0.000233541	0.0106509
chr4_159456451_159456797	10.5142	2.23716	0.632195	3.53872	0.00040207	0.0165783
chr4_55649733_55650109	13.4065	2.23706	0.536549	4.16935	3.05473e-05	0.00197552
chr2_9861436_9862004	16.3676	2.23666	0.552353	4.04933	5.13644e-05	0.0030566
chr5_72913327_72913914	36.5827	2.23608	0.39073	5.72283	1.04764e-08	3.42621e-06
chr3_58060082_58060305	9.09877	2.23551	0.678433	3.29511	0.000983848	0.0348894
chr7_18814247_18814632	11.3419	2.23489	0.581674	3.84217	0.000121952	0.00619149
chr15_57263698_57264102	12.0104	2.23488	0.593949	3.76275	0.000168058	0.0081057
chrX_133662961_133663567	20.8336	2.23376	0.454626	4.91339	8.95131e-07	0.00011417
chr14_36427790_36428654	21.5798	2.23355	0.439041	5.08734	3.6312e-07	5.54293e-05
chr2_45795088_45795659	18.8049	2.23303	0.50646	4.40908	1.03809e-05	0.000821818
chr10_84028935_84029205	7.57274	2.23162	0.732561	3.04633	0.00231654	0.0708546
chrX_148877351_148877693	18.7054	2.23126	0.508371	4.38904	1.13852e-05	0.000888457
chr2_113438112_113438632	15.0959	2.23067	0.520796	4.28319	1.84236e-05	0.00130171
chr5_78207942_78208233	12.7092	2.23044	0.579833	3.84669	0.000119722	0.00609989
chr12_44701296_44701854	22.4093	2.22984	0.445299	5.0075	5.51409e-07	7.68164e-05
chr5_60523714_60524382	30.3535	2.22961	0.415185	5.37015	7.86717e-08	1.65399e-05
chr4_33095760_33096116	12.5847	2.22937	0.598809	3.723	0.000196868	0.00920892
chr5_12845811_12846280	15.4697	2.22828	0.502202	4.43701	9.12166e-06	0.000736641
chr1_6928801_6929515	20.4623	2.22756	0.44626	4.99163	5.98732e-07	8.19179e-05
chr7_132350998_132351875	22.6541	2.22707	0.45933	4.84851	1.24394e-06	0.000146605
chr12_275540_276014	32.677	2.22528	0.384473	5.78788	7.12821e-09	2.54908e-06
chrX_32466426_32466754	16.5101	2.22472	0.497779	4.46929	7.84782e-06	0.00065327
chr5_166916328_166916528	7.55171	2.22451	0.704842	3.15605	0.00159924	0.0520852
chr6_110555112_110555488	17.481	2.2245	0.509005	4.37028	1.24085e-05	0.000959182
chr13_50209741_50210307	25.2787	2.22439	0.425699	5.22527	1.73901e-07	3.05233e-05
chr1_196527655_196527845	9.81718	2.22413	0.64456	3.45061	0.000559314	0.0217568
chr2_6920847_6921492	23.4067	2.2241	0.473608	4.69607	2.65209e-06	0.000268936
chr6_18053912_18054369	8.5332	2.22379	0.669732	3.32041	0.000898844	0.0323446
chr1_55547705_55547879	7.67075	2.22369	0.717121	3.10086	0.0019296	0.060902
chrX_96818448_96819524	47.4643	2.22344	0.378322	5.87712	4.17474e-09	1.65249e-06
chr8_27405103_27405838	22.371	2.22289	0.451851	4.91952	8.67563e-07	0.000111148
chr6_15562029_15562385	13.6266	2.22113	0.605418	3.66875	0.000243741	0.0110241
chr17_30650745_30651385	23.5539	2.22071	0.457688	4.85202	1.2221e-06	0.000144681
chr18_55770687_55771240	13.1586	2.22059	0.552077	4.02224	5.76483e-05	0.00335958
chr2_178720356_178720872	12.3089	2.21875	0.578125	3.83784	0.000124121	0.00628216
chr18_42305572_42306017	13.053	2.2186	0.586881	3.78033	0.000156624	0.00766041
chr3_124338908_124339158	9.15013	2.2186	0.641364	3.45919	0.000541807	0.0211835
chr4_134559981_134560308	9.0448	2.21816	0.688941	3.21967	0.00128339	0.0433811
chr1_110406382_110407463	35.4347	2.2179	0.379482	5.84453	5.0799e-09	1.94376e-06
chr3_48114293_48114522	8.26459	2.2168	0.812765	2.72748	0.00638198	0.1614
chr4_45154315_45154527	9.17577	2.21665	0.709303	3.12511	0.00177736	0.0569106
chr16_56805621_56806439	16.6091	2.21662	0.500254	4.43099	9.38025e-06	0.000753512
chr1_186112645_186112992	9.77202	2.21649	0.619956	3.57524	0.000349909	0.0147983
chr10_83608394_83609182	47.984	2.21623	0.35827	6.18591	6.17463e-10	3.70924e-07
chrX_99855427_99856037	16.8783	2.216	0.512124	4.32708	1.51098e-05	0.00112046
chr10_62249700_62250183	11.9058	2.21569	0.617486	3.58824	0.000332916	0.0142013
chr11_91983765_91984019	9.5965	2.21544	0.667099	3.32101	0.000896923	0.0322856
chr1_238225635_238225931	10.5626	2.21413	0.623487	3.5512	0.000383476	0.0159607
chr9_140652093_140652594	34.6533	2.21377	0.416068	5.3207	1.03366e-07	2.04931e-05
chr5_83524052_83524365	10.9538	2.21359	0.58598	3.77759	0.000158352	0.00773179
chr9_638261_638588	9.51132	2.21302	0.713204	3.10293	0.00191617	0.0606282
chr16_20186615_20186963	10.3528	2.21248	0.601862	3.67607	0.000236857	0.010768
chr15_33948295_33948488	6.89241	2.21197	0.765369	2.89007	0.0038516	0.106846
chr4_177413723_177414377	18.3978	2.21159	0.478855	4.6185	3.86521e-06	0.000367115
chr18_32609676_32610482	15.5521	2.21141	0.505907	4.37119	1.23571e-05	0.000956075
chr20_14531114_14531518	10.652	2.21137	0.666674	3.31701	0.000909859	0.0326795
chrX_96654540_96654767	11.5723	2.21049	0.578677	3.81991	0.000133503	0.00668918
chr1_236827298_236827728	17.1679	2.2098	0.506706	4.3611	1.2941e-05	0.000992987
chrX_94948524_94949061	20.2999	2.20967	0.51966	4.25215	2.11727e-05	0.00146247
chr11_3030602_3031702	46.7546	2.20945	0.33772	6.54225	6.05983e-11	5.99667e-08
chr4_40454156_40454660	15.8867	2.20873	0.507252	4.3543	1.33495e-05	0.00101956
chr7_76435297_76435606	9.81134	2.20859	0.608652	3.62865	0.000284905	0.0125353
chr3_31148300_31148760	13.3927	2.2081	0.552293	3.99805	6.38653e-05	0.00363288
chr2_205179807_205180229	14.0425	2.20786	0.586547	3.76417	0.000167104	0.00807323
chr13_99223301_99223717	26.625	2.20761	0.410617	5.37631	7.60281e-08	1.61917e-05
chr11_36471493_36472088	22.5709	2.20438	0.431588	5.10761	3.26264e-07	5.10247e-05
chr16_50731768_50732331	29.7295	2.20391	0.395776	5.56858	2.56826e-08	6.92049e-06
chr8_125640265_125640845	26.2743	2.20306	0.408568	5.39217	6.96134e-08	1.49925e-05
chr1_174984288_174984922	33.0055	2.20135	0.422221	5.21373	1.85077e-07	3.21897e-05
chr5_122218642_122218950	15.8994	2.20114	0.496927	4.42951	9.44457e-06	0.000758148
chr10_7241090_7241511	18.0023	2.19993	0.473632	4.64481	3.4039e-06	0.000327525
chr4_102256174_102257003	30.7441	2.19881	0.396337	5.54783	2.89244e-08	7.65286e-06
chrX_84476350_84477222	17.2661	2.19803	0.489805	4.48755	7.20462e-06	0.000611083
chr1_194673983_194674910	40.7646	2.19747	0.384162	5.72016	1.06421e-08	3.47051e-06
chr17_59579307_59579563	10.2028	2.19673	0.688711	3.18962	0.00142459	0.0472493
chr4_2499646_2500123	20.8223	2.19549	0.448053	4.90008	9.57963e-07	0.000119788
chr1_217026936_217027506	10.6595	2.19454	0.603077	3.63891	0.000273797	0.0121443
chr2_64077839_64078050	15.1593	2.19348	0.532176	4.12171	3.76065e-05	0.00236025
chr14_95699954_95700421	18.4187	2.19307	0.471155	4.65467	3.24498e-06	0.000317557
chr8_1806730_1807260	17.8785	2.19279	0.491699	4.45962	8.21038e-06	0.000678042
chr8_6312621_6313196	13.0605	2.191	0.553135	3.96105	7.46205e-05	0.00412609
chr4_77588159_77588607	10.3476	2.19019	0.604465	3.62335	0.000290809	0.0127413
chr2_113416473_113417084	18.0951	2.18977	0.483957	4.52472	6.04748e-06	0.000527906
chr1_231189199_231189930	30.247	2.18938	0.392465	5.57852	2.42573e-08	6.67697e-06
chr7_101397701_101398263	25.5718	2.18907	0.421924	5.18831	2.12216e-07	3.58769e-05
chr14_102291080_102291591	14.9787	2.18841	0.519128	4.21554	2.49178e-05	0.00167467
chr6_135194941_135195464	13.291	2.18795	0.551401	3.96797	7.24866e-05	0.00402864
chr8_72176269_72176849	12.4415	2.18725	0.573091	3.81658	0.000135315	0.00676229
chr10_60302813_60303419	18.9517	2.18553	0.478276	4.5696	4.88661e-06	0.000446252
chr18_65428739_65429295	15.8606	2.18553	0.517894	4.22003	2.44273e-05	0.00164943
chr8_96714689_96715068	16.0006	2.18527	0.499691	4.37324	1.22419e-05	0.000949498
chr7_134521269_134521562	21.1161	2.18424	0.545882	4.0013	6.29949e-05	0.00359856
chr1_109714377_109715208	20.9581	2.18345	0.455693	4.79149	1.65545e-06	0.000184317
chr15_42463256_42463896	62.4795	2.18344	0.368519	5.92491	3.12472e-09	1.2996e-06
chr18_72873633_72874078	15.1494	2.18319	0.526134	4.14949	3.33216e-05	0.00212619
chr7_40742091_40742550	15.6175	2.18298	0.519624	4.20107	2.65657e-05	0.00176988
chr16_89327988_89328651	32.0606	2.18245	0.400414	5.45049	5.02325e-08	1.15783e-05
chr2_139451218_139451540	9.65167	2.1809	0.652222	3.34381	0.000826377	0.0301432
chrX_120281370_120281515	7.40499	2.17994	0.71041	3.06857	0.00215087	0.0666218
chr3_100563194_100563457	6.74997	2.17993	0.727602	2.99605	0.00273503	0.0809792
chr16_59004643_59004956	8.38821	2.17991	0.672038	3.24374	0.00117973	0.0405214
chr7_120778327_120778662	11.3816	2.17932	0.603894	3.60878	0.000307646	0.0133164
chr7_148261407_148261995	24.886	2.17848	0.451312	4.827	1.38607e-06	0.000161041
chr10_86751568_86751859	10.7735	2.17804	0.605319	3.59817	0.000320465	0.0137622
chr12_131281511_131282053	12.5049	2.17793	0.583876	3.73012	0.00019139	0.00898272
chr1_108077828_108078330	11.9251	2.17642	0.640478	3.39811	0.000678522	0.0254454
chr11_93081893_93082355	10.0286	2.17593	0.63531	3.42499	0.00061482	0.0234082
chr12_95847479_95848080	15.928	2.17532	0.507529	4.28609	1.81842e-05	0.00129245
chr12_2729607_2729917	14.2245	2.17439	0.647738	3.35689	0.000788234	0.0289358
chr5_80221232_80221370	8.83669	2.17411	0.660854	3.28984	0.00100243	0.0354606
chr7_148281467_148281767	10.6505	2.17396	0.71107	3.05731	0.0022333	0.0687485
chr5_138273924_138274468	23.0832	2.17324	0.425798	5.10393	3.32668e-07	5.16743e-05
chr4_44918489_44918709	8.73474	2.16969	0.669678	3.2399	0.00119571	0.0409356
chr15_87297870_87298410	13.1353	2.16906	0.541613	4.00482	6.20654e-05	0.00354808
chr11_132424090_132424555	12.2206	2.16877	0.568913	3.81213	0.000137775	0.00687025
chr3_134571526_134572252	15.8327	2.16622	0.51586	4.19923	2.6782e-05	0.00177913
chr4_148572755_148572981	7.9719	2.16608	0.687834	3.14914	0.00163753	0.0531902
chr8_141796770_141797251	16.0501	2.16608	0.498056	4.34906	1.36721e-05	0.00104005
chr9_121634954_121635268	8.05861	2.16605	0.675429	3.20693	0.00134161	0.0449648
chr21_42142700_42143138	9.79165	2.16567	0.620463	3.49042	0.000482265	0.0192355
chr1_206990222_206990598	16.3421	2.16444	0.525036	4.12247	3.74838e-05	0.00235383
chr6_81974916_81975145	14.4848	2.16337	0.549732	3.93533	8.30835e-05	0.00451574
chr7_29473532_29474245	32.1863	2.1628	0.379122	5.70478	1.16495e-08	3.75633e-06
chr18_72173794_72174470	42.2138	2.16226	0.363777	5.94392	2.7829e-09	1.19861e-06
chr2_37933943_37934359	16.9941	2.16186	0.483201	4.47404	7.67567e-06	0.000642199
chr6_14218387_14218793	13.7258	2.16185	0.538374	4.01552	5.93137e-05	0.00343152
chr6_146157361_146157771	12.5101	2.16172	0.583527	3.70458	0.000211741	0.00976929
chr9_109046039_109046368	9.67302	2.16166	0.642186	3.3661	0.000762383	0.0281283
chr10_11700993_11701342	12.3527	2.16058	0.572464	3.77417	0.000160539	0.0078153
chr3_118668148_118668668	11.4183	2.15971	0.605472	3.56698	0.000361122	0.0151733
chr4_166591669_166591821	7.60395	2.15963	0.682581	3.16392	0.00155661	0.0509654
chr11_101313869_101314263	16.1856	2.15881	0.518086	4.1669	3.08766e-05	0.00199121
chr12_44382876_44383279	12.1489	2.15853	0.566485	3.81039	0.00013875	0.00690987
chr3_112243338_112243942	13.729	2.15818	0.543975	3.96742	7.26553e-05	0.00403492
chr13_47253566_47254377	38.0883	2.15661	0.356916	6.04235	1.5189e-09	7.61378e-07
chr2_161110230_161110577	15.0521	2.15609	0.562586	3.83246	0.000126869	0.00640711
chr6_165969748_165970367	26.2124	2.15455	0.460055	4.68324	2.82379e-06	0.000281866
chr10_94597075_94597551	14.6143	2.15449	0.514494	4.1876	2.81921e-05	0.00185349
chr13_50804524_50804928	13.3997	2.15419	0.597648	3.60444	0.000312824	0.0135099
chr15_45128315_45128561	11.8775	2.15391	0.582081	3.70037	0.000215286	0.00991689
chrX_44322027_44322427	11.7581	2.15318	0.586459	3.67149	0.000241137	0.0109236
chr7_16473343_16473774	10.0659	2.1519	0.606155	3.55008	0.000385113	0.0160172
chr5_50007106_50007596	40.1413	2.15137	0.348427	6.17454	6.63576e-10	3.86663e-07
chr15_61134478_61134921	12.0459	2.15081	0.619181	3.47364	0.000513456	0.0202359
chr13_34253107_34253750	21.0648	2.14987	0.456751	4.70687	2.51548e-06	0.000258046
chr11_24731367_24731978	11.9677	2.14974	0.604292	3.55746	0.000374465	0.0156461
chr1_155477905_155478389	9.77931	2.14947	0.615804	3.49051	0.000482109	0.0192355
chr19_40169568_40170253	20.9762	2.14847	0.45156	4.75789	1.9563e-06	0.000210662
chr15_51100106_51100363	7.43608	2.14808	0.706889	3.03878	0.00237536	0.0723453
chr17_40446360_40446842	19.6376	2.14768	0.462186	4.64679	3.37138e-06	0.000325498
chr3_188500619_188500991	14.8667	2.14765	0.586221	3.66356	0.000248738	0.0112192
chr1_85826119_85826396	10.0741	2.14725	0.64597	3.32407	0.000887153	0.031974
chr7_30519031_30519255	18.5332	2.14602	0.504751	4.25164	2.12213e-05	0.00146395
chr6_147739490_147739958	11.6492	2.14601	0.582675	3.68302	0.000230483	0.0105282
chr17_6330595_6331115	17.8659	2.14599	0.483252	4.44071	8.96608e-06	0.000728603
chr10_44898174_44898630	10.9259	2.14485	0.638965	3.35675	0.000788642	0.0289415
chr12_6570006_6570566	21.8299	2.1439	0.486109	4.41033	1.03211e-05	0.000818211
chr8_103057169_103057581	9.51675	2.14367	0.693789	3.08981	0.00200285	0.0627996
chr1_209039658_209040151	17.5015	2.14203	0.474284	4.51635	6.29153e-06	0.000543424
chr2_116602759_116602990	8.37145	2.14203	0.666104	3.21575	0.00130102	0.0438479
chr3_152884_153601	14.4697	2.14183	0.594862	3.60055	0.000317543	0.0136521
chr3_168140672_168141021	11.4069	2.14174	0.651725	3.28626	0.00101526	0.0358041
chr13_101687385_101687881	18.2095	2.14156	0.479399	4.46718	7.92564e-06	0.00065927
chr11_9599100_9599455	31.6961	2.1415	0.415537	5.15357	2.5558e-07	4.16145e-05
chr16_28199033_28199258	10.7613	2.14141	1.13386	1.88861	0.0589447	0.711944
chr21_40111990_40112334	13.8704	2.14121	0.521472	4.10608	4.02433e-05	0.00249047
chr4_149085037_149085342	11.0991	2.1411	0.599675	3.57043	0.000356389	0.0150303
chr6_158194391_158195098	18.8127	2.14057	0.466577	4.58781	4.47912e-06	0.000415317
chr10_68547984_68548557	22.9236	2.14043	0.433055	4.94263	7.7077e-07	0.000101117
chr9_101053611_101053873	8.84621	2.1402	0.642365	3.33174	0.000863036	0.0312323
chr6_159468860_159469451	17.7704	2.13875	0.507534	4.214	2.50885e-05	0.00168417
chr16_23874723_23875143	10.6586	2.13846	0.605322	3.53276	0.000411249	0.0168659
chr11_93257138_93257797	28.2576	2.13818	0.398983	5.35908	8.36455e-08	1.73338e-05
chr6_71920463_71920886	12.6284	2.13708	0.546315	3.9118	9.16096e-05	0.00490026
chr2_153023078_153023460	12.0451	2.13703	0.572916	3.7301	0.000191406	0.00898272
chr3_43330015_43330192	15.8004	2.1366	0.500793	4.26642	1.98632e-05	0.00138693
chr4_141567709_141567933	16.1126	2.13651	0.504067	4.23853	2.24983e-05	0.00154093
chr7_2891048_2891523	12.861	2.13623	0.539305	3.96109	7.46084e-05	0.00412609
chr2_221968029_221968300	15.2043	2.13551	0.547301	3.9019	9.54411e-05	0.00506509
chr20_3347651_3348096	14.8752	2.13545	0.568007	3.75956	0.000170215	0.0081995
chr6_72205748_72205973	13.4118	2.13542	0.529914	4.02976	5.58338e-05	0.00327059
chr14_87801521_87802004	17.3672	2.13521	0.477353	4.47303	7.71198e-06	0.000644298
chr10_80711698_80712072	24.67	2.13491	0.482532	4.42438	9.67182e-06	0.000774765
chr1_162758535_162758889	12.4075	2.13485	0.551359	3.87199	0.000107952	0.00561782
chr15_34186335_34186883	18.5372	2.13485	0.474319	4.50086	6.76777e-06	0.000578897
chr2_11859409_11859894	19.6313	2.13411	0.453923	4.70148	2.58277e-06	0.000263302
chr19_17546059_17546324	10.0375	2.13315	0.624703	3.41466	0.00063862	0.024186
chr1_155607135_155607488	12.2909	2.13287	0.585038	3.6457	0.00026667	0.0118879
chr7_26704520_26705046	22.3676	2.13261	0.437012	4.87999	1.06092e-06	0.000129421
chr12_4252091_4252306	5.25195	2.13198	0.821988	2.59369	0.00949516	0.219264
chr12_74884181_74884737	15.0013	2.13136	0.545574	3.90663	9.35907e-05	0.00498812
chr6_120437564_120437921	8.34417	2.13125	0.664785	3.20592	0.00134632	0.0450935
chr9_14945178_14945627	9.21516	2.13119	0.67087	3.17675	0.00148933	0.0491128
chr10_66066602_66067040	21.0733	2.13067	0.448517	4.75048	2.02935e-06	0.000215896
chr3_125731754_125732182	28.5576	2.1292	0.40878	5.20868	1.90191e-07	3.28303e-05
chr1_213243849_213244133	23.5017	2.1292	0.44171	4.82035	1.43307e-06	0.000165998
chr8_116934802_116935066	10.0673	2.12886	0.654692	3.25169	0.0011472	0.0396412
chr11_80059979_80060397	12.3844	2.12778	0.580682	3.66427	0.000248044	0.0111923
chr8_61789544_61789908	7.36617	2.12729	0.720691	2.95174	0.00315991	0.0912585
chr9_108398682_108398931	11.4272	2.12683	0.609174	3.49133	0.000480625	0.0191967
chr5_643889_644839	28.5464	2.12614	0.437414	4.8607	1.1697e-06	0.00013914
chr7_68968442_68968910	20.635	2.12612	0.449852	4.72626	2.28695e-06	0.000238656
chr15_71070705_71071462	30.8486	2.12606	0.398851	5.33046	9.79652e-08	1.96944e-05
chr11_81905660_81905982	9.94034	2.12596	0.633017	3.35846	0.000783789	0.0288095
chr6_107651468_107651665	8.6533	2.12484	0.666458	3.18826	0.00143133	0.0474456
chr5_157320078_157320303	10.5816	2.12434	0.669425	3.17338	0.00150677	0.0496038
chr11_125386905_125387605	37.874	2.12407	0.387586	5.48025	4.24721e-08	1.01783e-05
chr17_26507498_26507746	8.94585	2.12377	0.633509	3.3524	0.000801148	0.0293442
chr9_128592069_128592383	11.8385	2.12314	0.578205	3.67195	0.000240709	0.0109085
chr3_80003979_80004568	20.7531	2.12201	0.465332	4.56021	5.11015e-06	0.000459718
chr17_20096057_20096465	10.8279	2.12191	0.588571	3.60519	0.000311924	0.0134761
chr10_50154244_50154857	18.2925	2.12182	0.480649	4.41449	1.01247e-05	0.000805421
chr14_103086858_103087238	11.7908	2.12165	0.575312	3.68782	0.000226179	0.0103563
chr9_35439159_35439545	11.9501	2.11882	0.576324	3.67644	0.000236515	0.0107567
chr9_112813315_112813561	21.4241	2.11869	0.488908	4.33352	1.46742e-05	0.00109349
chr20_38502497_38502967	40.6508	2.11838	0.350336	6.04671	1.47831e-09	7.47561e-07
chr6_49312886_49313189	11.2868	2.11823	0.600138	3.52957	0.000416235	0.0170369
chr10_90485615_90485844	6.87163	2.11819	0.776492	2.72789	0.00637405	0.161272
chr3_161883263_161884043	23.8055	2.11763	0.422608	5.01088	5.4183e-07	7.58845e-05
chr10_30707594_30707941	14.8237	2.11725	0.563351	3.75832	0.000171061	0.00823325
chr3_193997871_193998145	12.4247	2.11659	0.620284	3.41229	0.000644199	0.0243651
chr7_110997870_110998194	12.8623	2.11558	0.590574	3.58225	0.000340646	0.0144772
chr15_58920798_58921137	10.1333	2.1149	0.623978	3.38939	0.000700493	0.0261582
chr3_73767391_73767812	11.5358	2.11468	0.563975	3.74961	0.00017711	0.00846755
chr2_182932778_182933141	10.0098	2.11281	0.603075	3.50339	0.000459372	0.0185141
chr3_117646485_117646808	9.77911	2.11244	0.635242	3.32541	0.000882902	0.0318408
chr13_35229799_35230095	10.3789	2.11198	0.62622	3.37258	0.000744669	0.0276013
chr1_217414104_217414350	9.94334	2.11179	0.611147	3.45546	0.000549361	0.021435
chr18_31733779_31734001	8.3562	2.11133	0.682936	3.09155	0.00199113	0.0625174
chr10_120891248_120891621	18.5596	2.11119	0.482983	4.37114	1.236e-05	0.000956075
chr14_86110553_86111147	16.3773	2.11113	0.522884	4.03748	5.40292e-05	0.00318381
chr1_144068769_144069229	11.5129	2.11095	0.601271	3.51082	0.000446731	0.0180566
chr1_243517741_243518526	31.6453	2.11086	0.401929	5.25182	1.50606e-07	2.75536e-05
chr8_34258340_34258838	11.876	2.11017	0.585218	3.60579	0.000311206	0.0134502
chr18_77971022_77971719	35.2374	2.10997	0.362416	5.82196	5.81611e-09	2.16064e-06
chr8_29389554_29389854	13.8925	2.10972	0.534557	3.94667	7.92443e-05	0.0043441
chr8_26058861_26059327	11.6119	2.10878	0.622675	3.38664	0.000707529	0.0263952
chr4_86780766_86781284	12.7868	2.10779	0.566898	3.71811	0.000200715	0.00935456
chr4_115321864_115322070	7.13554	2.10721	0.706499	2.98261	0.00285804	0.084144
chr1_39835238_39835687	18.1204	2.1071	0.47687	4.4186	9.93433e-06	0.000791925
chr4_114068047_114068452	18.6673	2.10708	0.487157	4.32525	1.52356e-05	0.00112615
chrX_113834132_113834776	13.6008	2.10317	0.546304	3.84982	0.000118205	0.00603062
chr8_56918938_56919791	39.8004	2.10307	0.364125	5.77569	7.66386e-09	2.66588e-06
chr12_97113748_97114247	18.2945	2.10299	0.49605	4.23948	2.24038e-05	0.00153721
chr3_139232194_139232655	11.854	2.10297	0.557117	3.77473	0.000160179	0.00780105
chr7_28229603_28230100	17.9512	2.10286	0.494494	4.25254	2.11356e-05	0.00146243
chr6_112609696_112609906	8.85874	2.10253	0.643831	3.26565	0.00109213	0.0380937
chr16_64450081_64450593	25.3479	2.10197	0.425553	4.93939	7.83676e-07	0.000102226
chr8_81359845_81360233	17.3346	2.10176	0.543098	3.86995	0.000108858	0.00565683
chr5_112294849_112295086	13.1591	2.10123	0.549482	3.82402	0.000131294	0.00659004
chr3_30273133_30273503	11.4771	2.10059	0.586494	3.58159	0.000341504	0.0144923
chr16_51383124_51383843	15.436	2.10055	0.506353	4.14838	3.34829e-05	0.00213411
chr11_96908077_96908309	8.53776	2.09959	0.690325	3.04146	0.00235436	0.0718124
chr4_166222959_166223347	20.2723	2.09896	0.446238	4.70369	2.55504e-06	0.000261171
chr4_96310186_96310451	9.71726	2.09896	0.680152	3.08601	0.00202859	0.0633816
chr12_91956133_91956601	9.98531	2.09847	0.629799	3.33197	0.00086235	0.0312272
chr5_81064732_81065196	14.8815	2.09845	0.512942	4.09101	4.29492e-05	0.00262523
chr3_144482866_144483354	11.2503	2.09752	0.577488	3.63214	0.000281077	0.0124097
chr7_148717345_148717709	10.8194	2.09744	0.633807	3.30927	0.000935403	0.0333912
chr7_120380503_120380785	13.9014	2.09718	0.52434	3.99965	6.34365e-05	0.00361746
chr5_163153816_163154368	11.632	2.09594	0.582849	3.59602	0.000323125	0.0138411
chr4_190500376_190500518	6.45185	2.09545	0.790699	2.65012	0.00804628	0.193066
chr4_4034026_4034599	18.9298	2.09453	0.48416	4.32612	1.51759e-05	0.0011239
chr3_87200702_87201203	15.8624	2.0943	0.517212	4.0492	5.13928e-05	0.0030567
chr17_1250933_1251583	24.8025	2.09409	0.446932	4.68549	2.79291e-06	0.000279756
[truncated: 112,792 more rows]
