# Supplementary material for: IFNγ activates an immune-like regulatory network in the cardiac vascular endothelium
Source: J Mol Cell Cardiol Plus. 2025 Feb 19;11:100289. doi: 10.1016/j.jmccpl.2025.100289 (PMC11919396; doi:10.1016/j.jmccpl.2025.100289)
Supplement: Table S6 — ATAC-seq gene set enrichment with GREAT. This table contains the results from the GREAT Ontology ATAC-seq peak enrichment analysis. The columns include Database (Molecular Function, Cellular Component or Biological Process), the gene set or Term and the GO ID, the FoldEnrichment, Pvalue, and the Benjamini Hochberg Adjusted p-value (FDR) value. [file mmc7.xlsx]

## Sheet: TableS6_GREAT
Database	Term	GO_ID	FoldEnrichment	Pvalue	FDR
GO Molecular Function	catalytic activity	GO:0003824	1.06889	3.99908e-05	0.0915678
GO Molecular Function	transferase activity	GO:0016740	1.12055	4.34074e-05	0.0915678
GO Molecular Function	CARD domain binding	GO:0050700	3.72216	9.68619e-05	0.13622
GO Molecular Function	quaternary ammonium group transmembrane transporter activity	GO:0015651	3.80675	0.000300926	0.180326
GO Molecular Function	ammonium transmembrane transporter activity	GO:0008519	2.34496	0.000316864	0.180326
GO Molecular Function	ubiquitin-like protein transferase activity	GO:0019787	1.26855	0.000340699	0.180326
GO Molecular Function	carnitine transmembrane transporter activity	GO:0015226	5.21102	0.000352196	0.180326
GO Molecular Function	phosphatidylcholine 1-acylhydrolase activity	GO:0008970	3.68126	0.000395311	0.180326
GO Molecular Function	tumor necrosis factor receptor superfamily binding	GO:0032813	1.96286	0.000438432	0.180326
GO Molecular Function	phosphatidylserine 1-acylhydrolase activity	GO:0052739	10.3075	0.000456529	0.180326
GO Molecular Function	phosphatidylglycerol binding	GO:1901611	3.09226	0.000549561	0.180326
GO Molecular Function	tRNA N-acetyltransferase activity	GO:0051392	6.97905	0.000625014	0.180326
GO Molecular Function	rRNA cytidine N-acetyltransferase activity	GO:1990883	6.97905	0.000625014	0.180326
GO Molecular Function	ion antiporter activity	GO:0099516	1.78342	0.000638503	0.180326
GO Molecular Function	caspase binding	GO:0089720	3.76869	0.000641119	0.180326
GO Molecular Function	cation:cation antiporter activity	GO:0015491	2.00688	0.000735984	0.186738
GO Molecular Function	protein homodimerization activity	GO:0042803	1.17565	0.000752439	0.186738
GO Molecular Function	protein dimerization activity	GO:0046983	1.13462	0.000830011	0.194545
GO Molecular Function	deoxycytidine deaminase activity	GO:0047844	8.37486	0.0010817	0.240194
GO Molecular Function	acetyltransferase activity	GO:0016407	1.69452	0.00119719	0.245024
GO Molecular Function	cardiolipin binding	GO:1901612	3.19042	0.0012196	0.245024
GO Molecular Function	1-acyl-2-lysophosphatidylserine acylhydrolase activity	GO:0052740	12.5623	0.00132967	0.25021
GO Molecular Function	ubiquitin-protein transferase activity	GO:0004842	1.24191	0.00136403	0.25021
GO Molecular Function	solute:cation antiporter activity	GO:0015298	1.90588	0.00153082	0.269105
GO Molecular Function	G-protein coupled acetylcholine receptor activity	GO:0016907	2.87886	0.00164806	0.278127
GO Molecular Function	peptide-aspartate beta-dioxygenase activity	GO:0004597	7.44432	0.00173405	0.281383
GO Molecular Function	NADPH binding	GO:0070402	2.38148	0.00183493	0.286724
GO Molecular Function	LIM domain binding	GO:0030274	2.99102	0.00198488	0.299079
GO Molecular Function	N-acetyltransferase activity	GO:0008080	1.70506	0.00213991	0.301635
GO Molecular Function	polyamine binding	GO:0019808	7.05251	0.00214483	0.301635
GO Molecular Function	adenylyltransferase activity	GO:0070566	2.18196	0.00241156	0.313722
GO Molecular Function	zinc ion binding	GO:0008270	1.16332	0.00241475	0.313722
GO Molecular Function	structural constituent of nuclear pore	GO:0017056	2.29448	0.00262458	0.313722
GO Molecular Function	transition metal ion binding	GO:0046914	1.14105	0.0026591	0.313722
GO Molecular Function	nucleoside phosphate binding	GO:1901265	1.09372	0.00269225	0.313722
GO Molecular Function	ion antiporter activity involved in regulation of postsynaptic membrane potential	GO:0099580	3.72216	0.00269707	0.313722
GO Molecular Function	tumor necrosis factor receptor binding	GO:0005164	2.10101	0.00275129	0.313722
GO Molecular Function	transferase activity, transferring pentosyl groups	GO:0016763	1.64527	0.00291003	0.322249
GO Molecular Function	organic cation transmembrane transporter activity	GO:0015101	2.67024	0.00297883	0.322249
GO Molecular Function	death receptor binding	GO:0005123	2.12496	0.00316238	0.333552
GO Molecular Function	nucleotide binding	GO:0000166	1.09145	0.00331227	0.34084
GO Molecular Function	protein farnesyltransferase activity	GO:0004660	6.09081	0.00376967	0.378672
GO Molecular Function	identical protein binding	GO:0042802	1.10069	0.00414908	0.407092
GO Molecular Function	RNA polymerase II transcription factor activity, ligand-activated sequence-specific DNA binding	GO:0004879	1.56357	0.00425518	0.408014
GO Molecular Function	NAD(P)H oxidase activity	GO:0016174	3.86532	0.00443224	0.415547
GO Molecular Function	chloride transmembrane transporter activity	GO:0015108	1.52113	0.00461136	0.422941
GO Molecular Function	manganese ion binding	GO:0030145	1.56091	0.00484298	0.434735
GO Molecular Function	coenzyme binding	GO:0050662	1.34671	0.00519808	0.45689
GO Molecular Function	transferase activity, transferring acyl groups	GO:0016746	1.32716	0.00538135	0.463345
GO Molecular Function	NAD+ ADP-ribosyltransferase activity	GO:0003950	2.00525	0.00562119	0.474316
GO Molecular Function	calcium:sodium antiporter activity	GO:0005432	2.94501	0.00593772	0.491201
GO Molecular Function	inorganic anion transmembrane transporter activity	GO:0015103	1.41757	0.00620578	0.503504
GO Molecular Function	oxidoreductase activity, acting on the CH-OH group of donors, NAD or NADP as acceptor	GO:0016616	1.42723	0.0071142	0.566317
GO Molecular Function	[heparan sulfate]-glucosamine N-sulfotransferase activity	GO:0015016	2.82101	0.00765631	0.598184
GO Molecular Function	antiporter activity	GO:0015297	1.51388	0.00783268	0.600838
GO Molecular Function	lyase activity	GO:0016829	1.32893	0.00813927	0.602838
GO Molecular Function	SUMO polymer binding	GO:0032184	3.40672	0.008229	0.602838
GO Molecular Function	acetylcholine receptor activity	GO:0015464	1.97056	0.00828742	0.602838
GO Molecular Function	Atg12 transferase activity	GO:0019777	4.78563	0.00915772	0.634445
GO Molecular Function	dipeptidyl-peptidase activity	GO:0008239	2.9683	0.00938293	0.634445
GO Molecular Function	carbon-oxygen lyase activity	GO:0016835	1.55483	0.00942886	0.634445
GO Molecular Function	inositol bisphosphate phosphatase activity	GO:0016312	3.29503	0.00964591	0.634445
GO Molecular Function	pyrimidine ribonucleotide binding	GO:0032557	3.80675	0.00976523	0.634445
GO Molecular Function	sodium channel inhibitor activity	GO:0019871	2.37585	0.0100381	0.634445
GO Molecular Function	protein tyrosine kinase binding	GO:1990782	1.43134	0.0101993	0.634445
GO Molecular Function	protein disulfide oxidoreductase activity	GO:0015035	1.87951	0.0103563	0.634445
GO Molecular Function	arylesterase activity	GO:0004064	4.62061	0.0103761	0.634445
GO Molecular Function	glutaminase activity	GO:0004359	4.62061	0.0103761	0.634445
GO Molecular Function	interleukin-7 receptor activity	GO:0004917	4.62061	0.0103761	0.634445
GO Molecular Function	UTP:glucose-1-phosphate uridylyltransferase activity	GO:0003983	6.28115	0.0111221	0.670347
GO Molecular Function	strictosidine synthase activity	GO:0016844	11.1665	0.0123348	0.722784
GO Molecular Function	cytosolic dipeptidase activity	GO:0102008	11.1665	0.0123348	0.722784
GO Molecular Function	nucleotidyltransferase activity	GO:0016779	1.39581	0.0127652	0.73776
GO Molecular Function	cofactor binding	GO:0048037	1.24633	0.0129734	0.739657
GO Molecular Function	pre-miRNA binding	GO:0070883	3.48952	0.0139688	0.750188
GO Molecular Function	small molecule binding	GO:0036094	1.06898	0.014248	0.750188
GO Molecular Function	hydrolase activity, acting on ester bonds	GO:0016788	1.13524	0.0142718	0.750188
GO Molecular Function	protein-disulfide reductase activity	GO:0047134	2.24829	0.0143767	0.750188
GO Molecular Function	aminopeptidase activity	GO:0004177	1.6308	0.0144044	0.750188
GO Molecular Function	N-acyltransferase activity	GO:0016410	1.48603	0.0145007	0.750188
GO Molecular Function	oxidoreductase activity, acting on CH-OH group of donors	GO:0016614	1.35423	0.0145427	0.750188
GO Molecular Function	oxidoreductase activity, acting on a sulfur group of donors, disulfide as acceptor	GO:0016671	1.93798	0.0147547	0.750188
GO Molecular Function	NADP binding	GO:0050661	1.57576	0.014948	0.750188
GO Molecular Function	cyclin binding	GO:0030332	1.64283	0.015102	0.750188
GO Molecular Function	1-phosphatidylinositol binding	GO:0005545	1.80218	0.015114	0.750188
GO Molecular Function	purine nucleotide binding	GO:0017076	1.07708	0.0153894	0.754973
GO Molecular Function	phospholipase activity	GO:0004620	1.39834	0.0158523	0.767982
GO Molecular Function	receptor tyrosine kinase binding	GO:0030971	1.43467	0.0160805	0.767982
GO Molecular Function	hydro-lyase activity	GO:0016836	1.6112	0.0164133	0.767982
GO Molecular Function	pyrimidine nucleotide binding	GO:0019103	3.34994	0.0164658	0.767982
GO Molecular Function	chloride channel activity	GO:0005254	1.46179	0.0166929	0.767982
GO Molecular Function	uroporphyrinogen decarboxylase activity	GO:0004853	9.57127	0.0169287	0.767982
GO Molecular Function	L-fuconate dehydratase activity	GO:0050023	9.57127	0.0169287	0.767982
GO Molecular Function	transferase activity, transferring glycosyl groups	GO:0016757	1.20082	0.0174685	0.78363
GO Molecular Function	acid-thiol ligase activity	GO:0016878	1.80468	0.0178025	0.78363
GO Molecular Function	3 iron, 4 sulfur cluster binding	GO:0051538	3.94111	0.0180205	0.78363
GO Molecular Function	transferase activity, transferring acyl groups other than amino-acyl groups	GO:0016747	1.2898	0.0180301	0.78363
GO Molecular Function	choline transmembrane transporter activity	GO:0015220	2.87138	0.0182023	0.78363
GO Molecular Function	phosphoric ester hydrolase activity	GO:0042578	1.16821	0.0187628	0.788282
GO Molecular Function	dihydrofolate reductase activity	GO:0004146	3.82851	0.0198762	0.788282
GO Molecular Function	nerve growth factor receptor binding	GO:0005163	3.82851	0.0198762	0.788282
GO Molecular Function	thiol oxidase activity	GO:0016972	3.82851	0.0198762	0.788282
GO Molecular Function	steroid hormone receptor activity	GO:0003707	1.38792	0.0200615	0.788282
GO Molecular Function	mRNA binding	GO:0003729	1.26098	0.020271	0.788282
GO Molecular Function	peptide N-acetyltransferase activity	GO:0034212	1.56247	0.0203688	0.788282
GO Molecular Function	inositol phosphate phosphatase activity	GO:0052745	1.7748	0.0204445	0.788282
GO Molecular Function	ribonucleotide binding	GO:0032553	1.07262	0.0206614	0.788282
GO Molecular Function	H3 histone acetyltransferase activity	GO:0010484	5.02492	0.0207257	0.788282
GO Molecular Function	phosphatidylinositol-3,4-bisphosphate 4-phosphatase activity	GO:0016316	3.16032	0.0207394	0.788282
GO Molecular Function	inositol-1,3,4-trisphosphate 4-phosphatase activity	GO:0017161	3.16032	0.0207394	0.788282
GO Molecular Function	inositol-3,4-bisphosphate 4-phosphatase activity	GO:0052828	3.16032	0.0207394	0.788282
GO Molecular Function	lactose binding	GO:0030395	8.37486	0.0221284	0.81969
GO Molecular Function	purine ribonucleotide binding	GO:0032555	1.07181	0.0223477	0.81969
GO Molecular Function	ligase activity	GO:0016874	1.27322	0.02242	0.81969
GO Molecular Function	core promoter binding	GO:0001047	1.21633	0.0225123	0.81969
GO Molecular Function	oxysterol binding	GO:0008142	2.71617	0.0232898	0.81969
GO Molecular Function	ubiquitin-protein transferase regulator activity	GO:0055106	1.78188	0.0234798	0.81969
GO Molecular Function	transcription factor activity, sequence-specific DNA binding, RNA polymerase recruiting	GO:0001011	3.0454	0.0239557	0.81969
GO Molecular Function	transcription factor activity, TFIIB-class binding	GO:0001087	3.0454	0.0239557	0.81969
GO Molecular Function	PDZ domain binding	GO:0030165	1.29154	0.0246904	0.81969
GO Molecular Function	poly(A)-specific ribonuclease activity	GO:0004535	2.15354	0.0250974	0.81969
GO Molecular Function	inositol trisphosphate phosphatase activity	GO:0046030	2.15354	0.0250974	0.81969
GO Molecular Function	DNA-directed DNA polymerase activity	GO:0003887	1.80382	0.0255075	0.81969
GO Molecular Function	fatty acid ligase activity	GO:0015645	1.97056	0.0255655	0.81969
GO Molecular Function	potassium channel inhibitor activity	GO:0019870	2.04265	0.0260678	0.81969
GO Molecular Function	anion binding	GO:0043168	1.05399	0.0265894	0.81969
GO Molecular Function	interleukin-7 receptor binding	GO:0005139	4.56811	0.0267931	0.81969
GO Molecular Function	sodium:chloride symporter activity	GO:0015378	4.56811	0.0267931	0.81969
GO Molecular Function	rRNA (cytosine-N4-)-methyltransferase activity	GO:0071424	4.56811	0.0267931	0.81969
GO Molecular Function	secondary active transmembrane transporter activity	GO:0015291	1.22043	0.0270328	0.81969
GO Molecular Function	peptide disulfide oxidoreductase activity	GO:0015037	2.03027	0.0270347	0.81969
GO Molecular Function	phosphatidylinositol-4,5-bisphosphate 4-phosphatase activity	GO:0034597	2.93855	0.0274765	0.81969
GO Molecular Function	ligase activity, forming carbon-sulfur bonds	GO:0016877	1.60284	0.0278523	0.81969
GO Molecular Function	uracil binding	GO:0002058	7.44432	0.0278936	0.81969
GO Molecular Function	thymine binding	GO:0002059	7.44432	0.0278936	0.81969
GO Molecular Function	IMP cyclohydrolase activity	GO:0003937	7.44432	0.0278936	0.81969
GO Molecular Function	hydroxymethylglutaryl-CoA reductase (NADPH) activity	GO:0004420	7.44432	0.0278936	0.81969
GO Molecular Function	phosphoribosylaminoimidazolecarboxamide formyltransferase activity	GO:0004643	7.44432	0.0278936	0.81969
GO Molecular Function	folate reductase activity	GO:0033560	7.44432	0.0278936	0.81969
GO Molecular Function	hydroxymethylglutaryl-CoA reductase activity	GO:0042282	7.44432	0.0278936	0.81969
GO Molecular Function	methylthioribulose 1-phosphate dehydratase activity	GO:0046570	7.44432	0.0278936	0.81969
GO Molecular Function	selenocysteine-tRNA ligase activity	GO:0098619	7.44432	0.0278936	0.81969
GO Molecular Function	DNA polymerase activity	GO:0034061	1.70698	0.0279941	0.81969
GO Molecular Function	protein prenyltransferase activity	GO:0008318	3.43584	0.0284477	0.81969
GO Molecular Function	thioredoxin-disulfide reductase activity	GO:0004791	1.86974	0.0290001	0.81969
GO Molecular Function	inhibitory extracellular ligand-gated ion channel activity	GO:0005237	2.57688	0.0292522	0.81969
GO Molecular Function	acetyl-CoA C-acyltransferase activity	GO:0003988	2.88788	0.0293536	0.81969
GO Molecular Function	DNA-N1-methyladenine dioxygenase activity	GO:0043734	2.88788	0.0293536	0.81969
GO Molecular Function	histone acetyltransferase activity	GO:0004402	1.55483	0.0294374	0.81969
GO Molecular Function	phosphoric diester hydrolase activity	GO:0008081	1.31225	0.029631	0.81969
GO Molecular Function	proteoglycan binding	GO:0043394	1.41313	0.0297726	0.81969
GO Molecular Function	transmembrane receptor protein tyrosine phosphatase activity	GO:0005001	1.58765	0.030335	0.81969
GO Molecular Function	2-acylglycerol-3-phosphate O-acyltransferase activity	GO:0047144	2.34496	0.0304577	0.81969
GO Molecular Function	calcium:cation antiporter activity	GO:0015368	1.75652	0.0309662	0.81969
GO Molecular Function	glycoprotein 6-alpha-L-fucosyltransferase activity	GO:0008424	2.83894	0.0313096	0.81969
GO Molecular Function	beta-N-acetylglucosaminylglycopeptide beta-1,4-galactosyltransferase activity	GO:0003831	2.32174	0.0319141	0.81969
GO Molecular Function	core promoter sequence-specific DNA binding	GO:0001046	1.24311	0.0322263	0.81969
GO Molecular Function	non-membrane spanning protein tyrosine kinase activity	GO:0004715	1.40096	0.0330287	0.81969
GO Molecular Function	HMG box domain binding	GO:0071837	1.6166	0.0330401	0.81969
GO Molecular Function	3'-nucleotidase activity	GO:0008254	2.79162	0.0333453	0.81969
GO Molecular Function	cGMP-stimulated cyclic-nucleotide phosphodiesterase activity	GO:0004118	2.29898	0.0334162	0.81969
GO Molecular Function	oxidoreductase activity, acting on a sulfur group of donors, oxygen as acceptor	GO:0016670	3.26824	0.0334386	0.81969
GO Molecular Function	vascular endothelial growth factor receptor 3 binding	GO:0043185	3.26824	0.0334386	0.81969
GO Molecular Function	ubiquitin-like protein ligase activity	GO:0061659	1.20094	0.0336609	0.81969
GO Molecular Function	N-acetyllactosaminide alpha-2,3-sialyltransferase activity	GO:0008118	4.18743	0.0337037	0.81969
GO Molecular Function	phosphatidic acid binding	GO:0070300	1.63647	0.0340029	0.81969
GO Molecular Function	purine-specific mismatch base pair DNA N-glycosylase activity	GO:0000701	6.69989	0.0341859	0.81969
GO Molecular Function	2'-5'-oligoadenylate synthetase activity	GO:0001730	6.69989	0.0341859	0.81969
GO Molecular Function	farnesylated protein binding	GO:0001918	6.69989	0.0341859	0.81969
GO Molecular Function	interleukin-2 receptor activity	GO:0004911	6.69989	0.0341859	0.81969
GO Molecular Function	spermidine binding	GO:0019809	6.69989	0.0341859	0.81969
GO Molecular Function	interleukin-2 binding	GO:0019976	6.69989	0.0341859	0.81969
GO Molecular Function	diiodophenylpyruvate reductase activity	GO:0047860	6.69989	0.0341859	0.81969
GO Molecular Function	sodium:potassium-exchanging ATPase activity involved in regulation of cardiac muscle cell membrane potential	GO:0086037	6.69989	0.0341859	0.81969
GO Molecular Function	carbohydrate derivative binding	GO:0097367	1.05847	0.034255	0.81969
GO Molecular Function	threonine-type endopeptidase activity	GO:0004298	2.14396	0.0342954	0.81969
GO Molecular Function	peptide-lysine-N-acetyltransferase activity	GO:0061733	1.52902	0.0344261	0.81969
GO Molecular Function	tRNA binding	GO:0000049	1.51076	0.034952	0.81969
GO Molecular Function	modified amino acid transmembrane transporter activity	GO:0072349	1.72424	0.0353548	0.81969
GO Molecular Function	long-chain fatty acid-CoA ligase activity	GO:0004467	2.02346	0.035424	0.81969
GO Molecular Function	malic enzyme activity	GO:0004470	2.74586	0.0354613	0.81969
GO Molecular Function	cation:chloride symporter activity	GO:0015377	2.12695	0.0357004	0.81969
GO Molecular Function	fucosyltransferase activity	GO:0008417	1.93638	0.0357052	0.81969
GO Molecular Function	molybdopterin adenylyltransferase activity	GO:0061598	3.19042	0.036113	0.81969
GO Molecular Function	molybdopterin molybdotransferase activity	GO:0061599	3.19042	0.036113	0.81969
GO Molecular Function	ATPase inhibitor activity	GO:0042030	2.45118	0.0361371	0.81969
GO Molecular Function	purine ribonucleoside triphosphate binding	GO:0035639	1.06505	0.0370564	0.831833
GO Molecular Function	mRNA guanylyltransferase activity	GO:0004484	4.01993	0.0374716	0.831833
GO Molecular Function	triphosphatase activity	GO:0050355	4.01993	0.0374716	0.831833
GO Molecular Function	ion channel binding	GO:0044325	1.23645	0.0376334	0.831833
GO Molecular Function	3'(2'),5'-bisphosphate nucleotidase activity	GO:0008441	2.70157	0.0376582	0.831833
GO Molecular Function	oxygen transporter activity	GO:0005344	2.42165	0.038007	0.835165
GO Molecular Function	glycoprotein binding	GO:0001948	1.35567	0.0388281	0.845939
GO Molecular Function	farnesyltranstransferase activity	GO:0004311	3.11623	0.0389072	0.845939
GO Molecular Function	oxidoreductase activity, acting on a sulfur group of donors	GO:0016667	1.42238	0.0390988	0.845939
GO Molecular Function	CoA-ligase activity	GO:0016405	1.98352	0.0394316	0.848786
GO Molecular Function	DH domain binding	GO:0097161	2.65869	0.0399367	0.855294
GO Molecular Function	neurotransmitter receptor activity	GO:0030594	1.30306	0.0406255	0.858619
GO Molecular Function	transposase activity	GO:0004803	6.09081	0.0409688	0.858619
GO Molecular Function	serine-tRNA ligase activity	GO:0004828	6.09081	0.0409688	0.858619
GO Molecular Function	BH2 domain binding	GO:0051433	6.09081	0.0409688	0.858619
GO Molecular Function	norepinephrine transmembrane transporter activity	GO:0005333	3.86532	0.041445	0.858619
GO Molecular Function	single-stranded DNA 3'-5' exodeoxyribonuclease activity	GO:0008310	3.86532	0.041445	0.858619
GO Molecular Function	galactosyltransferase activity	GO:0008378	1.49794	0.0415165	0.858619
GO Molecular Function	cytidine deaminase activity	GO:0004126	3.0454	0.0418214	0.860705
GO Molecular Function	uridylyltransferase activity	GO:0070569	2.61714	0.042297	0.866268
GO Molecular Function	oxidoreductase activity, acting on the CH-CH group of donors	GO:0016627	1.50963	0.0425739	0.867727
GO Molecular Function	purine ribonucleoside binding	GO:0032550	1.06229	0.0432422	0.873309
GO Molecular Function	adenyl nucleotide binding	GO:0030554	1.06817	0.0432618	0.873309
GO Molecular Function	intramolecular oxidoreductase activity	GO:0016860	1.49998	0.0450131	0.895977
GO Molecular Function	ribonucleoside binding	GO:0032549	1.06138	0.0455077	0.895977
GO Molecular Function	RNA polymerase II core promoter proximal region sequence-specific DNA binding	GO:0000978	1.12064	0.0457634	0.895977
GO Molecular Function	transcription factor activity, RNA polymerase II core promoter proximal region sequence-specific binding	GO:0000982	1.10784	0.046067	0.895977
GO Molecular Function	cyclohydrolase activity	GO:0019238	2.015	0.0466259	0.895977
GO Molecular Function	purine nucleoside binding	GO:0001883	1.06077	0.0470698	0.895977
GO Molecular Function	anion channel activity	GO:0005253	1.33998	0.0471003	0.895977
GO Molecular Function	succinate-CoA ligase (GDP-forming) activity	GO:0004776	2.53784	0.0472648	0.895977
GO Molecular Function	ubiquitin protein ligase activity	GO:0061630	1.18509	0.0472986	0.895977
GO Molecular Function	chondroitin-glucuronate 5-epimerase activity	GO:0047757	2.913	0.0480095	0.895977
GO Molecular Function	mismatch base pair DNA N-glycosylase activity	GO:0000700	5.58324	0.0482073	0.895977
GO Molecular Function	L-iditol 2-dehydrogenase activity	GO:0003939	5.58324	0.0482073	0.895977
GO Molecular Function	deoxyribose-phosphate aldolase activity	GO:0004139	5.58324	0.0482073	0.895977
GO Molecular Function	diamine N-acetyltransferase activity	GO:0004145	5.58324	0.0482073	0.895977
GO Molecular Function	laminin receptor activity	GO:0005055	5.58324	0.0482073	0.895977
GO Molecular Function	D-xylulose reductase activity	GO:0046526	5.58324	0.0482073	0.895977
GO Molecular Function	calcium oxalate binding	GO:0046904	5.58324	0.0482073	0.895977
GO Molecular Function	methotrexate binding	GO:0051870	5.58324	0.0482073	0.895977
GO Molecular Function	GDP binding	GO:0019003	1.35976	0.0493691	0.905304
GO Molecular Function	adenyl ribonucleotide binding	GO:0032559	1.06574	0.0494794	0.905304
GO Molecular Function	aconitate hydratase activity	GO:0003994	3.58923	0.0499967	0.905304
GO Molecular Function	polynucleotide 5'-phosphatase activity	GO:0004651	3.58923	0.0499967	0.905304
GO Molecular Function	acetylcholine transmembrane transporter activity	GO:0005277	3.58923	0.0499967	0.905304
GO Molecular Function	purine-specific nucleoside:sodium symporter activity	GO:0015390	3.58923	0.0499967	0.905304
GO Molecular Function	phosphatidylinositol phosphate phosphatase activity	GO:0052866	1.6054	0.0507285	0.914631
GO Molecular Function	intracellular calcium activated chloride channel activity	GO:0005229	1.71061	0.051124	0.916788
GO Molecular Function	RNA transmembrane transporter activity	GO:0051033	2.85102	0.0512828	0.916788
GO Molecular Function	neurotransmitter receptor activity involved in regulation of postsynaptic cytosolic calcium ion concentration	GO:0099583	2.46319	0.0525634	0.931653
GO Molecular Function	carboxypeptidase activity	GO:0004180	1.5047	0.0529977	0.931653
GO Molecular Function	telethonin binding	GO:0031433	2.07519	0.0530837	0.931653
GO Molecular Function	transferase activity, transferring hexosyl groups	GO:0016758	1.1856	0.05341	0.931653
GO Molecular Function	nucleobase binding	GO:0002054	3.46546	0.0545683	0.931653
GO Molecular Function	prolactin receptor activity	GO:0004925	3.46546	0.0545683	0.931653
GO Molecular Function	macrophage colony-stimulating factor receptor activity	GO:0005011	3.46546	0.0545683	0.931653
GO Molecular Function	secondary active organic cation transmembrane transporter activity	GO:0008513	3.46546	0.0545683	0.931653
GO Molecular Function	rRNA (cytosine) methyltransferase activity	GO:0016434	3.46546	0.0545683	0.931653
GO Molecular Function	tRNA (guanine) methyltransferase activity	GO:0016423	2.05698	0.0551662	0.931653
GO Molecular Function	nuclear localization sequence binding	GO:0008139	1.58515	0.0553969	0.931653
GO Molecular Function	nucleoside binding	GO:0001882	1.05776	0.0555271	0.931653
GO Molecular Function	steryl-sulfatase activity	GO:0004773	5.15376	0.0558683	0.931653
GO Molecular Function	high-affinity inorganic phosphate:sodium symporter activity	GO:0005316	5.15376	0.0558683	0.931653
GO Molecular Function	5-oxo-6E,8Z,11Z,14Z-icosatetraenoic acid binding	GO:0050646	5.15376	0.0558683	0.931653
GO Molecular Function	5-hydroxy-6E,8Z,11Z,14Z-icosatetraenoic acid binding	GO:0050647	5.15376	0.0558683	0.931653
GO Molecular Function	5(S)-hydroxyperoxy-6E,8Z,11Z,14Z-icosatetraenoic acid binding	GO:0050648	5.15376	0.0558683	0.931653
GO Molecular Function	TFIIB-class transcription factor binding	GO:0001093	2.18475	0.0576043	0.937159
GO Molecular Function	transcriptional repressor activity, RNA polymerase II core promoter proximal region sequence-specific binding	GO:0001078	1.17843	0.0578426	0.937159
GO Molecular Function	13-prostaglandin reductase activity	GO:0036132	2.73465	0.0581853	0.937159
GO Molecular Function	15-oxoprostaglandin 13-oxidase activity	GO:0047522	2.73465	0.0581853	0.937159
GO Molecular Function	histidine decarboxylase activity	GO:0004398	16.7497	0.0588116	0.937159
GO Molecular Function	dCTP deaminase activity	GO:0008829	16.7497	0.0588116	0.937159
GO Molecular Function	CTP:tRNA cytidylyltransferase activity	GO:0052927	16.7497	0.0588116	0.937159
GO Molecular Function	CTP:3'-cytidine-tRNA cytidylyltransferase activity	GO:0052928	16.7497	0.0588116	0.937159
GO Molecular Function	ATP:3'-cytidine-cytidine-tRNA adenylyltransferase activity	GO:0052929	16.7497	0.0588116	0.937159
GO Molecular Function	core promoter proximal region DNA binding	GO:0001159	1.10786	0.0589391	0.937159
GO Molecular Function	cyclin-dependent protein serine/threonine kinase activity	GO:0004693	1.5227	0.0590135	0.937159
GO Molecular Function	protein-L-isoaspartate (D-aspartate) O-methyltransferase activity	GO:0004719	3.34994	0.059332	0.937159
GO Molecular Function	polynucleotide phosphatase activity	GO:0098518	3.34994	0.059332	0.937159
GO Molecular Function	lipase activity	GO:0016298	1.25715	0.0594652	0.937159
GO Molecular Function	eukaryotic initiation factor 4E binding	GO:0008190	1.91425	0.0595304	0.937159
GO Molecular Function	ISG15 transferase activity	GO:0042296	2.16125	0.0600942	0.940306
GO Molecular Function	cyclin-dependent protein kinase activity	GO:0097472	1.51864	0.060176	0.940306
GO Molecular Function	adenylate cyclase activity	GO:0004016	1.70599	0.0608938	0.944761
GO Molecular Function	ceramidase activity	GO:0017040	2.35912	0.0611329	0.944761
GO Molecular Function	FATZ binding	GO:0051373	2.35912	0.0611329	0.944761
GO Molecular Function	rRNA methyltransferase activity	GO:0008649	2.00424	0.061715	0.94489
GO Molecular Function	beta-1 adrenergic receptor binding	GO:0031697	2.00424	0.061715	0.94489
GO Molecular Function	pancreatic polypeptide receptor activity	GO:0001602	2.67996	0.0618131	0.94489
GO Molecular Function	transcription factor activity, RNA polymerase II basal transcription factor binding	GO:0001083	2.32635	0.0641547	0.962764
GO Molecular Function	chromo shadow domain binding	GO:0070087	2.32635	0.0641547	0.962764
GO Molecular Function	iron-responsive element binding	GO:0030350	3.24188	0.0642838	0.962764
GO Molecular Function	Edg-2 lysophosphatidic acid receptor binding	GO:0031755	3.24188	0.0642838	0.962764
GO Molecular Function	3'-5' exonuclease activity	GO:0008408	1.4852	0.0643752	0.962764
GO Molecular Function	cation binding	GO:0043169	1.03236	0.0644804	0.962764
GO Molecular Function	core promoter proximal region sequence-specific DNA binding	GO:0000987	1.10558	0.0645798	0.962764
GO Molecular Function	3'-5'-exoribonuclease activity	GO:0000175	1.60698	0.0650222	0.965946
GO Molecular Function	SUMO binding	GO:0032183	1.72677	0.0671461	0.990948
GO Molecular Function	UDP-xylosyltransferase activity	GO:0035252	1.63412	0.0672124	0.990948
GO Molecular Function	polynucleotide adenylyltransferase activity	GO:0004652	2.09371	0.0679419	0.990948
GO Molecular Function	protein phosphatase 2A binding	GO:0051721	1.4565	0.0682554	0.990948
GO Molecular Function	oxidoreductase activity, acting on the CH-CH group of donors, NAD or NADP as acceptor	GO:0016628	1.6275	0.0688214	0.990948
GO Molecular Function	transmitter-gated ion channel activity involved in regulation of postsynaptic membrane potential	GO:1904315	1.71792	0.0689779	0.990948
GO Molecular Function	opioid peptide activity	GO:0001515	2.57688	0.0694169	0.990948
GO Molecular Function	beta-endorphin receptor activity	GO:0004979	3.14057	0.0694191	0.990948
GO Molecular Function	U2 snRNA binding	GO:0030620	3.14057	0.0694191	0.990948
GO Molecular Function	morphine receptor activity	GO:0038047	3.14057	0.0694191	0.990948
GO Molecular Function	CXCR3 chemokine receptor binding	GO:0048248	3.14057	0.0694191	0.990948
GO Molecular Function	oxidoreductase activity	GO:0016491	1.09849	0.069608	0.990948
GO Molecular Function	UDP-glycosyltransferase activity	GO:0008194	1.19243	0.0698573	0.990948
GO Molecular Function	oxidoreductase activity, acting on NAD(P)H, oxygen as acceptor	GO:0050664	1.84824	0.0699975	0.990948
GO Molecular Function	cyclic nucleotide binding	GO:0030551	1.34962	0.0703824	0.990948
GO Molecular Function	heparan sulfate proteoglycan binding	GO:0043395	1.46713	0.0704632	0.990948
GO Molecular Function	ATP binding	GO:0005524	1.05935	0.0719692	1
GO Molecular Function	vascular endothelial growth factor receptor binding	GO:0005172	1.61443	0.0721138	1
GO Molecular Function	cGMP binding	GO:0030553	1.61443	0.0721138	1
GO Molecular Function	NADPH:quinone reductase activity	GO:0003960	4.46659	0.0723324	1
GO Molecular Function	G-protein gamma-subunit binding	GO:0031682	4.46659	0.0723324	1
GO Molecular Function	phospholipase A2 activity	GO:0004623	1.70048	0.0727357	1
GO Molecular Function	histamine N-methyltransferase activity	GO:0046539	2.52826	0.0733906	1
GO Molecular Function	serine-type carboxypeptidase activity	GO:0004185	1.9221	0.0736403	1
GO Molecular Function	enoyl-CoA hydratase activity	GO:0004300	2.2333	0.0737128	1
GO Molecular Function	anion transmembrane transporter activity	GO:0008509	1.14683	0.0749281	1
GO Molecular Function	aminoacyl-tRNA ligase activity	GO:0004812	1.43677	0.0756259	1
GO Molecular Function	estrogen response element binding	GO:0034056	1.90647	0.0761773	1
GO Molecular Function	AMPA glutamate receptor activity	GO:0004971	2.03027	0.0763554	1
GO Molecular Function	racemase and epimerase activity, acting on carbohydrates and derivatives	GO:0016857	2.03027	0.0763554	1
GO Molecular Function	N-box binding	GO:0071820	2.20391	0.0770617	1
GO Molecular Function	oxidoreductase activity, acting on a sulfur group of donors, NAD(P) as acceptor	GO:0016668	1.59521	0.0772395	1
GO Molecular Function	nickel cation binding	GO:0016151	2.48144	0.077477	1
GO Molecular Function	phospholipase C activity	GO:0004629	1.40417	0.0775541	1
GO Molecular Function	beta-1,3-galactosyltransferase activity	GO:0048531	1.56091	0.0775629	1
GO Molecular Function	vinculin binding	GO:0017166	1.67497	0.0786088	1
GO Molecular Function	disulfide oxidoreductase activity	GO:0015036	1.40137	0.0787736	1
GO Molecular Function	UDP-galactosyltransferase activity	GO:0035250	1.42711	0.0795032	1
GO Molecular Function	RNA guanylyltransferase activity	GO:0008192	2.95583	0.0802217	1
GO Molecular Function	glycoprotein-N-acetylgalactosamine 3-beta-galactosyltransferase activity	GO:0016263	2.95583	0.0802217	1
GO Molecular Function	G-rich strand telomeric DNA binding	GO:0098505	2.17529	0.0804912	1
GO Molecular Function	histone methyltransferase activity (H3-K36 specific)	GO:0046975	1.99007	0.0822769	1
GO Molecular Function	laminin binding	GO:0043236	1.39305	0.0825088	1
GO Molecular Function	C-acyltransferase activity	GO:0016408	1.65839	0.0826822	1
GO Molecular Function	chaperone binding	GO:0051087	1.28844	0.0829968	1
GO Molecular Function	neurexin family protein binding	GO:0042043	1.70336	0.0848906	1
GO Molecular Function	carbonate dehydratase activity	GO:0004089	1.97056	0.0853307	1
GO Molecular Function	cyclic-nucleotide phosphodiesterase activity	GO:0004112	1.37498	0.0855436	1
GO Molecular Function	molybdopterin synthase activity	GO:0030366	2.87138	0.0858791	1
GO Molecular Function	CCR10 chemokine receptor binding	GO:0031735	2.87138	0.0858791	1
GO Molecular Function	DNA demethylase activity	GO:0035514	2.87138	0.0858791	1
GO Molecular Function	phenylalanine-tRNA ligase activity	GO:0004826	2.39282	0.0859822	1
GO Molecular Function	adenosylmethionine decarboxylase activity	GO:0004014	11.1665	0.0869078	1
GO Molecular Function	peroxisome matrix targeting signal-2 binding	GO:0005053	11.1665	0.0869078	1
GO Molecular Function	thymidine phosphorylase activity	GO:0009032	11.1665	0.0869078	1
GO Molecular Function	pyrimidine-nucleoside phosphorylase activity	GO:0016154	11.1665	0.0869078	1
GO Molecular Function	putrescine binding	GO:0019810	11.1665	0.0869078	1
GO Molecular Function	interleukin-28 receptor binding	GO:0032003	11.1665	0.0869078	1
GO Molecular Function	trimethyllysine dioxygenase activity	GO:0050353	11.1665	0.0869078	1
GO Molecular Function	cytosine C-5 DNA demethylase activity	GO:0051747	11.1665	0.0869078	1
GO Molecular Function	protein disulfide isomerase activity	GO:0003756	1.69379	0.0871741	1
GO Molecular Function	extracellular ligand-gated ion channel activity	GO:0005230	1.27213	0.087352	1
GO Molecular Function	estradiol 17-beta-dehydrogenase activity	GO:0004303	2.12022	0.0875896	1
GO Molecular Function	collagen V binding	GO:0070052	2.12022	0.0875896	1
GO Molecular Function	symporter activity	GO:0015293	1.1937	0.0881183	1
GO Molecular Function	chemorepellent activity	GO:0045499	1.4565	0.0882688	1
GO Molecular Function	inositol monophosphate 1-phosphatase activity	GO:0008934	1.95142	0.0884461	1
GO Molecular Function	inositol monophosphate 3-phosphatase activity	GO:0052832	1.95142	0.0884461	1
GO Molecular Function	inositol monophosphate 4-phosphatase activity	GO:0052833	1.95142	0.0884461	1
GO Molecular Function	lipopolysaccharide receptor activity	GO:0001875	1.832	0.0896186	1
GO Molecular Function	IgA binding	GO:0019862	3.94111	0.0901257	1
GO Molecular Function	interleukin-22 receptor binding	GO:0045518	3.94111	0.0901257	1
GO Molecular Function	glucose 6-phosphate:inorganic phosphate antiporter activity	GO:0061513	3.94111	0.0901257	1
GO Molecular Function	U1 snRNP binding	GO:1990446	3.94111	0.0901257	1
GO Molecular Function	nitrate reductase activity	GO:0008940	2.35084	0.0903978	1
GO Molecular Function	GABA-A receptor activity	GO:0004890	1.62619	0.0912089	1
GO Molecular Function	oxidoreductase activity, acting on the CH-NH group of donors, NAD or NADP as acceptor	GO:0016646	1.62619	0.0912089	1
GO Molecular Function	opioid receptor activity	GO:0004985	2.09371	0.0912572	1
GO Molecular Function	sequence-specific single stranded DNA binding	GO:0098847	1.93266	0.0916228	1
GO Molecular Function	tryptophan-tRNA ligase activity	GO:0004830	2.79162	0.0917003	1
GO Molecular Function	phosphothreonine binding	GO:0050816	2.06787	0.0950026	1
GO Molecular Function	metal ion binding	GO:0046872	1.02838	0.0950126	1
GO Molecular Function	phosphatidylinositol phospholipase C activity	GO:0004435	1.37858	0.0954181	1
GO Molecular Function	adrenergic receptor binding	GO:0031690	1.42018	0.0960459	1
GO Molecular Function	transmembrane-ephrin receptor activity	GO:0005005	1.71792	0.0967366	1
GO Molecular Function	ion binding	GO:0043167	1.02071	0.0968539	1
GO Molecular Function	SNARE binding	GO:0000149	1.21501	0.0970841	1
GO Molecular Function	Gq/11-coupled serotonin receptor activity	GO:0001587	2.71617	0.0976801	1
GO Molecular Function	guanylyltransferase activity	GO:0070568	2.71617	0.0976801	1
GO Molecular Function	exopeptidase activity	GO:0008238	1.23419	0.0985037	1
GO Molecular Function	lipid binding	GO:0008289	1.07768	0.0985994	1
GO Molecular Function	interleukin-5 receptor binding	GO:0005137	3.72216	0.0994533	1
GO Molecular Function	kringle domain binding	GO:0036143	3.72216	0.0994533	1
GO Molecular Function	collagen receptor activity	GO:0038064	2.27115	0.0995458	1
GO Molecular Function	coreceptor activity	GO:0015026	1.2805	0.0995495	1
GO Molecular Function	ubiquitin-like protein ligase binding	GO:0044389	1.11804	0.100436	1
GO Molecular Function	racemase and epimerase activity	GO:0016854	1.69617	0.102143	1
GO Molecular Function	telomerase RNA binding	GO:0070034	1.58765	0.102578	1
GO Molecular Function	succinate-CoA ligase activity	GO:0004774	2.01804	0.102724	1
GO Molecular Function	aminophospholipid transporter activity	GO:0015247	2.01804	0.102724	1
GO Molecular Function	3'-5'-exodeoxyribonuclease activity	GO:0008296	2.64469	0.103813	1
GO Molecular Function	ligand-dependent nuclear receptor binding	GO:0016922	1.37471	0.103937	1
GO Molecular Function	decanoate--CoA ligase activity	GO:0102391	1.86108	0.104934	1
GO Molecular Function	exoribonuclease activity, producing 5'-phosphomonoesters	GO:0016896	1.4565	0.105328	1
GO Molecular Function	translation regulator activity, nucleic acid binding	GO:0090079	1.50559	0.106265	1
GO Molecular Function	protein phosphatase binding	GO:0019903	1.17875	0.106614	1
GO Molecular Function	3',5'-cyclic-AMP phosphodiesterase activity	GO:0004115	1.39581	0.107608	1
GO Molecular Function	ATPase regulator activity	GO:0060590	1.42753	0.108945	1
GO Molecular Function	alpha-ketoglutarate transmembrane transporter activity	GO:0015139	3.52626	0.109035	1
GO Molecular Function	SMC family protein binding	GO:0043221	3.52626	0.109035	1
GO Molecular Function	pyrimidine nucleobase transmembrane transporter activity	GO:0005350	2.19668	0.109103	1
GO Molecular Function	ethanol binding	GO:0035276	2.19668	0.109103	1
GO Molecular Function	arginine-tRNA ligase activity	GO:0004814	2.57688	0.110093	1
GO Molecular Function	UMP kinase activity	GO:0033862	2.57688	0.110093	1
GO Molecular Function	transcriptional repressor activity, RNA polymerase II transcription regulatory region sequence-specific binding	GO:0001227	1.10864	0.110448	1
GO Molecular Function	lipase inhibitor activity	GO:0055102	1.6037	0.111986	1
GO Molecular Function	ubiquitin-like protein conjugating enzyme binding	GO:0044390	1.34807	0.112015	1
GO Molecular Function	phosphatase activity	GO:0016791	1.11605	0.112765	1
GO Molecular Function	RNA polymerase II transcription factor activity, sequence-specific DNA binding	GO:0000981	1.0585	0.112952	1
GO Molecular Function	phospholipase inhibitor activity	GO:0004859	1.65429	0.11345	1
GO Molecular Function	phosphate ion binding	GO:0042301	1.72424	0.113703	1
GO Molecular Function	dimethylallyltranstransferase activity	GO:0004161	8.37486	0.114165	1
GO Molecular Function	geranyltranstransferase activity	GO:0004337	8.37486	0.114165	1
GO Molecular Function	glucan 1,4-alpha-glucosidase activity	GO:0004339	8.37486	0.114165	1
GO Molecular Function	alpha-methylacyl-CoA racemase activity	GO:0008111	8.37486	0.114165	1
GO Molecular Function	3,4-dihydrocoumarin hydrolase activity	GO:0018733	8.37486	0.114165	1
GO Molecular Function	ghrelin receptor binding	GO:0031768	8.37486	0.114165	1
GO Molecular Function	muramyl dipeptide binding	GO:0032500	8.37486	0.114165	1
GO Molecular Function	cis-stilbene-oxide hydrolase activity	GO:0033961	8.37486	0.114165	1
GO Molecular Function	dihydrocoumarin hydrolase activity	GO:0047856	8.37486	0.114165	1
GO Molecular Function	protein tyrosine phosphatase activity	GO:0004725	1.17717	0.114776	1
GO Molecular Function	ubiquitin-protein transferase activator activity	GO:0097027	1.94764	0.114867	1
GO Molecular Function	drug binding	GO:0008144	1.19998	0.114877	1
GO Molecular Function	lysine-acetylated histone binding	GO:0070577	1.51022	0.11637	1
GO Molecular Function	syntaxin binding	GO:0019905	1.23209	0.116385	1
GO Molecular Function	heparanase activity	GO:0030305	2.51246	0.116516	1
GO Molecular Function	disaccharide binding	GO:0048030	2.51246	0.116516	1
GO Molecular Function	phosphatidylinositol 3-kinase activity	GO:0035004	1.193	0.117334	1
GO Molecular Function	translation repressor activity, nucleic acid binding	GO:0000900	1.58682	0.117374	1
GO Molecular Function	drug transmembrane transporter activity	GO:0015238	1.58682	0.117374	1
GO Molecular Function	3',5'-cyclic-nucleotide phosphodiesterase activity	GO:0004114	1.32734	0.118174	1
GO Molecular Function	lipopolysaccharide binding	GO:0001530	1.50406	0.118755	1
GO Molecular Function	thiamine diphosphokinase activity	GO:0004788	3.34994	0.118847	1
GO Molecular Function	phosphatidylinositol-3,4,5-trisphosphate 3-phosphatase activity	GO:0016314	3.34994	0.118847	1
GO Molecular Function	thiamine binding	GO:0030975	3.34994	0.118847	1
GO Molecular Function	RS domain binding	GO:0050733	3.34994	0.118847	1
GO Molecular Function	titin Z domain binding	GO:0070080	3.34994	0.118847	1
GO Molecular Function	RNA N1-methyladenosine dioxygenase activity	GO:1990930	3.34994	0.118847	1
GO Molecular Function	oxidative RNA demethylase activity	GO:0035515	2.12695	0.119054	1
GO Molecular Function	DNA N-glycosylase activity	GO:0019104	1.92525	0.11906	1
GO Molecular Function	single-stranded telomeric DNA binding	GO:0043047	1.92525	0.11906	1
GO Molecular Function	postsynaptic neurotransmitter receptor activity	GO:0098960	1.53667	0.119807	1
GO Molecular Function	polypeptide N-acetylgalactosaminyltransferase activity	GO:0004653	1.34564	0.120285	1
GO Molecular Function	histone acetyltransferase binding	GO:0035035	1.3137	0.120847	1
GO Molecular Function	protein heterodimerization activity	GO:0046982	1.08159	0.120955	1
GO Molecular Function	ion channel regulator activity	GO:0099106	1.18207	0.122574	1
GO Molecular Function	peptide:proton symporter activity	GO:0015333	2.45118	0.123075	1
GO Molecular Function	heparan sulfate binding	GO:1904399	2.45118	0.123075	1
GO Molecular Function	intramolecular oxidoreductase activity, transposing C=C bonds	GO:0016863	1.68702	0.123529	1
GO Molecular Function	phosphatidylinositol bisphosphate phosphatase activity	GO:0034593	1.46179	0.124054	1
GO Molecular Function	G-quadruplex RNA binding	GO:0002151	2.09371	0.124171	1
GO Molecular Function	aspartic-type endopeptidase inhibitor activity	GO:0019828	2.09371	0.124171	1
GO Molecular Function	heparan sulfate sulfotransferase activity	GO:0034483	1.36242	0.125539	1
GO Molecular Function	H4 histone acetyltransferase activity	GO:0010485	1.67497	0.126897	1
GO Molecular Function	cytokine receptor binding	GO:0005126	1.11699	0.127301	1
GO Molecular Function	RNA-DNA hybrid ribonuclease activity	GO:0004523	1.88199	0.127658	1
GO Molecular Function	carbon-carbon lyase activity	GO:0016830	1.31248	0.127947	1
GO Molecular Function	6,7-dihydropteridine reductase activity	GO:0004155	3.19042	0.128867	1
GO Molecular Function	dihydroceramidase activity	GO:0071633	3.19042	0.128867	1
GO Molecular Function	enzyme binding	GO:0019899	1.03813	0.129487	1
GO Molecular Function	calcium channel regulator activity	GO:0005246	1.29276	0.129533	1
GO Molecular Function	bis(5'-adenosyl)-triphosphatase activity	GO:0047710	2.39282	0.129764	1
GO Molecular Function	structural constituent of cytoskeleton	GO:0005200	1.18918	0.129779	1
GO Molecular Function	signaling pattern recognition receptor activity	GO:0008329	1.50898	0.130326	1
GO Molecular Function	growth factor activity	GO:0008083	1.13264	0.132208	1
GO Molecular Function	signal transducer activity	GO:0004871	1.04378	0.134068	1
GO Molecular Function	glucose binding	GO:0005536	1.73273	0.13435	1
GO Molecular Function	phospholipase A2 inhibitor activity	GO:0019834	1.73273	0.13435	1
GO Molecular Function	protease binding	GO:0002020	1.19157	0.135694	1
GO Molecular Function	GABA receptor activity	GO:0016917	1.46228	0.136212	1
GO Molecular Function	epidermal growth factor receptor binding	GO:0005154	1.30035	0.136447	1
GO Molecular Function	DNA (cytosine-5-)-methyltransferase activity	GO:0003886	2.33717	0.136578	1
GO Molecular Function	dopamine transmembrane transporter activity	GO:0005329	2.33717	0.136578	1
GO Molecular Function	sodium:potassium:chloride symporter activity	GO:0008511	2.33717	0.136578	1
GO Molecular Function	hydrogen ion channel activity	GO:0015252	2.33717	0.136578	1
GO Molecular Function	phosphatidylcholine-translocating ATPase activity	GO:0090554	2.33717	0.136578	1
GO Molecular Function	bHLH transcription factor binding	GO:0043425	1.26892	0.13661	1
GO Molecular Function	phosphoprotein phosphatase activity	GO:0004721	1.12732	0.137019	1
GO Molecular Function	FAD binding	GO:0071949	1.53043	0.137316	1
GO Molecular Function	calmodulin binding	GO:0005516	1.12309	0.137541	1
GO Molecular Function	cysteinyl leukotriene receptor activity	GO:0001631	3.0454	0.139075	1
GO Molecular Function	dUTP diphosphatase activity	GO:0004170	3.0454	0.139075	1
GO Molecular Function	cysteine-tRNA ligase activity	GO:0004817	3.0454	0.139075	1
GO Molecular Function	succinate dehydrogenase (ubiquinone) activity	GO:0008177	3.0454	0.139075	1
GO Molecular Function	voltage-gated potassium channel activity involved in SA node cell action potential depolarization	GO:0086041	3.0454	0.139075	1
GO Molecular Function	transferase activity, transferring phosphorus-containing groups	GO:0016772	1.05253	0.139953	1
GO Molecular Function	peptide alpha-N-acetyltransferase activity	GO:0004596	1.99997	0.140062	1
GO Molecular Function	hydroxypyruvate reductase activity	GO:0016618	1.99997	0.140062	1
GO Molecular Function	glyoxylate reductase (NADP) activity	GO:0030267	1.99997	0.140062	1
GO Molecular Function	ornithine decarboxylase activator activity	GO:0042978	1.99997	0.140062	1
GO Molecular Function	cysteine-type endopeptidase activity involved in apoptotic process	GO:0097153	1.99997	0.140062	1
GO Molecular Function	RNA polymerase I transcription factor binding	GO:0001179	6.69989	0.140609	1
GO Molecular Function	DNA nucleotidylexotransferase activity	GO:0003912	6.69989	0.140609	1
GO Molecular Function	glutamate 5-kinase activity	GO:0004349	6.69989	0.140609	1
GO Molecular Function	glutamate-5-semialdehyde dehydrogenase activity	GO:0004350	6.69989	0.140609	1
GO Molecular Function	inositol-1,4-bisphosphate 1-phosphatase activity	GO:0004441	6.69989	0.140609	1
GO Molecular Function	prostacyclin receptor activity	GO:0016501	6.69989	0.140609	1
GO Molecular Function	delta1-pyrroline-5-carboxylate synthetase activity	GO:0017084	6.69989	0.140609	1
GO Molecular Function	CX3C chemokine receptor binding	GO:0031737	6.69989	0.140609	1
GO Molecular Function	ATP-dependent 5'-3' RNA helicase activity	GO:0032575	6.69989	0.140609	1
GO Molecular Function	interleukin-27 receptor binding	GO:0045523	6.69989	0.140609	1
GO Molecular Function	cholestenol delta-isomerase activity	GO:0047750	6.69989	0.140609	1
GO Molecular Function	phenylpyruvate tautomerase activity	GO:0050178	6.69989	0.140609	1
GO Molecular Function	phytanate-CoA ligase activity	GO:0050197	6.69989	0.140609	1
GO Molecular Function	inositol-1,3,4-trisphosphate 1-phosphatase activity	GO:0052829	6.69989	0.140609	1
GO Molecular Function	pristanate-CoA ligase activity	GO:0070251	6.69989	0.140609	1
GO Molecular Function	acylglycerol O-acyltransferase activity	GO:0016411	1.38346	0.140789	1
GO Molecular Function	morphogen activity	GO:0016015	1.82062	0.141067	1
GO Molecular Function	calcium-dependent phospholipid binding	GO:0005544	1.24929	0.142788	1
GO Molecular Function	NAD+ diphosphatase activity	GO:0000210	2.28405	0.143512	1
GO Molecular Function	formyl-CoA transferase activity	GO:0033608	2.28405	0.143512	1
GO Molecular Function	succinate-hydroxymethylglutarate CoA-transferase activity	GO:0047369	2.28405	0.143512	1
GO Molecular Function	glycerophosphodiester phosphodiesterase activity	GO:0008889	1.80105	0.145668	1
GO Molecular Function	phosphatidylcholine transporter activity	GO:0008525	1.68905	0.146286	1
GO Molecular Function	G-protein coupled glutamate receptor binding	GO:0035256	1.68905	0.146286	1
GO Molecular Function	NAD binding	GO:0051287	1.26934	0.147739	1
GO Molecular Function	protein phosphorylated amino acid binding	GO:0045309	1.23285	0.148207	1
GO Molecular Function	succinate dehydrogenase activity	GO:0000104	2.913	0.149449	1
GO Molecular Function	diacylglycerol cholinephosphotransferase activity	GO:0004142	2.913	0.149449	1
GO Molecular Function	oxidative phosphorylation uncoupler activity	GO:0017077	2.913	0.149449	1
GO Molecular Function	galactosylgalactosylglucosylceramide beta-D-acetylgalactosaminyltransferase activity	GO:0047273	2.913	0.149449	1
GO Molecular Function	snRNP binding	GO:0070990	2.913	0.149449	1
GO Molecular Function	oxidoreductase activity, acting on CH or CH2 groups	GO:0016725	1.78188	0.150332	1
GO Molecular Function	DNA polymerase binding	GO:0070182	1.78188	0.150332	1
GO Molecular Function	pyrimidine- and adenine-specific:sodium symporter activity	GO:0015389	2.2333	0.150559	1
GO Molecular Function	nucleocytoplasmic transporter activity	GO:0005487	1.40557	0.151058	1
GO Molecular Function	JUN kinase activity	GO:0004705	1.942	0.151081	1
GO Molecular Function	ubiquitin conjugating enzyme binding	GO:0031624	1.308	0.152478	1
GO Molecular Function	transferase activity, transferring sulfur-containing groups	GO:0016782	1.18987	0.153925	1
GO Molecular Function	hydrolase activity, acting on carbon-nitrogen (but not peptide) bonds, in cyclic amidines	GO:0016814	1.30517	0.154509	1
GO Molecular Function	ubiquitin protein ligase binding	GO:0031625	1.09526	0.155018	1
GO Molecular Function	transcription regulatory region sequence-specific DNA binding	GO:0000976	1.05222	0.155027	1
GO Molecular Function	lysophosphatidic acid binding	GO:0035727	1.76313	0.155058	1
GO Molecular Function	molybdopterin cofactor binding	GO:0043546	1.76313	0.155058	1
GO Molecular Function	syntaxin-3 binding	GO:0030348	1.91425	0.15671	1
GO Molecular Function	thymidylate kinase activity	GO:0004798	2.18475	0.157713	1
GO Molecular Function	SUMO ligase activity	GO:0061665	2.18475	0.157713	1
GO Molecular Function	prenyltransferase activity	GO:0004659	1.74476	0.159844	1
GO Molecular Function	oxidoreductase activity, acting on the aldehyde or oxo group of donors, disulfide as acceptor	GO:0016624	1.74476	0.159844	1
GO Molecular Function	transcription factor activity, ligand-activated RNA polymerase II transcription factor binding	GO:0038049	1.74476	0.159844	1
GO Molecular Function	peptidoglycan binding	GO:0042834	1.74476	0.159844	1
GO Molecular Function	procollagen-lysine 5-dioxygenase activity	GO:0008475	2.79162	0.159972	1
GO Molecular Function	UDP-galactose:glucosylceramide beta-1,4-galactosyltransferase activity	GO:0008489	2.79162	0.159972	1
GO Molecular Function	anaphase-promoting complex binding	GO:0010997	2.79162	0.159972	1
GO Molecular Function	sodium:inorganic phosphate symporter activity	GO:0015319	2.79162	0.159972	1
GO Molecular Function	Atg8 ligase activity	GO:0019776	2.79162	0.159972	1
GO Molecular Function	CXCR5 chemokine receptor binding	GO:0031724	2.79162	0.159972	1
GO Molecular Function	type 1 metabotropic glutamate receptor binding	GO:0031798	2.79162	0.159972	1
GO Molecular Function	phosphatidylinositol-3,4,5-trisphosphate 5-phosphatase activity	GO:0034485	2.79162	0.159972	1
GO Molecular Function	N-acylsphingosine galactosyltransferase activity	GO:0047263	2.79162	0.159972	1
GO Molecular Function	mitochondrial ribosome binding	GO:0097177	2.79162	0.159972	1
GO Molecular Function	glutathione oxidoreductase activity	GO:0097573	2.79162	0.159972	1
GO Molecular Function	glutamate receptor activity	GO:0008066	1.25486	0.160047	1
GO Molecular Function	anion:anion antiporter activity	GO:0015301	1.41185	0.160548	1
GO Molecular Function	retinoic acid receptor activity	GO:0003708	1.5141	0.161445	1
GO Molecular Function	store-operated calcium channel activity	GO:0015279	1.5141	0.161445	1
GO Molecular Function	MAP kinase kinase kinase kinase activity	GO:0008349	1.47071	0.162089	1
GO Molecular Function	N-acetyllactosaminide beta-1,3-N-acetylglucosaminyltransferase activity	GO:0008532	1.88729	0.162416	1
GO Molecular Function	oxidoreductase activity, acting on other nitrogenous compounds as donors	GO:0016661	1.88729	0.162416	1
GO Molecular Function	BMP binding	GO:0036122	1.63412	0.162915	1
GO Molecular Function	electron carrier activity	GO:0009055	1.20161	0.163051	1
GO Molecular Function	receptor binding	GO:0005102	1.03757	0.164531	1
GO Molecular Function	nucleobase transmembrane transporter activity	GO:0015205	1.72677	0.16469	1
GO Molecular Function	pyruvate dehydrogenase (acetyl-transferring) activity	GO:0004739	2.13826	0.16497	1
GO Molecular Function	sulfinoalanine decarboxylase activity	GO:0004782	2.13826	0.16497	1
GO Molecular Function	type I interferon receptor binding	GO:0005132	2.13826	0.16497	1
GO Molecular Function	D1 dopamine receptor binding	GO:0031748	2.13826	0.16497	1
GO Molecular Function	retinoid X receptor binding	GO:0046965	1.46357	0.165327	1
GO Molecular Function	excitatory extracellular ligand-gated ion channel activity	GO:0005231	1.2302	0.165866	1
GO Molecular Function	aldo-keto reductase (NADP) activity	GO:0004033	1.40112	0.166234	1
GO Molecular Function	ADP receptor activity	GO:0001621	5.58324	0.166265	1
GO Molecular Function	UDP-N-acetylglucosamine diphosphorylase activity	GO:0003977	5.58324	0.166265	1
GO Molecular Function	2',3'-cyclic-nucleotide 3'-phosphodiesterase activity	GO:0004113	5.58324	0.166265	1
GO Molecular Function	homogentisate 1,2-dioxygenase activity	GO:0004411	5.58324	0.166265	1
GO Molecular Function	D-aspartate oxidase activity	GO:0008445	5.58324	0.166265	1
GO Molecular Function	2,4-dienoyl-CoA reductase (NADPH) activity	GO:0008670	5.58324	0.166265	1
GO Molecular Function	exodeoxyribonuclease I activity	GO:0008852	5.58324	0.166265	1
GO Molecular Function	ISG15 activating enzyme activity	GO:0019782	5.58324	0.166265	1
GO Molecular Function	taste receptor binding	GO:0031883	5.58324	0.166265	1
GO Molecular Function	diphosphoinositol-pentakisphosphate kinase activity	GO:0033857	5.58324	0.166265	1
GO Molecular Function	G-protein coupled bile acid receptor activity	GO:0038182	5.58324	0.166265	1
GO Molecular Function	15-hydroxyprostaglandin dehydrogenase (NADP+) activity	GO:0047021	5.58324	0.166265	1
GO Molecular Function	prostaglandin-E2 9-reductase activity	GO:0050221	5.58324	0.166265	1
GO Molecular Function	1-ethyladenine demethylase activity	GO:0103053	5.58324	0.166265	1
GO Molecular Function	heterocyclic compound binding	GO:1901363	1.01688	0.16639	1
GO Molecular Function	phosphatidylinositol phosphate 4-phosphatase activity	GO:0034596	1.55295	0.166861	1
GO Molecular Function	DNA-methyltransferase activity	GO:0009008	1.62094	0.167194	1
GO Molecular Function	peroxisome proliferator activated receptor binding	GO:0042975	1.62094	0.167194	1
GO Molecular Function	very long-chain fatty acid-CoA ligase activity	GO:0031957	1.70915	0.169593	1
GO Molecular Function	transketolase activity	GO:0004802	2.67996	0.170624	1
GO Molecular Function	ubiquitin ligase inhibitor activity	GO:1990948	2.67996	0.170624	1
GO Molecular Function	fibroblast growth factor receptor binding	GO:0005104	1.2943	0.170698	1
GO Molecular Function	icosanoid receptor activity	GO:0004953	1.54274	0.170745	1
GO Molecular Function	ribonuclease activity	GO:0004540	1.20646	0.170754	1
GO Molecular Function	L-glutamate transmembrane transporter activity	GO:0005313	1.44949	0.171894	1
GO Molecular Function	exonuclease activity, active with either ribo- or deoxyribonucleic acids and producing 5'-phosphomonoesters	GO:0016796	1.30411	0.172114	1
GO Molecular Function	15-hydroxyprostaglandin dehydrogenase (NAD+) activity	GO:0016404	2.09371	0.172323	1
GO Molecular Function	aldehyde-lyase activity	GO:0016832	2.09371	0.172323	1
GO Molecular Function	NEDD8 transferase activity	GO:0019788	2.09371	0.172323	1
GO Molecular Function	thyroid hormone receptor coactivator activity	GO:0030375	2.09371	0.172323	1
GO Molecular Function	transcription coactivator activity	GO:0003713	1.08158	0.173166	1
GO Molecular Function	RNA polymerase II transcription cofactor activity	GO:0001104	1.13557	0.173421	1
GO Molecular Function	exoribonuclease activity	GO:0004532	1.32859	0.174322	1
GO Molecular Function	mannosyl-oligosaccharide 1,2-alpha-mannosidase activity	GO:0004571	1.53265	0.174667	1
GO Molecular Function	PH domain binding	GO:0042731	1.59521	0.175891	1
GO Molecular Function	RNA polymerase II transcription coactivator activity	GO:0001105	1.18644	0.176847	1
GO Molecular Function	cAMP response element binding	GO:0035497	1.43569	0.17858	1
GO Molecular Function	protein tyrosine kinase activity	GO:0004713	1.09712	0.179335	1
GO Molecular Function	protein carboxyl O-methyltransferase activity	GO:0051998	2.05099	0.179766	1
GO Molecular Function	L-leucine transaminase activity	GO:0052654	2.05099	0.179766	1
GO Molecular Function	L-valine transaminase activity	GO:0052655	2.05099	0.179766	1
GO Molecular Function	L-isoleucine transaminase activity	GO:0052656	2.05099	0.179766	1
GO Molecular Function	lysophosphatidic acid receptor activity	GO:0070915	2.05099	0.179766	1
GO Molecular Function	sequence-specific mRNA binding	GO:1990825	1.81078	0.179968	1
GO Molecular Function	O-acyltransferase activity	GO:0008374	1.26288	0.180064	1
GO Molecular Function	mRNA 3'-UTR binding	GO:0003730	1.19366	0.180852	1
GO Molecular Function	guanyl ribonucleotide binding	GO:0032561	1.08014	0.181024	1
GO Molecular Function	GPI-anchor transamidase activity	GO:0003923	2.57688	0.181389	1
GO Molecular Function	dihydropyrimidinase activity	GO:0004157	2.57688	0.181389	1
GO Molecular Function	fatty-acyl-CoA synthase activity	GO:0004321	2.57688	0.181389	1
GO Molecular Function	glucagon receptor activity	GO:0004967	2.57688	0.181389	1
GO Molecular Function	purine-rich negative regulatory element binding	GO:0032422	2.57688	0.181389	1
GO Molecular Function	nicotinamide phosphoribosyltransferase activity	GO:0047280	2.57688	0.181389	1
GO Molecular Function	peptidyl-lysine 5-dioxygenase activity	GO:0070815	2.57688	0.181389	1
GO Molecular Function	phosphatidylinositol-4,5-bisphosphate 3-kinase activity	GO:0046934	1.15606	0.182623	1
GO Molecular Function	single-stranded DNA binding	GO:0003697	1.17264	0.182926	1
GO Molecular Function	cyclase activity	GO:0009975	1.33178	0.183025	1
GO Molecular Function	carbon-nitrogen lyase activity	GO:0016840	1.65839	0.184634	1
GO Molecular Function	1-acylglycerol-3-phosphate O-acyltransferase activity	GO:0003841	1.34446	0.186553	1
GO Molecular Function	aryl hydrocarbon receptor binding	GO:0017162	1.50318	0.186661	1
GO Molecular Function	guanyl nucleotide binding	GO:0019001	1.0782	0.186806	1
GO Molecular Function	beta-1,3-galactosyl-O-glycosyl-glycoprotein beta-1,6-N-acetylglucosaminyltransferase activity	GO:0003829	2.00997	0.187295	1
GO Molecular Function	chondroitin sulfate proteoglycan binding	GO:0035373	1.64213	0.189753	1
GO Molecular Function	phosphorus-oxygen lyase activity	GO:0016849	1.30638	0.189812	1
GO Molecular Function	steroid receptor RNA activator RNA binding	GO:0002153	4.78563	0.191154	1
GO Molecular Function	pyridoxamine-phosphate oxidase activity	GO:0004733	4.78563	0.191154	1
GO Molecular Function	glutamate-tRNA ligase activity	GO:0004818	4.78563	0.191154	1
GO Molecular Function	haptoglobin binding	GO:0031720	4.78563	0.191154	1
GO Molecular Function	ribonuclease T2 activity	GO:0033897	4.78563	0.191154	1
GO Molecular Function	alpha-1,4-N-acetylgalactosaminyltransferase activity	GO:0035248	4.78563	0.191154	1
GO Molecular Function	platelet-activating factor acetyltransferase activity	GO:0047179	4.78563	0.191154	1
GO Molecular Function	histone-glutamine methyltransferase activity	GO:1990259	4.78563	0.191154	1
GO Molecular Function	preribosome binding	GO:1990275	4.78563	0.191154	1
GO Molecular Function	non-membrane spanning protein tyrosine phosphatase activity	GO:0004726	1.76313	0.192004	1
GO Molecular Function	riboflavin kinase activity	GO:0008531	2.48144	0.19225	1
GO Molecular Function	MutSalpha complex binding	GO:0032407	2.48144	0.19225	1
GO Molecular Function	guanylate cyclase activity	GO:0004383	1.33553	0.192335	1
GO Molecular Function	AU-rich element binding	GO:0017091	1.28844	0.193212	1
GO Molecular Function	NADP-retinol dehydrogenase activity	GO:0052650	1.54613	0.193815	1
GO Molecular Function	ubiquitin conjugating enzyme activity	GO:0061631	1.31569	0.194011	1
GO Molecular Function	inositol 1,4,5 trisphosphate binding	GO:0070679	1.48415	0.194838	1
GO Molecular Function	3-keto sterol reductase activity	GO:0000253	1.97056	0.194904	1
GO Molecular Function	dopachrome isomerase activity	GO:0004167	1.97056	0.194904	1
GO Molecular Function	malate dehydrogenase (decarboxylating) (NAD+) activity	GO:0004471	1.97056	0.194904	1
GO Molecular Function	malate dehydrogenase (decarboxylating) (NADP+) activity	GO:0004473	1.97056	0.194904	1
GO Molecular Function	ribonucleoside-diphosphate reductase activity, thioredoxin disulfide as acceptor	GO:0004748	1.97056	0.194904	1
GO Molecular Function	nucleoside:sodium symporter activity	GO:0005415	1.97056	0.194904	1
GO Molecular Function	uridylate kinase activity	GO:0009041	1.97056	0.194904	1
GO Molecular Function	BH domain binding	GO:0051400	1.62619	0.194921	1
GO Molecular Function	sulfotransferase activity	GO:0008146	1.18144	0.195747	1
GO Molecular Function	potassium ion antiporter activity	GO:0022821	1.34979	0.196084	1
GO Molecular Function	lamin binding	GO:0005521	1.37293	0.196338	1
GO Molecular Function	phosphatase binding	GO:0019902	1.10231	0.197339	1
GO Molecular Function	potassium channel regulator activity	GO:0015459	1.18373	0.197385	1
GO Molecular Function	endoribonuclease activity, producing 5'-phosphomonoesters	GO:0016891	1.32671	0.198198	1
GO Molecular Function	lysophosphatidic acid acyltransferase activity	GO:0042171	1.32671	0.198198	1
GO Molecular Function	transcription factor activity, RNA polymerase II core promoter sequence-specific	GO:0000983	1.25994	0.198447	1
GO Molecular Function	lipid transporter activity	GO:0005319	1.12919	0.198697	1
GO Molecular Function	transcription factor activity, RNA polymerase II transcription factor binding	GO:0001076	1.09578	0.198951	1
GO Molecular Function	protein phosphatase 1 binding	GO:0008157	1.30779	0.199616	1
GO Molecular Function	UDP-galactose:beta-N-acetylglucosamine beta-1,3-galactosyltransferase activity	GO:0008499	1.36732	0.199639	1
GO Molecular Function	active transmembrane transporter activity	GO:0022804	1.07979	0.199779	1
GO Molecular Function	3-hydroxyacyl-CoA dehydrogenase activity	GO:0003857	1.61055	0.200139	1
GO Molecular Function	potassium:proton antiporter activity	GO:0015386	1.61055	0.200139	1
GO Molecular Function	cytokine activity	GO:0005125	1.10632	0.200179	1
GO Molecular Function	translation repressor activity	GO:0030371	1.32235	0.20116	1
GO Molecular Function	UTP binding	GO:0002134	2.39282	0.203193	1
GO Molecular Function	G-protein coupled neurotensin receptor activity	GO:0016492	2.39282	0.203193	1
GO Molecular Function	single-stranded DNA endodeoxyribonuclease activity	GO:0000014	1.59521	0.205402	1
GO Molecular Function	vascular endothelial growth factor receptor 2 binding	GO:0043184	1.41797	0.205557	1
GO Molecular Function	double-stranded DNA binding	GO:0003690	1.04007	0.205629	1
GO Molecular Function	oxidoreductase activity, acting on the CH-NH group of donors	GO:0016645	1.3137	0.207141	1
GO Molecular Function	hydrolase activity, acting on carbon-nitrogen (but not peptide) bonds, in linear amides	GO:0016811	1.17898	0.207957	1
GO Molecular Function	isoprenoid binding	GO:0019840	1.2814	0.208673	1
GO Molecular Function	acetylgalactosaminyltransferase activity	GO:0008376	1.19998	0.208898	1
GO Molecular Function	retinoic acid receptor binding	GO:0042974	1.30942	0.21016	1
GO Molecular Function	prolactin receptor binding	GO:0005148	1.8962	0.210339	1
GO Molecular Function	oxaloacetate decarboxylase activity	GO:0008948	1.8962	0.210339	1
GO Molecular Function	tetrahydrobiopterin binding	GO:0034617	1.8962	0.210339	1
GO Molecular Function	phospholipid scramblase activity	GO:0017128	1.58016	0.210712	1
GO Molecular Function	ligand-gated anion channel activity	GO:0099095	1.58016	0.210712	1
GO Molecular Function	Hsp90 protein binding	GO:0051879	1.25525	0.211148	1
GO Molecular Function	phosphatidylinositol bisphosphate kinase activity	GO:0052813	1.13733	0.211962	1
GO Molecular Function	demethylase activity	GO:0032451	1.23564	0.212256	1
GO Molecular Function	N,N-dimethylaniline monooxygenase activity	GO:0004499	2.31031	0.214202	1
GO Molecular Function	uridine phosphorylase activity	GO:0004850	2.31031	0.214202	1
GO Molecular Function	cholecystokinin receptor activity	GO:0004951	2.31031	0.214202	1
GO Molecular Function	long-chain-3-hydroxyacyl-CoA dehydrogenase activity	GO:0016509	2.31031	0.214202	1
GO Molecular Function	7SK snRNA binding	GO:0097322	2.31031	0.214202	1
GO Molecular Function	phosphotransferase activity, phosphate group as acceptor	GO:0016776	1.27443	0.214211	1
GO Molecular Function	cholesterol 25-hydroxylase activity	GO:0001567	4.18743	0.2153	1
GO Molecular Function	aralkylamine N-acetyltransferase activity	GO:0004059	4.18743	0.2153	1
GO Molecular Function	succinate-semialdehyde dehydrogenase (NAD+) activity	GO:0004777	4.18743	0.2153	1
GO Molecular Function	scavenger receptor binding	GO:0005124	4.18743	0.2153	1
GO Molecular Function	fructose transmembrane transporter activity	GO:0005353	4.18743	0.2153	1
GO Molecular Function	25-hydroxycholecalciferol-24-hydroxylase activity	GO:0008403	4.18743	0.2153	1
GO Molecular Function	pyridoxal kinase activity	GO:0008478	4.18743	0.2153	1
GO Molecular Function	chloramphenicol O-acetyltransferase activity	GO:0008811	4.18743	0.2153	1
GO Molecular Function	hydroxypyruvate isomerase activity	GO:0008903	4.18743	0.2153	1
GO Molecular Function	succinate-semialdehyde dehydrogenase [NAD(P)+] activity	GO:0009013	4.18743	0.2153	1
GO Molecular Function	formaldehyde dehydrogenase activity	GO:0018467	4.18743	0.2153	1
GO Molecular Function	1-alpha,25-dihydroxyvitamin D3 24-hydroxylase activity	GO:0030342	4.18743	0.2153	1
GO Molecular Function	glucagon receptor binding	GO:0031769	4.18743	0.2153	1
GO Molecular Function	3alpha,7alpha,12alpha-trihydroxy-5beta-cholestanoyl-CoA 24-hydroxylase activity	GO:0033791	4.18743	0.2153	1
GO Molecular Function	pyridoxal phosphatase activity	GO:0033883	4.18743	0.2153	1
GO Molecular Function	10-hydroxy-9-(phosphonooxy)octadecanoate phosphatase activity	GO:0033885	4.18743	0.2153	1
GO Molecular Function	S-(hydroxymethyl)glutathione dehydrogenase activity	GO:0051903	4.18743	0.2153	1
GO Molecular Function	citrate-L-glutamate ligase activity	GO:0072591	4.18743	0.2153	1
GO Molecular Function	chenodeoxycholic acid binding	GO:1902122	4.18743	0.2153	1
GO Molecular Function	cAMP binding	GO:0030552	1.22402	0.21593	1
GO Molecular Function	protein histidine kinase activity	GO:0004673	1.56539	0.216064	1
GO Molecular Function	pre-mRNA intronic binding	GO:0097157	1.56539	0.216064	1
GO Molecular Function	ubiquitin-like protein conjugating enzyme activity	GO:0061650	1.28464	0.216858	1
GO Molecular Function	G-protein coupled receptor activity	GO:0004930	1.06029	0.217153	1
GO Molecular Function	neuropeptide receptor activity	GO:0008188	1.18624	0.219259	1
GO Molecular Function	drug transporter activity	GO:0090484	1.35808	0.221001	1
GO Molecular Function	malate dehydrogenase activity	GO:0016615	1.5509	0.221459	1
GO Molecular Function	4 iron, 4 sulfur cluster binding	GO:0051539	1.2436	0.221489	1
GO Molecular Function	kinase activity	GO:0016301	1.03963	0.221519	1
GO Molecular Function	3',5'-cyclic-GMP phosphodiesterase activity	GO:0047555	1.31137	0.221545	1
GO Molecular Function	phosphoprotein binding	GO:0051219	1.13466	0.222537	1
GO Molecular Function	G-protein coupled amine receptor activity	GO:0008227	1.1927	0.223032	1
GO Molecular Function	5S rRNA binding	GO:0008097	1.65429	0.223109	1
GO Molecular Function	diacylglycerol O-acyltransferase activity	GO:0004144	2.2333	0.225264	1
GO Molecular Function	substance P receptor activity	GO:0016496	2.2333	0.225264	1
GO Molecular Function	phosphatidylinositol trisphosphate phosphatase activity	GO:0034594	2.2333	0.225264	1
GO Molecular Function	neuromedin U binding	GO:0042924	2.2333	0.225264	1
GO Molecular Function	ubiquitin-protein transferase inhibitor activity	GO:0055105	2.2333	0.225264	1
GO Molecular Function	syntaxin-1 binding	GO:0017075	1.27337	0.22571	1
GO Molecular Function	methylated-DNA-[protein]-cysteine S-methyltransferase activity	GO:0003908	1.82724	0.226028	1
GO Molecular Function	beta-glucuronidase activity	GO:0004566	1.82724	0.226028	1
GO Molecular Function	RNA polymerase II transcription factor activity, estrogen-activated sequence-specific DNA binding	GO:0038052	1.82724	0.226028	1
GO Molecular Function	thyroxine 5'-deiodinase activity	GO:0004800	1.63412	0.229482	1
GO Molecular Function	bioactive lipid receptor activity	GO:0045125	1.4565	0.231552	1
GO Molecular Function	AT DNA binding	GO:0003680	1.36732	0.233262	1
GO Molecular Function	succinate-CoA ligase (ADP-forming) activity	GO:0004775	1.79461	0.233955	1
GO Molecular Function	transforming growth factor beta receptor activity, type II	GO:0005026	1.79461	0.233955	1
GO Molecular Function	ether hydrolase activity	GO:0016803	1.79461	0.233955	1
GO Molecular Function	GABA-gated chloride ion channel activity	GO:0022851	1.79461	0.233955	1
GO Molecular Function	translation factor activity, non-nucleic acid binding	GO:0045183	1.79461	0.233955	1
GO Molecular Function	alpha-(1->3)-fucosyltransferase activity	GO:0046920	1.79461	0.233955	1
GO Molecular Function	purine nucleobase transmembrane transporter activity	GO:0005345	1.61443	0.2359	1
GO Molecular Function	acyl-CoA ligase activity	GO:0003996	2.16125	0.236366	1
GO Molecular Function	epoxide hydrolase activity	GO:0004301	2.16125	0.236366	1
GO Molecular Function	cannabinoid receptor activity	GO:0004949	2.16125	0.236366	1
GO Molecular Function	type 2A serotonin receptor binding	GO:0031826	2.16125	0.236366	1
GO Molecular Function	coreceptor activity involved in Wnt signaling pathway, planar cell polarity pathway	GO:1904929	1.30857	0.237437	1
GO Molecular Function	transmitter-gated ion channel activity	GO:0022824	1.17131	0.237741	1
GO Molecular Function	virus receptor activity	GO:0001618	1.15004	0.238374	1
GO Molecular Function	ionotropic glutamate receptor activity	GO:0004970	1.21686	0.2385	1
GO Molecular Function	C-4 methylsterol oxidase activity	GO:0000254	3.72216	0.238726	1
GO Molecular Function	methylmalonyl-CoA decarboxylase activity	GO:0004492	3.72216	0.238726	1
GO Molecular Function	interleukin-8 receptor activity	GO:0004918	3.72216	0.238726	1
GO Molecular Function	interleukin-8 receptor binding	GO:0005153	3.72216	0.238726	1
GO Molecular Function	CD40 receptor binding	GO:0005174	3.72216	0.238726	1
GO Molecular Function	exoribonuclease II activity	GO:0008859	3.72216	0.238726	1
GO Molecular Function	phosphotransferase activity, carboxyl group as acceptor	GO:0016774	3.72216	0.238726	1
GO Molecular Function	CCR4 chemokine receptor binding	GO:0031729	3.72216	0.238726	1
GO Molecular Function	N-acetylneuraminate 7-O(or 9-O)-acetyltransferase activity	GO:0047186	3.72216	0.238726	1
GO Molecular Function	UFM1 transferase activity	GO:0071568	3.72216	0.238726	1
GO Molecular Function	bicarbonate binding	GO:0071890	3.72216	0.238726	1
GO Molecular Function	carboxylic ester hydrolase activity	GO:0052689	1.13017	0.239694	1
GO Molecular Function	co-receptor binding	GO:0039706	1.32817	0.239726	1
GO Molecular Function	RNA binding	GO:0003723	1.03079	0.240846	1
GO Molecular Function	serotonin binding	GO:0051378	1.35351	0.241408	1
GO Molecular Function	1-phosphatidylinositol-4-phosphate 5-kinase activity	GO:0016308	1.76313	0.24193	1
GO Molecular Function	O-acetyltransferase activity	GO:0016413	1.76313	0.24193	1
GO Molecular Function	leucine binding	GO:0070728	1.76313	0.24193	1
GO Molecular Function	histone demethylase activity (H3-K27 specific)	GO:0071558	1.76313	0.24193	1
GO Molecular Function	phosphatidic acid transporter activity	GO:1990050	1.76313	0.24193	1
GO Molecular Function	extracellular matrix protein binding	GO:1990430	1.76313	0.24193	1
GO Molecular Function	guanylate kinase activity	GO:0004385	1.38755	0.242139	1
GO Molecular Function	N6-methyladenosine-containing RNA binding	GO:1990247	1.59521	0.242361	1
GO Molecular Function	sodium:proton antiporter activity	GO:0015385	1.49551	0.243425	1
GO Molecular Function	dipeptidase activity	GO:0016805	1.49551	0.243425	1
GO Molecular Function	oligosaccharide binding	GO:0070492	1.49551	0.243425	1
GO Molecular Function	sequence-specific double-stranded DNA binding	GO:1990837	1.03524	0.243539	1
GO Molecular Function	mitogen-activated protein kinase kinase binding	GO:0031434	1.25142	0.243843	1
GO Molecular Function	neurotrophin receptor binding	GO:0005165	1.26413	0.244554	1
GO Molecular Function	spectrin binding	GO:0030507	1.23745	0.245756	1
GO Molecular Function	dicarboxylic acid transmembrane transporter activity	GO:0005310	1.24783	0.246918	1
GO Molecular Function	deacetylase activity	GO:0019213	1.1773	0.247263	1
GO Molecular Function	galactosylceramidase activity	GO:0004336	2.09371	0.247496	1
GO Molecular Function	interferon-gamma receptor binding	GO:0005133	2.09371	0.247496	1
GO Molecular Function	1-phosphatidylinositol-5-phosphate 4-kinase activity	GO:0016309	2.09371	0.247496	1
GO Molecular Function	oxidoreductase activity, acting on the CH-CH group of donors, quinone or related compound as acceptor	GO:0016635	2.09371	0.247496	1
GO Molecular Function	thyroxine 5-deiodinase activity	GO:0033798	2.09371	0.247496	1
GO Molecular Function	oxidative DNA demethylase activity	GO:0035516	2.09371	0.247496	1
GO Molecular Function	bile acid receptor activity	GO:0038181	2.09371	0.247496	1
GO Molecular Function	alkylglycerophosphoethanolamine phosphodiesterase activity	GO:0047391	2.09371	0.247496	1
GO Molecular Function	RNA N6-methyladenosine dioxygenase activity	GO:1990931	2.09371	0.247496	1
GO Molecular Function	endonuclease activity	GO:0004519	1.1253	0.247982	1
GO Molecular Function	nucleotide kinase activity	GO:0019201	1.27506	0.248248	1
GO Molecular Function	methenyltetrahydrofolate cyclohydrolase activity	GO:0004477	1.57644	0.24886	1
GO Molecular Function	methylenetetrahydrofolate dehydrogenase (NADP+) activity	GO:0004488	1.57644	0.24886	1
GO Molecular Function	gamma-glutamylcyclotransferase activity	GO:0003839	1.73273	0.249949	1
GO Molecular Function	cytidylate kinase activity	GO:0004127	1.73273	0.249949	1
GO Molecular Function	proton-dependent oligopeptide secondary active transmembrane transporter activity	GO:0005427	1.73273	0.249949	1
GO Molecular Function	pristanoyl-CoA oxidase activity	GO:0016402	1.73273	0.249949	1
GO Molecular Function	oxidoreductase activity, acting on paired donors, with oxidation of a pair of donors resulting in the reduction of molecular oxygen to two molecules of water	GO:0016717	1.73273	0.249949	1
GO Molecular Function	neuregulin binding	GO:0038132	1.73273	0.249949	1
GO Molecular Function	icosanoid binding	GO:0050542	1.73273	0.249949	1
GO Molecular Function	phospholipid transporter activity	GO:0005548	1.14463	0.250588	1
GO Molecular Function	G-protein coupled serotonin receptor activity	GO:0004993	1.31085	0.25122	1
GO Molecular Function	RNA polymerase II regulatory region sequence-specific DNA binding	GO:0000977	1.03662	0.253086	1
GO Molecular Function	GTP binding	GO:0005525	1.06103	0.253993	1
GO Molecular Function	beta-2 adrenergic receptor binding	GO:0031698	1.46927	0.254617	1
GO Molecular Function	signaling receptor activity	GO:0038023	1.03188	0.254617	1
GO Molecular Function	protein kinase B binding	GO:0043422	1.55811	0.255396	1
GO Molecular Function	cadmium ion binding	GO:0046870	1.55811	0.255396	1
GO Molecular Function	AF-2 domain binding	GO:0050682	1.55811	0.255396	1
GO Molecular Function	G-protein alpha-subunit binding	GO:0001965	1.2835	0.25543	1
GO Molecular Function	protein binding involved in heterotypic cell-cell adhesion	GO:0086080	1.36335	0.255633	1
GO Molecular Function	RNA polymerase II regulatory region DNA binding	GO:0001012	1.03607	0.255983	1
GO Molecular Function	ankyrin binding	GO:0030506	1.2372	0.25623	1
GO Molecular Function	adenyl-nucleotide exchange factor activity	GO:0000774	1.70336	0.258006	1
GO Molecular Function	1-(4-iodo-2,5-dimethoxyphenyl)propan-2-amine binding	GO:0071886	1.70336	0.258006	1
GO Molecular Function	nicotinate-nucleotide diphosphorylase (carboxylating) activity	GO:0004514	2.03027	0.258642	1
GO Molecular Function	transferase activity, transferring aldehyde or ketonic groups	GO:0016744	2.03027	0.258642	1
GO Molecular Function	oxidoreductase activity, acting on the CH-OH group of donors, oxygen as acceptor	GO:0016899	2.03027	0.258642	1
GO Molecular Function	voltage-gated calcium channel activity involved in bundle of His cell action potential	GO:0086057	2.03027	0.258642	1
GO Molecular Function	SNAP receptor activity	GO:0005484	1.21375	0.25865	1
GO Molecular Function	translation initiation factor binding	GO:0031369	1.20447	0.259308	1
GO Molecular Function	GMP synthase activity	GO:0003921	3.34994	0.261453	1
GO Molecular Function	GMP synthase (glutamine-hydrolyzing) activity	GO:0003922	3.34994	0.261453	1
GO Molecular Function	UDP-glucose 6-dehydrogenase activity	GO:0003979	3.34994	0.261453	1
GO Molecular Function	biliverdin reductase activity	GO:0004074	3.34994	0.261453	1
GO Molecular Function	monophenol monooxygenase activity	GO:0004503	3.34994	0.261453	1
GO Molecular Function	steroid 17-alpha-monooxygenase activity	GO:0004508	3.34994	0.261453	1
GO Molecular Function	alkylglycerone-phosphate synthase activity	GO:0008609	3.34994	0.261453	1
GO Molecular Function	voltage-gated proton channel activity	GO:0030171	3.34994	0.261453	1
GO Molecular Function	beta-endorphin binding	GO:0031626	3.34994	0.261453	1
GO Molecular Function	cholesterol O-acyltransferase activity	GO:0034736	3.34994	0.261453	1
GO Molecular Function	borate transmembrane transporter activity	GO:0046715	3.34994	0.261453	1
GO Molecular Function	17-alpha-hydroxyprogesterone aldolase activity	GO:0047442	3.34994	0.261453	1
GO Molecular Function	N-acylneuraminate-9-phosphate synthase activity	GO:0047444	3.34994	0.261453	1
GO Molecular Function	N-acetylneuraminate synthase activity	GO:0050462	3.34994	0.261453	1
GO Molecular Function	chemokine (C-C motif) ligand 5 binding	GO:0071791	3.34994	0.261453	1
GO Molecular Function	methylselenol reductase activity	GO:0098625	3.34994	0.261453	1
GO Molecular Function	methylseleninic acid reductase activity	GO:0098626	3.34994	0.261453	1
GO Molecular Function	triglyceride lipase activity	GO:0004806	1.32018	0.262172	1
GO Molecular Function	signal sequence binding	GO:0005048	1.18699	0.262448	1
GO Molecular Function	hydrolase activity, acting on carbon-nitrogen (but not peptide) bonds	GO:0016810	1.1024	0.262632	1
GO Molecular Function	transcriptional activator activity, RNA polymerase II transcription regulatory region sequence-specific binding	GO:0001228	1.04226	0.26274	1
GO Molecular Function	serine-type exopeptidase activity	GO:0070008	1.34768	0.264748	1
GO Molecular Function	sodium channel regulator activity	GO:0017080	1.17868	0.264868	1
GO Molecular Function	prostaglandin receptor activity	GO:0004955	1.44394	0.265931	1
GO Molecular Function	C-X-C chemokine receptor activity	GO:0016494	1.44394	0.265931	1
GO Molecular Function	dopamine receptor binding	GO:0050780	1.44394	0.265931	1
GO Molecular Function	sodium-dependent phosphate transmembrane transporter activity	GO:0015321	1.67497	0.266097	1
GO Molecular Function	D-ribulokinase activity	GO:0019150	1.67497	0.266097	1
GO Molecular Function	nucleotidase activity	GO:0008252	1.3137	0.266388	1
GO Molecular Function	clathrin binding	GO:0030276	1.13125	0.266964	1
GO Molecular Function	carboxy-lyase activity	GO:0016831	1.20502	0.267363	1
GO Molecular Function	organic cyclic compound binding	GO:0097159	1.01076	0.267995	1
GO Molecular Function	5'-deoxyribose-5-phosphate lyase activity	GO:0051575	1.5227	0.268569	1
GO Molecular Function	cell adhesive protein binding involved in bundle of His cell-Purkinje myocyte communication	GO:0086083	1.5227	0.268569	1
GO Molecular Function	2-acylglycerol O-acyltransferase activity	GO:0003846	1.97056	0.269793	1
GO Molecular Function	adenylosuccinate synthase activity	GO:0004019	1.97056	0.269793	1
GO Molecular Function	leukotriene receptor activity	GO:0004974	1.97056	0.269793	1
GO Molecular Function	sphingomyelin phosphodiesterase activator activity	GO:0016230	1.97056	0.269793	1
GO Molecular Function	RNA methyltransferase activity	GO:0008173	1.20213	0.27029	1
GO Molecular Function	transcriptional activator activity, RNA polymerase II transcription factor binding	GO:0001190	1.10227	0.270511	1
GO Molecular Function	nucleoside diphosphate kinase activity	GO:0004550	1.37669	0.271343	1
GO Molecular Function	DBD domain binding	GO:0050692	1.4316	0.27163	1
GO Molecular Function	chemoattractant activity	GO:0042056	1.16723	0.271979	1
GO Molecular Function	transcription factor activity, sequence-specific DNA binding	GO:0003700	1.02506	0.272188	1
GO Molecular Function	phosphate ion transmembrane transporter activity	GO:0015114	1.33236	0.273952	1
GO Molecular Function	phosphotransferase activity, nitrogenous group as acceptor	GO:0016775	1.33236	0.273952	1
GO Molecular Function	extracellular ATP-gated cation channel activity	GO:0004931	1.64751	0.274218	1
GO Molecular Function	GDP-mannose 4,6-dehydratase activity	GO:0008446	1.64751	0.274218	1
GO Molecular Function	phosphoserine binding	GO:0050815	1.64751	0.274218	1
GO Molecular Function	C-X3-C chemokine binding	GO:0019960	1.50559	0.2752	1
GO Molecular Function	fibrinogen binding	GO:0070051	1.50559	0.2752	1
GO Molecular Function	phosphotyrosine binding	GO:0001784	1.15515	0.275269	1
GO Molecular Function	transferase activity, transferring one-carbon groups	GO:0016741	1.07508	0.276325	1
GO Molecular Function	vascular endothelial growth factor binding	GO:0038085	1.36732	0.276433	1
GO Molecular Function	pyridoxal phosphate binding	GO:0030170	1.16318	0.276995	1
GO Molecular Function	prostanoid receptor activity	GO:0004954	1.41947	0.277355	1
GO Molecular Function	phosphatidylinositol phosphate 5-phosphatase activity	GO:0034595	1.41947	0.277355	1
GO Molecular Function	translation regulator activity	GO:0045182	1.17313	0.278321	1
GO Molecular Function	histone deacetylase activity	GO:0004407	1.17907	0.278781	1
GO Molecular Function	peroxisome targeting sequence binding	GO:0000268	1.91425	0.28094	1
GO Molecular Function	phosphoserine phosphatase activity	GO:0004647	1.91425	0.28094	1
GO Molecular Function	cGMP-dependent protein kinase activity	GO:0004692	1.91425	0.28094	1
GO Molecular Function	hydrolase activity, acting on acid carbon-carbon bonds, in ketonic substances	GO:0016823	1.91425	0.28094	1
GO Molecular Function	death effector domain binding	GO:0035877	1.91425	0.28094	1
GO Molecular Function	peptidyl-dipeptidase inhibitor activity	GO:0060422	1.91425	0.28094	1
GO Molecular Function	adenosine receptor binding	GO:0031685	1.62094	0.282363	1
GO Molecular Function	CCR chemokine receptor binding	GO:0048020	1.28844	0.283441	1
GO Molecular Function	D-amino-acid oxidase activity	GO:0003884	3.0454	0.283501	1
GO Molecular Function	IMP dehydrogenase activity	GO:0003938	3.0454	0.283501	1
GO Molecular Function	tryptophan 5-monooxygenase activity	GO:0004510	3.0454	0.283501	1
GO Molecular Function	tyrosine 3-monooxygenase activity	GO:0004511	3.0454	0.283501	1
GO Molecular Function	proline-tRNA ligase activity	GO:0004827	3.0454	0.283501	1
GO Molecular Function	carnitine O-octanoyltransferase activity	GO:0008458	3.0454	0.283501	1
GO Molecular Function	uniporter activity	GO:0015292	3.0454	0.283501	1
GO Molecular Function	EP4 subtype prostaglandin E2 receptor binding	GO:0031867	3.0454	0.283501	1
GO Molecular Function	MHC class II receptor activity	GO:0032395	3.0454	0.283501	1
GO Molecular Function	protein tyrosine kinase collagen receptor activity	GO:0038062	3.0454	0.283501	1
GO Molecular Function	interleukin-18 binding	GO:0042007	3.0454	0.283501	1
GO Molecular Function	interleukin-20 receptor binding	GO:0045517	3.0454	0.283501	1
GO Molecular Function	long-chain-alcohol oxidase activity	GO:0046577	3.0454	0.283501	1
GO Molecular Function	L-cysteine:2-oxoglutarate aminotransferase activity	GO:0047801	3.0454	0.283501	1
GO Molecular Function	DNA topoisomerase (ATP-hydrolyzing) activator activity	GO:0072587	3.0454	0.283501	1
GO Molecular Function	transcription regulatory region DNA binding	GO:0044212	1.0267	0.284084	1
GO Molecular Function	deoxyribonuclease activity	GO:0004536	1.15715	0.284582	1
GO Molecular Function	extracellular-glutamate-gated ion channel activity	GO:0005234	1.1806	0.284803	1
GO Molecular Function	fatty acid binding	GO:0005504	1.31003	0.287907	1
GO Molecular Function	G-protein coupled adenosine receptor activity	GO:0001609	1.4725	0.288539	1
GO Molecular Function	receptor-receptor interaction	GO:0090722	1.4725	0.288539	1
GO Molecular Function	integrin binding	GO:0005178	1.08516	0.288655	1
GO Molecular Function	methyltransferase activity	GO:0008168	1.07163	0.28874	1
GO Molecular Function	GTPase activity	GO:0003924	1.06052	0.29019	1
GO Molecular Function	inositol-polyphosphate 5-phosphatase activity	GO:0004445	1.59521	0.290529	1
GO Molecular Function	NADP+ binding	GO:0070401	1.59521	0.290529	1
GO Molecular Function	rRNA (adenine) methyltransferase activity	GO:0016433	1.86108	0.292071	1
GO Molecular Function	butyrate-CoA ligase activity	GO:0047760	1.86108	0.292071	1
GO Molecular Function	transcriptional repressor activity, RNA polymerase II transcription factor binding	GO:0001191	1.07726	0.292153	1
GO Molecular Function	hydrolase activity, hydrolyzing N-glycosyl compounds	GO:0016799	1.30276	0.292596	1
GO Molecular Function	transcriptional activator activity, RNA polymerase II core promoter proximal region sequence-specific binding	GO:0001077	1.04393	0.293084	1
GO Molecular Function	regulatory region DNA binding	GO:0000975	1.02547	0.293241	1
GO Molecular Function	fibronectin binding	GO:0001968	1.17285	0.29348	1
GO Molecular Function	iron-sulfur cluster binding	GO:0051536	1.14085	0.294558	1
GO Molecular Function	protein deacetylase activity	GO:0033558	1.1646	0.295516	1
GO Molecular Function	endoribonuclease activity	GO:0004521	1.17029	0.296391	1
GO Molecular Function	amino acid binding	GO:0016597	1.12869	0.296894	1
GO Molecular Function	dodecenoyl-CoA delta-isomerase activity	GO:0004165	1.57029	0.29871	1
GO Molecular Function	hydrolase activity, acting on ether bonds	GO:0016801	1.57029	0.29871	1
GO Molecular Function	GPI anchor binding	GO:0034235	1.57029	0.29871	1
GO Molecular Function	NADH pyrophosphatase activity	GO:0035529	1.57029	0.29871	1
GO Molecular Function	calcium-dependent phospholipase A2 activity	GO:0047498	1.57029	0.29871	1
GO Molecular Function	G-protein coupled peptide receptor activity	GO:0008528	1.08412	0.299606	1
GO Molecular Function	nuclease activity	GO:0004518	1.07494	0.299777	1
GO Molecular Function	Notch binding	GO:0005112	1.17405	0.30014	1
GO Molecular Function	cullin family protein binding	GO:0097602	1.37293	0.300478	1
GO Molecular Function	bicarbonate transmembrane transporter activity	GO:0015106	1.26413	0.300764	1
GO Molecular Function	myosin binding	GO:0017022	1.13557	0.301905	1
GO Molecular Function	E-box binding	GO:0070888	1.1224	0.301917	1
GO Molecular Function	transcription corepressor binding	GO:0001222	1.28844	0.302023	1
GO Molecular Function	fatty-acyl-CoA binding	GO:0000062	1.32235	0.302189	1
GO Molecular Function	regulatory region nucleic acid binding	GO:0001067	1.02424	0.302526	1
GO Molecular Function	peptide receptor activity	GO:0001653	1.08272	0.302777	1
GO Molecular Function	NAD+ nucleosidase activity	GO:0003953	1.81078	0.303179	1
GO Molecular Function	adenylylsulfate kinase activity	GO:0004020	1.81078	0.303179	1
GO Molecular Function	glucosamine-6-phosphate deaminase activity	GO:0004342	1.81078	0.303179	1
GO Molecular Function	deoxyribonuclease I activity	GO:0004530	1.81078	0.303179	1
GO Molecular Function	dolichyl-phosphate-glucose-glycolipid alpha-glucosyltransferase activity	GO:0004583	1.81078	0.303179	1
GO Molecular Function	stearoyl-CoA 9-desaturase activity	GO:0004768	1.81078	0.303179	1
GO Molecular Function	sulfate adenylyltransferase (ATP) activity	GO:0004781	1.81078	0.303179	1
GO Molecular Function	channel regulator activity	GO:0016247	1.07145	0.303581	1
GO Molecular Function	transcription factor activity, core RNA polymerase II binding	GO:0000991	2.79162	0.304891	1
GO Molecular Function	opsonin receptor activity	GO:0001847	2.79162	0.304891	1
GO Molecular Function	L-alanine:2-oxoglutarate aminotransferase activity	GO:0004021	2.79162	0.304891	1
GO Molecular Function	heparan sulfate 2-O-sulfotransferase activity	GO:0004394	2.79162	0.304891	1
GO Molecular Function	gonadotropin-releasing hormone receptor activity	GO:0004968	2.79162	0.304891	1
GO Molecular Function	glycolate oxidase activity	GO:0008891	2.79162	0.304891	1
GO Molecular Function	C-X3-C chemokine receptor activity	GO:0016495	2.79162	0.304891	1
GO Molecular Function	sulfonylurea receptor binding	GO:0017098	2.79162	0.304891	1
GO Molecular Function	interleukin-8 binding	GO:0019959	2.79162	0.304891	1
GO Molecular Function	hemoglobin binding	GO:0030492	2.79162	0.304891	1
GO Molecular Function	oxoglutarate dehydrogenase (NAD+) activity	GO:0034602	2.79162	0.304891	1
GO Molecular Function	RNA polymerase II core promoter proximal region sequence-specific DNA binding, bending	GO:0044377	2.79162	0.304891	1
GO Molecular Function	FMN transmembrane transporter activity	GO:0044610	2.79162	0.304891	1
GO Molecular Function	[hydroxymethylglutaryl-CoA reductase (NADPH)] kinase activity	GO:0047322	2.79162	0.304891	1
GO Molecular Function	glyoxylate oxidase activity	GO:0047969	2.79162	0.304891	1
GO Molecular Function	[acetyl-CoA carboxylase] kinase activity	GO:0050405	2.79162	0.304891	1
GO Molecular Function	NAD transporter activity	GO:0051724	2.79162	0.304891	1
GO Molecular Function	polynucleotide 5'-hydroxyl-kinase activity	GO:0051731	2.79162	0.304891	1
GO Molecular Function	inward rectifier potassium channel inhibitor activity	GO:0070320	2.79162	0.304891	1
GO Molecular Function	proline dipeptidase activity	GO:0102009	2.79162	0.304891	1
GO Molecular Function	G-protein beta-subunit binding	GO:0031681	1.36177	0.306306	1
GO Molecular Function	cysteine-type endopeptidase activity	GO:0004197	1.11665	0.306687	1
GO Molecular Function	endodeoxyribonuclease activity	GO:0004520	1.15515	0.306842	1
GO Molecular Function	formate-tetrahydrofolate ligase activity	GO:0004329	1.54613	0.306903	1
GO Molecular Function	sodium:phosphate symporter activity	GO:0005436	1.54613	0.306903	1
GO Molecular Function	solute:cation symporter activity	GO:0015294	1.09591	0.308047	1
GO Molecular Function	oxidoreductase activity, acting on paired donors, with incorporation or reduction of molecular oxygen, reduced pteridine as one donor, and incorporation of one atom of oxygen	GO:0016714	1.42551	0.308704	1
GO Molecular Function	magnesium ion binding	GO:0000287	1.05893	0.309283	1
GO Molecular Function	mRNA 3'-UTR AU-rich region binding	GO:0035925	1.18933	0.311715	1
GO Molecular Function	retinoic acid-responsive element binding	GO:0044323	1.30517	0.312615	1
GO Molecular Function	phosphatidylinositol-3,5-bisphosphate 3-phosphatase activity	GO:0052629	1.30517	0.312615	1
GO Molecular Function	neuromedin U receptor activity	GO:0001607	1.76313	0.314255	1
GO Molecular Function	group III metabotropic glutamate receptor activity	GO:0001642	1.76313	0.314255	1
GO Molecular Function	NAD(P)+-protein-arginine ADP-ribosyltransferase activity	GO:0003956	1.76313	0.314255	1
GO Molecular Function	acetate-CoA ligase activity	GO:0003987	1.76313	0.314255	1
GO Molecular Function	adenylate cyclase inhibitor activity	GO:0010855	1.76313	0.314255	1
GO Molecular Function	long-chain-enoyl-CoA hydratase activity	GO:0016508	1.76313	0.314255	1
GO Molecular Function	ubiquitin-like protein binding	GO:0032182	1.08964	0.314745	1
GO Molecular Function	acyl-CoA oxidase activity	GO:0003997	1.5227	0.315105	1
GO Molecular Function	ferroxidase activity	GO:0004322	1.5227	0.315105	1
GO Molecular Function	single-stranded DNA exodeoxyribonuclease activity	GO:0008297	1.5227	0.315105	1
GO Molecular Function	thyroid hormone transmembrane transporter activity	GO:0015349	1.5227	0.315105	1
GO Molecular Function	tRNA methyltransferase activity	GO:0008175	1.22559	0.315184	1
GO Molecular Function	ferric iron binding	GO:0008199	1.4105	0.315458	1
GO Molecular Function	sulfurtransferase activity	GO:0016783	1.4105	0.315458	1
GO Molecular Function	acetylglucosaminyltransferase activity	GO:0008375	1.11379	0.315488	1
GO Molecular Function	protein serine/threonine phosphatase activity	GO:0004722	1.12152	0.317167	1
GO Molecular Function	promoter-specific chromatin binding	GO:1990841	1.13659	0.317482	1
GO Molecular Function	peptide transporter activity	GO:0015197	1.33998	0.318011	1
GO Molecular Function	calmodulin-dependent protein kinase activity	GO:0004683	1.15782	0.318496	1
GO Molecular Function	endonuclease activity, active with either ribo- or deoxyribonucleic acids and producing 5'-phosphomonoesters	GO:0016893	1.18233	0.318686	1
GO Molecular Function	S-methyltransferase activity	GO:0008172	1.39581	0.322224	1
GO Molecular Function	type 5 metabotropic glutamate receptor binding	GO:0031802	1.39581	0.322224	1
GO Molecular Function	mitogen-activated protein kinase kinase kinase binding	GO:0031435	1.18869	0.322988	1
GO Molecular Function	RNA polymerase I CORE element sequence-specific DNA binding	GO:0001164	1.49998	0.32331	1
GO Molecular Function	calcium-dependent protein kinase C activity	GO:0004698	1.49998	0.32331	1
GO Molecular Function	epidermal growth factor-activated receptor activity	GO:0005006	1.49998	0.32331	1
GO Molecular Function	intracellular cAMP activated cation channel activity	GO:0005222	1.49998	0.32331	1
GO Molecular Function	myosin light chain binding	GO:0032027	1.49998	0.32331	1
GO Molecular Function	metalloaminopeptidase activity	GO:0070006	1.2007	0.323447	1
GO Molecular Function	intermediate filament binding	GO:0019215	1.32934	0.323884	1
GO Molecular Function	GTP cyclohydrolase I activity	GO:0003934	1.71792	0.325291	1
GO Molecular Function	protein domain specific binding	GO:0019904	1.02641	0.325629	1
GO Molecular Function	acyl binding	GO:0000035	2.57688	0.325643	1
GO Molecular Function	beta-carotene 15,15'-monooxygenase activity	GO:0003834	2.57688	0.325643	1
GO Molecular Function	N6-(1,2-dicarboxyethyl)AMP AMP-lyase (fumarate-forming) activity	GO:0004018	2.57688	0.325643	1
GO Molecular Function	arachidonate 5-lipoxygenase activity	GO:0004051	2.57688	0.325643	1
GO Molecular Function	oleoyl-[acyl-carrier-protein] hydrolase activity	GO:0004320	2.57688	0.325643	1
GO Molecular Function	fumarylacetoacetase activity	GO:0004334	2.57688	0.325643	1
GO Molecular Function	hypoxanthine phosphoribosyltransferase activity	GO:0004422	2.57688	0.325643	1
GO Molecular Function	tyrosine-tRNA ligase activity	GO:0004831	2.57688	0.325643	1
GO Molecular Function	thyrotropin-releasing hormone receptor activity	GO:0004997	2.57688	0.325643	1
GO Molecular Function	channel-conductance-controlling ATPase activity	GO:0005260	2.57688	0.325643	1
GO Molecular Function	glycerate dehydrogenase activity	GO:0008465	2.57688	0.325643	1
GO Molecular Function	L-tryptophan transmembrane transporter activity	GO:0015196	2.57688	0.325643	1
GO Molecular Function	FAD transmembrane transporter activity	GO:0015230	2.57688	0.325643	1
GO Molecular Function	peptidoglycan receptor activity	GO:0016019	2.57688	0.325643	1
GO Molecular Function	myristoyl-[acyl-carrier-protein] hydrolase activity	GO:0016295	2.57688	0.325643	1
GO Molecular Function	palmitoyl-[acyl-carrier-protein] hydrolase activity	GO:0016296	2.57688	0.325643	1
GO Molecular Function	growth hormone-releasing hormone activity	GO:0016608	2.57688	0.325643	1
GO Molecular Function	spermine synthase activity	GO:0016768	2.57688	0.325643	1
GO Molecular Function	lutropin-choriogonadotropic hormone receptor binding	GO:0031775	2.57688	0.325643	1
GO Molecular Function	corticotropin hormone receptor binding	GO:0031780	2.57688	0.325643	1
GO Molecular Function	type 5 melanocortin receptor binding	GO:0031783	2.57688	0.325643	1
GO Molecular Function	myosin II heavy chain binding	GO:0032038	2.57688	0.325643	1
GO Molecular Function	gluconokinase activity	GO:0046316	2.57688	0.325643	1
GO Molecular Function	guanine phosphoribosyltransferase activity	GO:0052657	2.57688	0.325643	1
GO Molecular Function	vitamin D 24-hydroxylase activity	GO:0070576	2.57688	0.325643	1
GO Molecular Function	(S)-2-(5-amino-1-(5-phospho-D-ribosyl)imidazole-4-carboxamido)succinate AMP-lyase (fumarate-forming) activity	GO:0070626	2.57688	0.325643	1
GO Molecular Function	N-acetyl-L-aspartate-L-glutamate ligase activity	GO:0072590	2.57688	0.325643	1
GO Molecular Function	calcium-transporting ATPase activity involved in regulation of cardiac muscle cell membrane potential	GO:0086039	2.57688	0.325643	1
GO Molecular Function	peptide-glutamate-N-acetyltransferase activity	GO:1990190	2.57688	0.325643	1
GO Molecular Function	antioxidant activity	GO:0016209	1.10531	0.329241	1
GO Molecular Function	Ral GTPase binding	GO:0017160	1.31888	0.329768	1
GO Molecular Function	gamma-tubulin binding	GO:0043015	1.18107	0.330372	1
GO Molecular Function	chemokine binding	GO:0019956	1.19215	0.331245	1
GO Molecular Function	glucocorticoid-activated RNA polymerase II transcription factor binding transcription factor activity	GO:0038051	1.47792	0.331515	1
GO Molecular Function	glucosaminylgalactosylglucosylceramide beta-galactosyltransferase activity	GO:0047275	1.47792	0.331515	1
GO Molecular Function	oxygen binding	GO:0019825	1.20598	0.331715	1
GO Molecular Function	hydrolase activity	GO:0016787	1.01425	0.333601	1
GO Molecular Function	coreceptor activity involved in Wnt signaling pathway	GO:0071936	1.18792	0.335158	1
GO Molecular Function	monovalent cation:proton antiporter activity	GO:0005451	1.30857	0.335663	1
GO Molecular Function	acetylcholine receptor regulator activity	GO:0030548	1.36732	0.335783	1
GO Molecular Function	ornithine decarboxylase regulator activity	GO:0042979	1.36732	0.335783	1
GO Molecular Function	parathyroid hormone receptor activity	GO:0004991	1.67497	0.336279	1
GO Molecular Function	benzodiazepine receptor activity	GO:0008503	1.67497	0.336279	1
GO Molecular Function	hydroxymethyl-, formyl- and related transferase activity	GO:0016742	1.67497	0.336279	1
GO Molecular Function	hydrolase activity, acting on carbon-nitrogen (but not peptide) bonds, in cyclic amides	GO:0016812	1.67497	0.336279	1
GO Molecular Function	deoxynucleoside kinase activity	GO:0019136	1.67497	0.336279	1
GO Molecular Function	CCR5 chemokine receptor binding	GO:0031730	1.67497	0.336279	1
GO Molecular Function	RNA strand annealing activity	GO:0033592	1.67497	0.336279	1
GO Molecular Function	apolipoprotein A-I receptor binding	GO:0034191	1.67497	0.336279	1
GO Molecular Function	DNA topoisomerase binding	GO:0044547	1.67497	0.336279	1
GO Molecular Function	glycerophosphocholine cholinephosphodiesterase activity	GO:0047390	1.67497	0.336279	1
GO Molecular Function	STAT family protein binding	GO:0097677	1.67497	0.336279	1
GO Molecular Function	phosphatidylinositol-4,5-bisphosphate binding	GO:0005546	1.08257	0.337233	1
GO Molecular Function	growth factor receptor binding	GO:0070851	1.05875	0.337792	1
GO Molecular Function	MAP kinase kinase kinase activity	GO:0004709	1.15515	0.337964	1
GO Molecular Function	nucleobase-containing compound kinase activity	GO:0019205	1.13557	0.337971	1
GO Molecular Function	melanocortin receptor activity	GO:0004977	1.4565	0.339716	1
GO Molecular Function	ErbB-2 class receptor binding	GO:0005176	1.4565	0.339716	1
GO Molecular Function	CoA-transferase activity	GO:0008410	1.4565	0.339716	1
GO Molecular Function	acetylcholine receptor inhibitor activity	GO:0030550	1.4565	0.339716	1
GO Molecular Function	N-terminal protein N-methyltransferase activity	GO:0071885	1.4565	0.339716	1
GO Molecular Function	thyroid hormone receptor activity	GO:0004887	1.35351	0.342571	1
GO Molecular Function	serotonin receptor activity	GO:0099589	1.19168	0.344213	1
GO Molecular Function	phosphotransferase activity, alcohol group as acceptor	GO:0016773	1.02162	0.345751	1
GO Molecular Function	acetyl-CoA C-acetyltransferase activity	GO:0003985	2.39282	0.345776	1
GO Molecular Function	aryldialkylphosphatase activity	GO:0004063	2.39282	0.345776	1
GO Molecular Function	tRNA (guanine-N2-)-methyltransferase activity	GO:0004809	2.39282	0.345776	1
GO Molecular Function	L-ascorbate:sodium symporter activity	GO:0008520	2.39282	0.345776	1
GO Molecular Function	lithium ion binding	GO:0031403	2.39282	0.345776	1
GO Molecular Function	box H/ACA snoRNA binding	GO:0034513	2.39282	0.345776	1
GO Molecular Function	triacyl lipopeptide binding	GO:0042497	2.39282	0.345776	1
GO Molecular Function	glucagon-like peptide 1 receptor activity	GO:0044508	2.39282	0.345776	1
GO Molecular Function	tRNA-specific adenosine-34 deaminase activity	GO:0052717	2.39282	0.345776	1
GO Molecular Function	cyclin-dependent protein serine/threonine kinase activator activity	GO:0061575	2.39282	0.345776	1
GO Molecular Function	sodium-dependent L-ascorbate transmembrane transporter activity	GO:0070890	2.39282	0.345776	1
GO Molecular Function	1,4-alpha-glucan branching enzyme activity	GO:0003844	1.63412	0.347213	1
GO Molecular Function	L-aspartate:2-oxoglutarate aminotransferase activity	GO:0004069	1.63412	0.347213	1
GO Molecular Function	phosphorylase kinase activity	GO:0004689	1.63412	0.347213	1
GO Molecular Function	L-methionine-(R)-S-oxide reductase activity	GO:0033745	1.63412	0.347213	1
GO Molecular Function	acyl-CoA dehydrogenase activity	GO:0003995	1.28844	0.347476	1
GO Molecular Function	intracellular cyclic nucleotide activated cation channel activity	GO:0005221	1.28844	0.347476	1
GO Molecular Function	superoxide-generating NADPH oxidase activator activity	GO:0016176	1.28844	0.347476	1
GO Molecular Function	estrogen receptor binding	GO:0030331	1.11469	0.34759	1
GO Molecular Function	alpha-N-acetylgalactosaminide alpha-2,6-sialyltransferase activity	GO:0001665	1.43569	0.347911	1
GO Molecular Function	tubulin-glutamic acid ligase activity	GO:0070740	1.24843	0.349493	1
GO Molecular Function	filamin binding	GO:0031005	1.15879	0.352714	1
GO Molecular Function	glucosyltransferase activity	GO:0046527	1.2786	0.353391	1
GO Molecular Function	nucleic acid binding	GO:0003676	1.0091	0.354264	1
GO Molecular Function	alcohol dehydrogenase (NADP+) activity	GO:0008106	1.24072	0.354796	1
GO Molecular Function	A-type (transient outward) potassium channel activity	GO:0005250	1.41547	0.356094	1
GO Molecular Function	nucleoside-triphosphate diphosphatase activity	GO:0047429	1.41547	0.356094	1
GO Molecular Function	long-chain fatty acid binding	GO:0036041	1.32671	0.356156	1
GO Molecular Function	protein binding, bridging	GO:0030674	1.04348	0.357065	1
GO Molecular Function	nitric-oxide synthase activity	GO:0004517	1.59521	0.358085	1
GO Molecular Function	sterol esterase activity	GO:0004771	1.59521	0.358085	1
GO Molecular Function	interleukin-5 receptor activity	GO:0004914	1.59521	0.358085	1
GO Molecular Function	L-aspartate transmembrane transporter activity	GO:0015183	1.59521	0.358085	1
GO Molecular Function	thiamine pyrophosphate binding	GO:0030976	1.59521	0.358085	1
GO Molecular Function	N-acylphosphatidylethanolamine-specific phospholipase D activity	GO:0070290	1.59521	0.358085	1
GO Molecular Function	L-phenylalanine:2-oxoglutarate aminotransferase activity	GO:0080130	1.59521	0.358085	1
GO Molecular Function	phosphatidylinositol-4-phosphate binding	GO:0070273	1.13706	0.358392	1
GO Molecular Function	actin monomer binding	GO:0003785	1.12414	0.359156	1
GO Molecular Function	single-stranded DNA-dependent ATPase activity	GO:0043142	1.26892	0.359311	1
GO Molecular Function	LBD domain binding	GO:0050693	1.23311	0.360105	1
GO Molecular Function	protein-glutamic acid ligase activity	GO:0070739	1.23311	0.360105	1
GO Molecular Function	solute:proton symporter activity	GO:0015295	1.17313	0.360981	1
GO Molecular Function	phosphatidylinositol 3-kinase regulatory subunit binding	GO:0036312	1.18582	0.362929	1
GO Molecular Function	calcium- and calmodulin-responsive adenylate cyclase activity	GO:0008294	1.39581	0.364264	1
GO Molecular Function	L-ornithine transmembrane transporter activity	GO:0000064	2.2333	0.365308	1
GO Molecular Function	interleukin-33 binding	GO:0002113	2.2333	0.365308	1
GO Molecular Function	aminoacyl-tRNA hydrolase activity	GO:0004045	2.2333	0.365308	1
GO Molecular Function	methylcrotonoyl-CoA carboxylase activity	GO:0004485	2.2333	0.365308	1
GO Molecular Function	phosphopantothenoylcysteine decarboxylase activity	GO:0004633	2.2333	0.365308	1
GO Molecular Function	ribulose-phosphate 3-epimerase activity	GO:0004750	2.2333	0.365308	1
GO Molecular Function	beta-aspartyl-peptidase activity	GO:0008798	2.2333	0.365308	1
GO Molecular Function	endochitinase activity	GO:0008843	2.2333	0.365308	1
GO Molecular Function	melanin-concentrating hormone receptor activity	GO:0030273	2.2333	0.365308	1
GO Molecular Function	D2 dopamine receptor binding	GO:0031749	2.2333	0.365308	1
GO Molecular Function	iron chaperone activity	GO:0034986	2.2333	0.365308	1
GO Molecular Function	fructose 1,6-bisphosphate 1-phosphatase activity	GO:0042132	2.2333	0.365308	1
GO Molecular Function	CTPase activity	GO:0043273	2.2333	0.365308	1
GO Molecular Function	3-phosphoinositide-dependent protein kinase binding	GO:0043423	2.2333	0.365308	1
GO Molecular Function	NAD(P)+ nucleosidase activity	GO:0050135	2.2333	0.365308	1
GO Molecular Function	cobalt ion binding	GO:0050897	2.2333	0.365308	1
GO Molecular Function	NAD+ nucleotidase, cyclic ADP-ribose generating	GO:0061809	2.2333	0.365308	1
GO Molecular Function	histone pre-mRNA DCP binding	GO:0071208	2.2333	0.365308	1
GO Molecular Function	dIDP diphosphatase activity	GO:0097383	2.2333	0.365308	1
GO Molecular Function	acyl-L-homoserine-lactone lactonohydrolase activity	GO:0102007	2.2333	0.365308	1
GO Molecular Function	XTP binding	GO:1901640	2.2333	0.365308	1
GO Molecular Function	ITP binding	GO:1901641	2.2333	0.365308	1
GO Molecular Function	IDP phosphatase activity	GO:1990003	2.2333	0.365308	1
GO Molecular Function	RNA polymerase II C-terminal domain phosphoserine binding	GO:1990269	2.2333	0.365308	1
GO Molecular Function	metalloexopeptidase activity	GO:0008235	1.09183	0.367675	1
GO Molecular Function	dynein light intermediate chain binding	GO:0051959	1.13557	0.368359	1
GO Molecular Function	aspartate 1-decarboxylase activity	GO:0004068	1.55811	0.368891	1
GO Molecular Function	hemi-methylated DNA-binding	GO:0044729	1.55811	0.368891	1
GO Molecular Function	amylin receptor activity	GO:0097643	1.55811	0.368891	1
GO Molecular Function	signal transducer, downstream of receptor, with protein tyrosine kinase activity	GO:0004716	1.19641	0.369353	1
GO Molecular Function	mannosyl-oligosaccharide mannosidase activity	GO:0015924	1.19641	0.369353	1
GO Molecular Function	GABA receptor binding	GO:0050811	1.19641	0.369353	1
GO Molecular Function	neuropeptide binding	GO:0042923	1.16407	0.369401	1
GO Molecular Function	phosphorelay sensor kinase activity	GO:0000155	1.30095	0.369737	1
GO Molecular Function	alpha-1,6-mannosylglycoprotein 6-beta-N-acetylglucosaminyltransferase activity	GO:0030144	1.30095	0.369737	1
GO Molecular Function	phosphatidylinositol phosphate kinase activity	GO:0016307	1.21816	0.370736	1
GO Molecular Function	CXCR chemokine receptor binding	GO:0045236	1.24998	0.371158	1
GO Molecular Function	protein kinase activity	GO:0004672	1.01973	0.371657	1
GO Molecular Function	low-density lipoprotein particle binding	GO:0030169	1.1253	0.372119	1
GO Molecular Function	angiotensin type II receptor activity	GO:0004945	1.37669	0.372416	1
GO Molecular Function	phospholipid-translocating ATPase activity	GO:0004012	1.11665	0.375378	1
GO Molecular Function	calcium-independent protein kinase C activity	GO:0004699	1.28844	0.376521	1
GO Molecular Function	fibroblast growth factor binding	GO:0017134	1.10925	0.378228	1
GO Molecular Function	cytoskeletal regulatory protein binding	GO:0005519	1.5227	0.379623	1
GO Molecular Function	oxygen sensor activity	GO:0019826	1.5227	0.379623	1
GO Molecular Function	NADH binding	GO:0070404	1.5227	0.379623	1
GO Molecular Function	oxidoreductase activity, acting on the CH-CH group of donors, oxygen as acceptor	GO:0016634	1.35808	0.380547	1
GO Molecular Function	sulfate binding	GO:0043199	1.35808	0.380547	1
GO Molecular Function	epidermal growth factor binding	GO:0048408	1.35808	0.380547	1
GO Molecular Function	sequence-specific DNA binding	GO:0043565	1.01332	0.382064	1
GO Molecular Function	DNA binding	GO:0003677	1.0095	0.382693	1
GO Molecular Function	sodium:bicarbonate symporter activity	GO:0008510	1.27617	0.383298	1
GO Molecular Function	glucosidase activity	GO:0015926	1.27617	0.383298	1
GO Molecular Function	G-protein coupled serotonin receptor binding	GO:0031821	1.27617	0.383298	1
GO Molecular Function	peptide transmembrane transporter activity	GO:1904680	1.27617	0.383298	1
GO Molecular Function	peptide YY receptor activity	GO:0001601	2.09371	0.384256	1
GO Molecular Function	tripeptidyl-peptidase activity	GO:0008240	2.09371	0.384256	1
GO Molecular Function	cysteine-type carboxypeptidase activity	GO:0016807	2.09371	0.384256	1
GO Molecular Function	trans-2-enoyl-CoA reductase (NADPH) activity	GO:0019166	2.09371	0.384256	1
GO Molecular Function	orexigenic neuropeptide QRFP receptor binding	GO:0031854	2.09371	0.384256	1
GO Molecular Function	myosin tail binding	GO:0032029	2.09371	0.384256	1
GO Molecular Function	indoleamine 2,3-dioxygenase activity	GO:0033754	2.09371	0.384256	1
GO Molecular Function	ADP-specific glucokinase activity	GO:0043843	2.09371	0.384256	1
GO Molecular Function	17-alpha,20-alpha-dihydroxypregn-4-en-3-one dehydrogenase activity	GO:0047006	2.09371	0.384256	1
GO Molecular Function	heparosan-N-sulfate-glucuronate 5-epimerase activity	GO:0047464	2.09371	0.384256	1
GO Molecular Function	hydroxyacid-oxoacid transhydrogenase activity	GO:0047988	2.09371	0.384256	1
GO Molecular Function	L-gulonate 3-dehydrogenase activity	GO:0050104	2.09371	0.384256	1
GO Molecular Function	UDP-glucuronate 5'-epimerase activity	GO:0050379	2.09371	0.384256	1
GO Molecular Function	polychlorinated biphenyl binding	GO:0097160	2.09371	0.384256	1
GO Molecular Function	peptide-serine-N-acetyltransferase activity	GO:1990189	2.09371	0.384256	1
GO Molecular Function	Rab guanyl-nucleotide exchange factor activity	GO:0017112	1.08396	0.384425	1
GO Molecular Function	MAP kinase activity	GO:0004707	1.19641	0.386698	1
GO Molecular Function	protein kinase binding	GO:0019901	1.01863	0.38743	1
GO Molecular Function	receptor serine/threonine kinase binding	GO:0033612	1.10196	0.387814	1
GO Molecular Function	RNA polymerase II activating transcription factor binding	GO:0001102	1.07485	0.388365	1
GO Molecular Function	double-stranded telomeric DNA binding	GO:0003691	1.33998	0.388656	1
GO Molecular Function	2 iron, 2 sulfur cluster binding	GO:0051537	1.17248	0.388825	1
GO Molecular Function	steroid hormone binding	GO:1990239	1.22261	0.388925	1
GO Molecular Function	protein serine/threonine/tyrosine kinase activity	GO:0004712	1.09307	0.388946	1
GO Molecular Function	transmembrane receptor protein tyrosine kinase activator activity	GO:0030297	1.15515	0.389989	1
GO Molecular Function	collagen binding involved in cell-matrix adhesion	GO:0098639	1.26413	0.390066	1
GO Molecular Function	alcohol dehydrogenase (NAD) activity	GO:0004022	1.48886	0.390277	1
GO Molecular Function	ribonuclease III activity	GO:0004525	1.48886	0.390277	1
GO Molecular Function	phosphatidate cytidylyltransferase activity	GO:0004605	1.48886	0.390277	1
GO Molecular Function	4-alpha-hydroxytetrahydrobiopterin dehydratase activity	GO:0008124	1.48886	0.390277	1
GO Molecular Function	pyrimidine nucleotide transmembrane transporter activity	GO:0015218	1.48886	0.390277	1
GO Molecular Function	ATP-activated inward rectifier potassium channel activity	GO:0015272	1.48886	0.390277	1
GO Molecular Function	cystine:glutamate antiporter activity	GO:0015327	1.48886	0.390277	1
GO Molecular Function	dihydropyrimidine dehydrogenase (NADP+) activity	GO:0017113	1.48886	0.390277	1
GO Molecular Function	AP-1 adaptor complex binding	GO:0035650	1.48886	0.390277	1
GO Molecular Function	mediator complex binding	GO:0036033	1.48886	0.390277	1
GO Molecular Function	ubiquitin-specific protease activity involved in negative regulation of ERAD pathway	GO:1904455	1.48886	0.390277	1
GO Molecular Function	protein antigen binding	GO:1990405	1.48886	0.390277	1
GO Molecular Function	RNA polymerase II repressing transcription factor binding	GO:0001103	1.09954	0.391015	1
GO Molecular Function	ligase activity, forming carbon-nitrogen bonds	GO:0016879	1.07747	0.391083	1
GO Molecular Function	calcium, potassium:sodium antiporter activity	GO:0008273	1.18933	0.392019	1
GO Molecular Function	G-protein coupled receptor binding	GO:0001664	1.03027	0.394565	1
GO Molecular Function	transcription cofactor activity	GO:0003712	1.0172	0.396986	1
GO Molecular Function	NAD+ binding	GO:0070403	1.20502	0.400753	1
GO Molecular Function	phosphatidylinositol-3,4-bisphosphate binding	GO:0043325	1.10742	0.40082	1
GO Molecular Function	arylamine N-acetyltransferase activity	GO:0004060	1.4565	0.400848	1
GO Molecular Function	sucrose:proton symporter activity	GO:0008506	1.4565	0.400848	1
GO Molecular Function	amidine-lyase activity	GO:0016842	1.4565	0.400848	1
GO Molecular Function	endothelin A receptor binding	GO:0031707	1.4565	0.400848	1
GO Molecular Function	peroxiredoxin activity	GO:0051920	1.4565	0.400848	1
GO Molecular Function	L-phenylalanine aminotransferase activity	GO:0070546	1.4565	0.400848	1
GO Molecular Function	double-stranded RNA binding	GO:0003725	1.06771	0.400861	1
GO Molecular Function	deoxyguanosine kinase activity	GO:0004138	1.97056	0.40264	1
GO Molecular Function	isoleucine-tRNA ligase activity	GO:0004822	1.97056	0.40264	1
GO Molecular Function	C-acetyltransferase activity	GO:0016453	1.97056	0.40264	1
GO Molecular Function	inorganic anion exchanger activity	GO:0005452	1.17542	0.402656	1
GO Molecular Function	DNA clamp loader activity	GO:0003689	1.30517	0.404789	1
GO Molecular Function	translation activator activity	GO:0008494	1.30517	0.404789	1
GO Molecular Function	extracellular matrix binding	GO:0050840	1.06036	0.405501	1
GO Molecular Function	lipoprotein particle receptor binding	GO:0070325	1.10992	0.405577	1
GO Molecular Function	RNA polymerase II basal transcription factor binding	GO:0001091	1.13557	0.408068	1
GO Molecular Function	monocarboxylic acid binding	GO:0033293	1.07334	0.409357	1
GO Molecular Function	ammonium ion binding	GO:0070405	1.05959	0.409668	1
GO Molecular Function	GTP-dependent protein binding	GO:0030742	1.11294	0.410598	1
GO Molecular Function	chitinase activity	GO:0004568	1.42551	0.411332	1
GO Molecular Function	sulfur compound binding	GO:1901681	1.02471	0.41139	1
GO Molecular Function	acetylcholine-gated cation-selective channel activity	GO:0022848	1.18792	0.412554	1
GO Molecular Function	sodium ion transmembrane transporter activity	GO:0015081	1.0355	0.412695	1
GO Molecular Function	prostaglandin E receptor activity	GO:0004957	1.28844	0.41281	1
GO Molecular Function	vasopressin receptor activity	GO:0005000	1.28844	0.41281	1
GO Molecular Function	inorganic phosphate transmembrane transporter activity	GO:0005315	1.28844	0.41281	1
GO Molecular Function	endodeoxyribonuclease activity, producing 5'-phosphomonoesters	GO:0016888	1.28844	0.41281	1
GO Molecular Function	oxidoreductase activity, acting on NAD(P)H	GO:0016651	1.04993	0.414446	1
GO Molecular Function	protein phosphatase inhibitor activity	GO:0004864	1.08063	0.416702	1
GO Molecular Function	ATP-dependent RNA helicase activity	GO:0004004	1.07103	0.416985	1
GO Molecular Function	neuropeptide Y receptor activity	GO:0004983	1.21816	0.417013	1
GO Molecular Function	superoxide-generating NADPH oxidase activity	GO:0016175	1.21816	0.417013	1
GO Molecular Function	hyaluronic acid binding	GO:0005540	1.13833	0.418043	1
GO Molecular Function	GTPase activating protein binding	GO:0032794	1.15515	0.418585	1
GO Molecular Function	receptor activity	GO:0004872	1.00926	0.419531	1
GO Molecular Function	androgen receptor binding	GO:0050681	1.06041	0.41994	1
GO Molecular Function	rRNA (adenine-N6,N6-)-dimethyltransferase activity	GO:0000179	1.86108	0.420474	1
GO Molecular Function	proline dehydrogenase activity	GO:0004657	1.86108	0.420474	1
GO Molecular Function	valine-tRNA ligase activity	GO:0004832	1.86108	0.420474	1
GO Molecular Function	prostaglandin-I synthase activity	GO:0008116	1.86108	0.420474	1
GO Molecular Function	orexin receptor activity	GO:0016499	1.86108	0.420474	1
GO Molecular Function	receptor signaling protein tyrosine kinase activator activity	GO:0030298	1.86108	0.420474	1
GO Molecular Function	POZ domain binding	GO:0031208	1.86108	0.420474	1
GO Molecular Function	dITP diphosphatase activity	GO:0035870	1.86108	0.420474	1
GO Molecular Function	myosin VI binding	GO:0070853	1.86108	0.420474	1
GO Molecular Function	adipokinetic hormone receptor activity	GO:0097003	1.86108	0.420474	1
GO Molecular Function	protein ADP-ribosylase activity	GO:1990404	1.86108	0.420474	1
GO Molecular Function	polyubiquitin binding	GO:0031593	1.08602	0.420571	1
GO Molecular Function	steroid binding	GO:0005496	1.04245	0.421549	1
GO Molecular Function	sodium-independent organic anion transmembrane transporter activity	GO:0015347	1.12132	0.421621	1
GO Molecular Function	diphthine-ammonia ligase activity	GO:0017178	1.39581	0.421723	1
GO Molecular Function	U3 snoRNA binding	GO:0034511	1.39581	0.421723	1
GO Molecular Function	thyroid hormone binding	GO:0070324	1.20719	0.423709	1
GO Molecular Function	cytidylyltransferase activity	GO:0070567	1.20719	0.423709	1
GO Molecular Function	carbon-nitrogen ligase activity, with glutamine as amido-N-donor	GO:0016884	1.17131	0.42432	1
GO Molecular Function	RNA helicase activity	GO:0003724	1.06535	0.425754	1
GO Molecular Function	phosphatase inhibitor activity	GO:0019212	1.06984	0.427256	1
GO Molecular Function	transmembrane receptor protein tyrosine kinase adaptor activity	GO:0005068	1.12739	0.427761	1
GO Molecular Function	snRNA binding	GO:0017069	1.12739	0.427761	1
GO Molecular Function	adenylate cyclase inhibiting G-protein coupled glutamate receptor activity	GO:0001640	1.25623	0.428744	1
GO Molecular Function	monoamine transmembrane transporter activity	GO:0008504	1.25623	0.428744	1
GO Molecular Function	ribosomal large subunit binding	GO:0043023	1.25623	0.428744	1
GO Molecular Function	recombinase activity	GO:0000150	1.19641	0.430387	1
GO Molecular Function	insulin-like growth factor-activated receptor activity	GO:0005010	1.19641	0.430387	1
GO Molecular Function	ADP-ribosylation factor binding	GO:0030306	1.19641	0.430387	1
GO Molecular Function	protein binding involved in cell-matrix adhesion	GO:0098634	1.19641	0.430387	1
GO Molecular Function	BMP receptor activity	GO:0098821	1.19641	0.430387	1
GO Molecular Function	transcriptional repressor activity, RNA polymerase II distal enhancer sequence-specific binding	GO:0001206	1.11201	0.430644	1
GO Molecular Function	phosphatase regulator activity	GO:0019208	1.03437	0.430919	1
GO Molecular Function	RNA polymerase II distal enhancer sequence-specific DNA binding	GO:0000980	1.04461	0.431698	1
GO Molecular Function	ceramide phosphoethanolamine synthase activity	GO:0002950	1.36732	0.432019	1
GO Molecular Function	extracellular-glycine-gated chloride channel activity	GO:0016934	1.36732	0.432019	1
GO Molecular Function	sphingomyelin synthase activity	GO:0033188	1.36732	0.432019	1
GO Molecular Function	ceramide cholinephosphotransferase activity	GO:0047493	1.36732	0.432019	1
GO Molecular Function	lipopeptide binding	GO:0071723	1.36732	0.432019	1
GO Molecular Function	leak channel activity	GO:0022840	1.10742	0.43515	1
GO Molecular Function	exonuclease activity	GO:0004527	1.05134	0.435741	1
GO Molecular Function	DNA-(apurinic or apyrimidinic site) lyase activity	GO:0003906	1.15515	0.43604	1
GO Molecular Function	beta-amyloid binding	GO:0001540	1.04336	0.436273	1
GO Molecular Function	deoxycytidine kinase activity	GO:0004137	1.76313	0.437776	1
GO Molecular Function	oxoglutarate dehydrogenase (succinyl-transferring) activity	GO:0004591	1.76313	0.437776	1
GO Molecular Function	thromboxane-A synthase activity	GO:0004796	1.76313	0.437776	1
GO Molecular Function	glutamine-tRNA ligase activity	GO:0004819	1.76313	0.437776	1
GO Molecular Function	tryptophan 2,3-dioxygenase activity	GO:0004833	1.76313	0.437776	1
GO Molecular Function	hepatocyte growth factor-activated receptor activity	GO:0005008	1.76313	0.437776	1
GO Molecular Function	creatine transmembrane transporter activity	GO:0005308	1.76313	0.437776	1
GO Molecular Function	prostaglandin transmembrane transporter activity	GO:0015132	1.76313	0.437776	1
GO Molecular Function	coenzyme A transmembrane transporter activity	GO:0015228	1.76313	0.437776	1
GO Molecular Function	prostanoid receptor binding	GO:0031862	1.76313	0.437776	1
GO Molecular Function	12-hydroxyheptadecatrienoic acid synthase activity	GO:0036134	1.76313	0.437776	1
GO Molecular Function	delta4-3-oxosteroid 5beta-reductase activity	GO:0047787	1.76313	0.437776	1
GO Molecular Function	cysteamine dioxygenase activity	GO:0047800	1.76313	0.437776	1
GO Molecular Function	AMP transmembrane transporter activity	GO:0080122	1.76313	0.437776	1
GO Molecular Function	sodium:proton antiporter activity involved in regulation of cardiac muscle cell membrane potential	GO:0086040	1.76313	0.437776	1
GO Molecular Function	cysteine-type endopeptidase activity involved in apoptotic signaling pathway	GO:0097199	1.76313	0.437776	1
GO Molecular Function	cytokine binding	GO:0019955	1.0311	0.438095	1
GO Molecular Function	insulin receptor binding	GO:0005158	1.05155	0.438223	1
GO Molecular Function	lipoprotein particle binding	GO:0071813	1.06137	0.439699	1
GO Molecular Function	histone demethylase activity	GO:0032452	1.07001	0.441398	1
GO Molecular Function	structural constituent of ribosome	GO:0003735	1.03376	0.441714	1
GO Molecular Function	fructokinase activity	GO:0008865	1.33998	0.442216	1
GO Molecular Function	mannokinase activity	GO:0019158	1.33998	0.442216	1
GO Molecular Function	mismatch repair complex binding	GO:0032404	1.33998	0.442216	1
GO Molecular Function	vascular endothelial growth factor receptor 1 binding	GO:0043183	1.33998	0.442216	1
GO Molecular Function	1-phosphatidylinositol-3-phosphate 4-kinase activity	GO:0052811	1.33998	0.442216	1
GO Molecular Function	K63-linked polyubiquitin binding	GO:0070530	1.11136	0.442299	1
GO Molecular Function	collagen binding	GO:0005518	1.03607	0.442489	1
GO Molecular Function	selenium binding	GO:0008430	1.17542	0.443676	1
GO Molecular Function	protein phosphatase regulator activity	GO:0019888	1.0334	0.443965	1
GO Molecular Function	phosphate transmembrane transporter activity	GO:1901677	1.09834	0.444149	1
GO Molecular Function	glutaminyl-tRNA synthase (glutamine-hydrolyzing) activity	GO:0050567	1.22559	0.44452	1
GO Molecular Function	single-stranded RNA binding	GO:0003727	1.03573	0.444838	1
GO Molecular Function	telomeric DNA binding	GO:0042162	1.08843	0.445516	1
GO Molecular Function	Rap guanyl-nucleotide exchange factor activity	GO:0017034	1.13944	0.447706	1
GO Molecular Function	repressing transcription factor binding	GO:0070491	1.03211	0.448348	1
GO Molecular Function	oxidoreductase activity, acting on single donors with incorporation of molecular oxygen, incorporation of two atoms of oxygen	GO:0016702	1.09386	0.448641	1
GO Molecular Function	oxidoreductase activity, acting on paired donors, with incorporation or reduction of molecular oxygen, 2-oxoglutarate as one donor, and incorporation of one atom each of oxygen into both donors	GO:0016706	1.04686	0.449098	1
GO Molecular Function	phosphatidylinositol 3-kinase regulator activity	GO:0035014	1.11665	0.450255	1
GO Molecular Function	inositol-1,3,4,5-tetrakisphosphate 5-phosphatase activity	GO:0052659	1.1652	0.450286	1
GO Molecular Function	telomerase inhibitor activity	GO:0010521	1.3137	0.452311	1
GO Molecular Function	protein xylosyltransferase activity	GO:0030158	1.3137	0.452311	1
GO Molecular Function	MAP kinase threonine phosphatase activity	GO:1990439	1.3137	0.452311	1
GO Molecular Function	group II metabotropic glutamate receptor activity	GO:0001641	1.67497	0.454562	1
GO Molecular Function	purine nucleobase binding	GO:0002060	1.67497	0.454562	1
GO Molecular Function	biotin-[acetyl-CoA-carboxylase] ligase activity	GO:0004077	1.67497	0.454562	1
GO Molecular Function	biotin-[methylcrotonoyl-CoA-carboxylase] ligase activity	GO:0004078	1.67497	0.454562	1
GO Molecular Function	biotin-[methylmalonyl-CoA-carboxytransferase] ligase activity	GO:0004079	1.67497	0.454562	1
GO Molecular Function	biotin-[propionyl-CoA-carboxylase (ATP-hydrolyzing)] ligase activity	GO:0004080	1.67497	0.454562	1
GO Molecular Function	1-phosphatidylinositol 4-kinase activity	GO:0004430	1.67497	0.454562	1
GO Molecular Function	sucrose alpha-glucosidase activity	GO:0004575	1.67497	0.454562	1
GO Molecular Function	ceramide glucosyltransferase activity	GO:0008120	1.67497	0.454562	1
GO Molecular Function	S-formylglutathione hydrolase activity	GO:0018738	1.67497	0.454562	1
GO Molecular Function	kynureninase activity	GO:0030429	1.67497	0.454562	1
GO Molecular Function	lathosterol oxidase activity	GO:0050046	1.67497	0.454562	1
GO Molecular Function	eoxin A4 synthase activity	GO:0097260	1.67497	0.454562	1
GO Molecular Function	protein tyrosine kinase activator activity	GO:0030296	1.06347	0.455123	1
GO Molecular Function	purinergic receptor activity	GO:0035586	1.09578	0.456774	1
GO Molecular Function	oxidoreductase activity, acting on single donors with incorporation of molecular oxygen	GO:0016701	1.085	0.457607	1
GO Molecular Function	signal transducer, downstream of receptor, with serine/threonine kinase activity	GO:0004702	1.02796	0.459177	1
GO Molecular Function	arginine binding	GO:0034618	1.19641	0.460121	1
GO Molecular Function	UDP-glucosyltransferase activity	GO:0035251	1.19641	0.460121	1
GO Molecular Function	MHC protein binding	GO:0042287	1.10438	0.460732	1
GO Molecular Function	phosphorylase activity	GO:0004645	1.28844	0.462299	1
GO Molecular Function	palmitoyl-CoA hydrolase activity	GO:0016290	1.28844	0.462299	1
GO Molecular Function	testosterone dehydrogenase (NAD+) activity	GO:0047035	1.28844	0.462299	1
GO Molecular Function	anion:cation symporter activity	GO:0015296	1.03874	0.462931	1
GO Molecular Function	cysteine-type endopeptidase activator activity involved in apoptotic process	GO:0008656	1.14528	0.463427	1
GO Molecular Function	laminin-1 binding	GO:0043237	1.11665	0.465084	1
GO Molecular Function	protein kinase C binding	GO:0005080	1.03607	0.465208	1
GO Molecular Function	acid-amino acid ligase activity	GO:0016881	1.06913	0.466536	1
GO Molecular Function	GPI-linked ephrin receptor activity	GO:0005004	1.07629	0.466544	1
GO Molecular Function	sodium channel activity	GO:0005272	1.04112	0.467164	1
GO Molecular Function	sphingosine-1-phosphate receptor activity	GO:0038036	1.18233	0.46785	1
GO Molecular Function	protein kinase A catalytic subunit binding	GO:0034236	1.06535	0.470722	1
GO Molecular Function	low-density lipoprotein particle receptor binding	GO:0050750	1.06535	0.470722	1
GO Molecular Function	C-5 sterol desaturase activity	GO:0000248	1.59521	0.470847	1
GO Molecular Function	asparaginase activity	GO:0004067	1.59521	0.470847	1
GO Molecular Function	iduronate-2-sulfatase activity	GO:0004423	1.59521	0.470847	1
GO Molecular Function	bombesin receptor activity	GO:0004946	1.59521	0.470847	1
GO Molecular Function	tRNA-specific adenosine deaminase activity	GO:0008251	1.59521	0.470847	1
GO Molecular Function	calcium-dependent protein kinase inhibitor activity	GO:0008427	1.59521	0.470847	1
GO Molecular Function	glycogenin glucosyltransferase activity	GO:0008466	1.59521	0.470847	1
GO Molecular Function	CCR6 chemokine receptor binding	GO:0031731	1.59521	0.470847	1
GO Molecular Function	phosphatidylinositol 3-kinase catalytic subunit binding	GO:0036313	1.59521	0.470847	1
GO Molecular Function	interleukin-12 beta subunit binding	GO:0042163	1.59521	0.470847	1
GO Molecular Function	sphingolipid delta-4 desaturase activity	GO:0042284	1.59521	0.470847	1
GO Molecular Function	interleukin-27 binding	GO:0045513	1.59521	0.470847	1
GO Molecular Function	ethanolamine-phosphate phospho-lyase activity	GO:0050459	1.59521	0.470847	1
GO Molecular Function	sn-glycerol-3-phosphate:ubiquinone-8 oxidoreductase activity	GO:0052591	1.59521	0.470847	1
GO Molecular Function	3-oxo-arachidoyl-CoA reductase activity	GO:0102339	1.59521	0.470847	1
GO Molecular Function	3-oxo-behenoyl-CoA reductase activity	GO:0102340	1.59521	0.470847	1
GO Molecular Function	3-oxo-lignoceroyl-CoA reductase activity	GO:0102341	1.59521	0.470847	1
GO Molecular Function	3-oxo-cerotoyl-CoA reductase activity	GO:0102342	1.59521	0.470847	1
GO Molecular Function	all-trans-retinol binding	GO:1904768	1.59521	0.470847	1
GO Molecular Function	structural constituent of muscle	GO:0008307	1.03494	0.471855	1
GO Molecular Function	glucokinase activity	GO:0004340	1.26413	0.47218	1
GO Molecular Function	glutathione disulfide oxidoreductase activity	GO:0015038	1.26413	0.47218	1
GO Molecular Function	beta-3 adrenergic receptor binding	GO:0031699	1.26413	0.47218	1
GO Molecular Function	serine binding	GO:0070905	1.26413	0.47218	1
GO Molecular Function	ankyrin repeat binding	GO:0071532	1.26413	0.47218	1
GO Molecular Function	kinase binding	GO:0019900	1.00512	0.472761	1
GO Molecular Function	ferrous iron binding	GO:0008198	1.0616	0.474902	1
GO Molecular Function	SH3/SH2 adaptor activity	GO:0005070	1.02369	0.47513	1
GO Molecular Function	calcium ion binding	GO:0005509	1.00468	0.475333	1
GO Molecular Function	Roundabout binding	GO:0048495	1.08647	0.476348	1
GO Molecular Function	kainate selective glutamate receptor activity	GO:0015277	1.12603	0.476455	1
GO Molecular Function	1-phosphatidylinositol-3-kinase regulator activity	GO:0046935	1.12603	0.476455	1
GO Molecular Function	glucuronosyltransferase activity	GO:0015020	1.04686	0.476726	1
GO Molecular Function	retinoid binding	GO:0005501	1.04984	0.477491	1
GO Molecular Function	14-3-3 protein binding	GO:0071889	1.02699	0.481355	1
GO Molecular Function	phosphatidylinositol-3-phosphatase activity	GO:0004438	1.08063	0.481525	1
GO Molecular Function	nucleotide diphosphatase activity	GO:0004551	1.08063	0.481525	1
GO Molecular Function	telomerase activity	GO:0003720	1.24072	0.481951	1
GO Molecular Function	3-chloroallyl aldehyde dehydrogenase activity	GO:0004028	1.24072	0.481951	1
GO Molecular Function	galactosylgalactosylxylosylprotein 3-beta-glucuronosyltransferase activity	GO:0015018	1.24072	0.481951	1
GO Molecular Function	L-malate dehydrogenase activity	GO:0030060	1.24072	0.481951	1
GO Molecular Function	histone methyltransferase activity (H3-K27 specific)	GO:0046976	1.24072	0.481951	1
GO Molecular Function	brain-derived neurotrophic factor-activated receptor activity	GO:0060175	1.24072	0.481951	1
GO Molecular Function	pyruvate dehydrogenase activity	GO:0004738	1.15515	0.483156	1
GO Molecular Function	thyroid hormone receptor binding	GO:0046966	1.05927	0.48432	1
GO Molecular Function	chemokine receptor binding	GO:0042379	1.04389	0.484989	1
GO Molecular Function	signaling adaptor activity	GO:0035591	1.01371	0.485318	1
GO Molecular Function	chemokine receptor activity	GO:0004950	1.06589	0.485466	1
GO Molecular Function	ATP-dependent microtubule motor activity	GO:1990939	1.0266	0.486	1
GO Molecular Function	beta-ureidopropionase activity	GO:0003837	1.5227	0.486645	1
GO Molecular Function	beta-galactosidase activity	GO:0004565	1.5227	0.486645	1
GO Molecular Function	D-ribitol-5-phosphate cytidylyltransferase activity	GO:0047349	1.5227	0.486645	1
GO Molecular Function	arachidonate-CoA ligase activity	GO:0047676	1.5227	0.486645	1
GO Molecular Function	hepoxilin-epoxide hydrolase activity	GO:0047977	1.5227	0.486645	1
GO Molecular Function	ubiquinone binding	GO:0048039	1.5227	0.486645	1
GO Molecular Function	very-long-chain-(S)-2-hydroxy-acid oxidase activity	GO:0052852	1.5227	0.486645	1
GO Molecular Function	long-chain-(S)-2-hydroxy-long-chain-acid oxidase activity	GO:0052853	1.5227	0.486645	1
GO Molecular Function	medium-chain-(S)-2-hydroxy-acid oxidase activity	GO:0052854	1.5227	0.486645	1
GO Molecular Function	high-density lipoprotein particle receptor binding	GO:0070653	1.5227	0.486645	1
GO Molecular Function	cupric ion binding	GO:1903135	1.5227	0.486645	1
GO Molecular Function	carboxylic acid binding	GO:0031406	1.01068	0.487088	1
GO Molecular Function	NF-kappaB binding	GO:0051059	1.05051	0.487397	1
GO Molecular Function	damaged DNA binding	GO:0003684	1.02445	0.487751	1
GO Molecular Function	peptide binding	GO:0042277	1.0067	0.488365	1
GO Molecular Function	purine nucleoside transmembrane transporter activity	GO:0015211	1.10742	0.48936	1
GO Molecular Function	alpha-mannosidase activity	GO:0004559	1.06107	0.490207	1
GO Molecular Function	alpha-catenin binding	GO:0045294	1.06107	0.490207	1
GO Molecular Function	ion gated channel activity	GO:0022839	1.01884	0.490349	1
GO Molecular Function	intramolecular oxidoreductase activity, interconverting aldoses and ketoses	GO:0016861	1.14203	0.49073	1
GO Molecular Function	C-X-C chemokine binding	GO:0019958	1.14203	0.49073	1
GO Molecular Function	[pyruvate dehydrogenase (lipoamide)] phosphatase activity	GO:0004741	1.21816	0.491608	1
GO Molecular Function	endothelin receptor activity	GO:0004962	1.21816	0.491608	1
GO Molecular Function	sterol response element binding	GO:0032810	1.21816	0.491608	1
GO Molecular Function	apolipoprotein receptor binding	GO:0034190	1.21816	0.491608	1
GO Molecular Function	peptide-O-fucosyltransferase activity	GO:0046922	1.21816	0.491608	1
GO Molecular Function	N-acetylgalactosamine 4-sulfate 6-O-sulfotransferase activity	GO:0050659	1.21816	0.491608	1
GO Molecular Function	histone demethylase activity (H3-K36 specific)	GO:0051864	1.06913	0.49183	1
GO Molecular Function	deaminase activity	GO:0019239	1.03801	0.492463	1
GO Molecular Function	dioxygenase activity	GO:0051213	1.01417	0.492627	1
GO Molecular Function	protein kinase C activity	GO:0004697	1.04035	0.494001	1
GO Molecular Function	protein serine/threonine kinase activity	GO:0004674	1.00291	0.494259	1
GO Molecular Function	organic acid binding	GO:0043177	1.00791	0.495347	1
GO Molecular Function	inositol 1,3,4,5 tetrakisphosphate binding	GO:0043533	1.12919	0.498248	1
GO Molecular Function	RNA-dependent ATPase activity	GO:0008186	1.02029	0.498628	1
GO Molecular Function	microtubule motor activity	GO:0003777	1.01063	0.499158	1
GO Molecular Function	cyclic nucleotide-dependent protein kinase activity	GO:0004690	1.0737	0.499305	1
GO Molecular Function	sphingolipid binding	GO:0046625	1.0737	0.499305	1
GO Molecular Function	diacylglycerol binding	GO:0019992	1.05155	0.49965	1
GO Molecular Function	macromolecule transmembrane transporter activity	GO:0022884	1.05155	0.49965	1
GO Molecular Function	transaminase activity	GO:0008483	1.03964	0.499815	1
GO Molecular Function	transcription factor activity, transcription factor binding	GO:0000989	1.00119	0.500742	1
GO Molecular Function	DNA topoisomerase type II (ATP-hydrolyzing) activity	GO:0003918	1.4565	0.501972	1
GO Molecular Function	glycerol-3-phosphate dehydrogenase activity	GO:0004368	1.4565	0.501972	1
GO Molecular Function	hydroxymethylglutaryl-CoA lyase activity	GO:0004419	1.4565	0.501972	1
GO Molecular Function	dynorphin receptor activity	GO:0038048	1.4565	0.501972	1
GO Molecular Function	bone sialoprotein binding	GO:0044730	1.4565	0.501972	1
GO Molecular Function	histone methyltransferase activity (H3-R2 specific)	GO:0070611	1.4565	0.501972	1
GO Molecular Function	histone methyltransferase activity (H2A-R3 specific)	GO:0070612	1.4565	0.501972	1
GO Molecular Function	histone methyltransferase binding	GO:1990226	1.4565	0.501972	1
GO Molecular Function	alpha-N-acetylneuraminate alpha-2,8-sialyltransferase activity	GO:0003828	1.08941	0.502131	1
GO Molecular Function	ubiquitin-specific protease binding	GO:1990381	1.08941	0.502131	1
GO Molecular Function	binding, bridging	GO:0060090	1.00285	0.503571	1
GO Molecular Function	gamma-catenin binding	GO:0045295	1.02931	0.503626	1
GO Molecular Function	lipoprotein lipase activity	GO:0004465	1.11665	0.50571	1
GO Molecular Function	nucleotide-sugar transmembrane transporter activity	GO:0005338	1.11665	0.50571	1
GO Molecular Function	organic anion transmembrane transporter activity	GO:0008514	1.00344	0.506396	1
GO Molecular Function	SUMO transferase activity	GO:0019789	1.05234	0.507157	1
GO Molecular Function	receptor inhibitor activity	GO:0030547	1.03252	0.508046	1
GO Molecular Function	frizzled binding	GO:0005109	1.01221	0.50811	1
GO Molecular Function	ephrin receptor binding	GO:0046875	1.01352	0.508502	1
GO Molecular Function	nucleobase-containing compound transmembrane transporter activity	GO:0015932	1.01989	0.510183	1
GO Molecular Function	nicotinate-nucleotide adenylyltransferase activity	GO:0004515	1.17542	0.510577	1
GO Molecular Function	tachykinin receptor activity	GO:0004995	1.17542	0.510577	1
GO Molecular Function	C4-dicarboxylate transmembrane transporter activity	GO:0015556	1.17542	0.510577	1
GO Molecular Function	peptide-methionine (R)-S-oxide reductase activity	GO:0033743	1.17542	0.510577	1
GO Molecular Function	TBP-class protein binding	GO:0017025	1.03473	0.510677	1
GO Molecular Function	ATP-dependent microtubule motor activity, minus-end-directed	GO:0008569	1.02899	0.512147	1
GO Molecular Function	protein serine/threonine phosphatase inhibitor activity	GO:0004865	1.10438	0.513113	1
GO Molecular Function	ryanodine-sensitive calcium-release channel activity	GO:0005219	1.10438	0.513113	1
GO Molecular Function	proton-transporting ATP synthase activity, rotational mechanism	GO:0046933	1.07198	0.51476	1
GO Molecular Function	inositol-1,3,4,5,6-pentakisphosphate kinase activity	GO:0000827	1.39581	0.516842	1
GO Molecular Function	inositol heptakisphosphate kinase activity	GO:0000829	1.39581	0.516842	1
GO Molecular Function	inositol hexakisphosphate 5-kinase activity	GO:0000832	1.39581	0.516842	1
GO Molecular Function	transcription factor activity, RNA polymerase I CORE element binding transcription factor recruiting	GO:0001187	1.39581	0.516842	1
GO Molecular Function	glucuronyl-galactosyl-proteoglycan 4-alpha-N-acetylglucosaminyltransferase activity	GO:0001888	1.39581	0.516842	1
GO Molecular Function	bisphosphoglycerate mutase activity	GO:0004082	1.39581	0.516842	1
GO Molecular Function	isocitrate dehydrogenase (NADP+) activity	GO:0004450	1.39581	0.516842	1
GO Molecular Function	L-lactate dehydrogenase activity	GO:0004459	1.39581	0.516842	1
GO Molecular Function	oligo-1,6-glucosidase activity	GO:0004574	1.39581	0.516842	1
GO Molecular Function	bradykinin receptor activity	GO:0004947	1.39581	0.516842	1
GO Molecular Function	immunoglobulin receptor activity	GO:0019763	1.39581	0.516842	1
GO Molecular Function	2,3-bisphosphoglycerate-dependent phosphoglycerate mutase activity	GO:0046538	1.39581	0.516842	1
GO Molecular Function	1-alkenylglycerophosphocholine O-acyltransferase activity	GO:0047159	1.39581	0.516842	1
GO Molecular Function	1-alkylglycerophosphocholine O-acyltransferase activity	GO:0047191	1.39581	0.516842	1
GO Molecular Function	inositol hexakisphosphate 1-kinase activity	GO:0052723	1.39581	0.516842	1
GO Molecular Function	inositol hexakisphosphate 3-kinase activity	GO:0052724	1.39581	0.516842	1
GO Molecular Function	RNA polymerase II C-terminal domain binding	GO:0099122	1.39581	0.516842	1
GO Molecular Function	ATPase binding	GO:0051117	1.00398	0.51687	1
GO Molecular Function	flavin adenine dinucleotide binding	GO:0050660	1.00681	0.517021	1
GO Molecular Function	dynein intermediate chain binding	GO:0045505	1.01513	0.519395	1
GO Molecular Function	protein-glutamine gamma-glutamyltransferase activity	GO:0003810	1.15515	0.519885	1
GO Molecular Function	biotin binding	GO:0009374	1.15515	0.519885	1
GO Molecular Function	oxidoreductase activity, acting on paired donors, with incorporation or reduction of molecular oxygen, reduced ascorbate as one donor, and incorporation of one atom of oxygen	GO:0016715	1.15515	0.519885	1
GO Molecular Function	histone kinase activity (H3-T6 specific)	GO:0035403	1.15515	0.519885	1
GO Molecular Function	RNA stem-loop binding	GO:0035613	1.06347	0.521018	1
GO Molecular Function	chromatin DNA binding	GO:0031490	1.00041	0.522845	1
GO Molecular Function	purinergic nucleotide receptor activity	GO:0001614	1.04035	0.527162	1
GO Molecular Function	organophosphate ester transmembrane transporter activity	GO:0015605	1.04035	0.527162	1
GO Molecular Function	potassium ion leak channel activity	GO:0022841	1.03075	0.527321	1
GO Molecular Function	1-phosphatidylinositol-3-kinase activity	GO:0016303	0.999983	0.527584	1
GO Molecular Function	dopamine neurotransmitter receptor activity, coupled via Gs	GO:0001588	1.08063	0.52774	1
GO Molecular Function	fatty acid transporter activity	GO:0015245	1.08063	0.52774	1
GO Molecular Function	1-phosphatidylinositol-4-phosphate 3-kinase activity	GO:0035005	1.08063	0.52774	1
GO Molecular Function	phosphatidylinositol kinase activity	GO:0052742	0.999431	0.528244	1
GO Molecular Function	pyrimidine nucleotide-sugar transmembrane transporter activity	GO:0015165	1.13557	0.529074	1
GO Molecular Function	endoribonuclease activity, producing 3'-phosphomonoesters	GO:0016892	1.13557	0.529074	1
GO Molecular Function	calmodulin-dependent protein phosphatase activity	GO:0033192	1.13557	0.529074	1
GO Molecular Function	BH3 domain binding	GO:0051434	1.13557	0.529074	1
GO Molecular Function	protein binding	GO:0005515	0.999623	0.529195	1
GO Molecular Function	N-acetylgalactosamine-4-sulfatase activity	GO:0003943	1.33998	0.531268	1
GO Molecular Function	cystathionine gamma-synthase activity	GO:0003962	1.33998	0.531268	1
GO Molecular Function	acetylcholinesterase activity	GO:0003990	1.33998	0.531268	1
GO Molecular Function	cystathionine gamma-lyase activity	GO:0004123	1.33998	0.531268	1
GO Molecular Function	malate synthase activity	GO:0004474	1.33998	0.531268	1
GO Molecular Function	phosphatidylserine decarboxylase activity	GO:0004609	1.33998	0.531268	1
GO Molecular Function	oxidoreductase activity, acting on the aldehyde or oxo group of donors, oxygen as acceptor	GO:0016623	1.33998	0.531268	1
GO Molecular Function	pre-mRNA 3'-splice site binding	GO:0030628	1.33998	0.531268	1
GO Molecular Function	L-cystine L-cysteine-lyase (deaminating)	GO:0044540	1.33998	0.531268	1
GO Molecular Function	homocysteine desulfhydrase activity	GO:0047982	1.33998	0.531268	1
GO Molecular Function	sulfide:quinone oxidoreductase activity	GO:0070224	1.33998	0.531268	1
GO Molecular Function	medium-chain-acyl-CoA dehydrogenase activity	GO:0070991	1.33998	0.531268	1
GO Molecular Function	L-cysteine desulfhydrase activity	GO:0080146	1.33998	0.531268	1
GO Molecular Function	ATPase activator activity	GO:0001671	1.02549	0.532309	1
GO Molecular Function	solute:proton antiporter activity	GO:0015299	1.03393	0.532651	1
GO Molecular Function	histone kinase activity	GO:0035173	1.03393	0.532651	1
GO Molecular Function	N-acetylglucosamine 6-O-sulfotransferase activity	GO:0001517	1.06913	0.534961	1
GO Molecular Function	L-proline transmembrane transporter activity	GO:0015193	1.06913	0.534961	1
GO Molecular Function	oligopeptide transmembrane transporter activity	GO:0035673	1.06913	0.534961	1
GO Molecular Function	hyaluronan synthase activity	GO:0050501	1.06913	0.534961	1
GO Molecular Function	semaphorin receptor binding	GO:0030215	1.0113	0.536579	1
GO Molecular Function	Hsp70 protein binding	GO:0030544	1.00407	0.536689	1
GO Molecular Function	phenylalanine 4-monooxygenase activity	GO:0004505	1.11665	0.538142	1
GO Molecular Function	chitin binding	GO:0008061	1.11665	0.538142	1
GO Molecular Function	enhancer sequence-specific DNA binding	GO:0001158	0.992926	0.540505	1
GO Molecular Function	NEDD8-specific protease activity	GO:0019784	1.05788	0.542119	1
GO Molecular Function	phosphatidylinositol-3,5-bisphosphate binding	GO:0080025	0.996551	0.543778	1
GO Molecular Function	retinoic acid binding	GO:0001972	1.00373	0.545096	1
GO Molecular Function	ATPase activity, coupled to transmembrane movement of ions, rotational mechanism	GO:0044769	1.00373	0.545096	1
GO Molecular Function	peptidylglycine monooxygenase activity	GO:0004504	1.28844	0.545263	1
GO Molecular Function	peptidylamidoglycolate lyase activity	GO:0004598	1.28844	0.545263	1
GO Molecular Function	xanthine dehydrogenase activity	GO:0004854	1.28844	0.545263	1
GO Molecular Function	xanthine oxidase activity	GO:0004855	1.28844	0.545263	1
GO Molecular Function	beta2-adrenergic receptor activity	GO:0004941	1.28844	0.545263	1
GO Molecular Function	galactosidase activity	GO:0015925	1.28844	0.545263	1
GO Molecular Function	carbon-oxygen lyase activity, acting on phosphates	GO:0016838	1.28844	0.545263	1
GO Molecular Function	glycine-gated chloride ion channel activity	GO:0022852	1.28844	0.545263	1
GO Molecular Function	alpha-2C adrenergic receptor binding	GO:0031696	1.28844	0.545263	1
GO Molecular Function	testosterone 17-beta-dehydrogenase (NADP+) activity	GO:0047045	1.28844	0.545263	1
GO Molecular Function	4-hydroxyglutamate transaminase activity	GO:0047578	1.28844	0.545263	1
GO Molecular Function	delta14-sterol reductase activity	GO:0050613	1.28844	0.545263	1
GO Molecular Function	norspermine:oxygen oxidoreductase activity	GO:0052894	1.28844	0.545263	1
GO Molecular Function	N1-acetylspermine:oxygen oxidoreductase (N1-acetylspermidine-forming) activity	GO:0052895	1.28844	0.545263	1
GO Molecular Function	lipoteichoic acid binding	GO:0070891	1.28844	0.545263	1
GO Molecular Function	neurotrophin p75 receptor binding	GO:0005166	1.09834	0.547088	1
GO Molecular Function	intracellular cGMP activated cation channel activity	GO:0005223	1.09834	0.547088	1
GO Molecular Function	neutral L-amino acid secondary active transmembrane transporter activity	GO:0005294	1.09834	0.547088	1
GO Molecular Function	potassium:chloride symporter activity	GO:0015379	1.09834	0.547088	1
GO Molecular Function	potassium ion symporter activity	GO:0022820	1.09834	0.547088	1
GO Molecular Function	helicase activity	GO:0004386	0.990018	0.548288	1
GO Molecular Function	heparan sulfate N-acetylglucosaminyltransferase activity	GO:0042328	1.00902	0.554311	1
GO Molecular Function	activating transcription factor binding	GO:0033613	0.987456	0.554731	1
GO Molecular Function	CDP-alcohol phosphatidyltransferase activity	GO:0017169	1.08063	0.555913	1
GO Molecular Function	high-density lipoprotein particle receptor activity	GO:0070506	1.08063	0.555913	1
GO Molecular Function	Arp2/3 complex binding	GO:0071933	1.03607	0.556241	1
GO Molecular Function	arrestin family protein binding	GO:1990763	1.03607	0.556241	1
GO Molecular Function	transcription factor activity, protein binding	GO:0000988	0.993422	0.556272	1
GO Molecular Function	ATP-dependent microtubule motor activity, plus-end-directed	GO:0008574	0.99176	0.556466	1
GO Molecular Function	phospholipid binding	GO:0005543	0.991722	0.556473	1
GO Molecular Function	Rab GTPase binding	GO:0017137	0.987131	0.556733	1
GO Molecular Function	lysophospholipase activity	GO:0004622	0.992576	0.557752	1
GO Molecular Function	angiotensin type I receptor activity	GO:0001596	1.24072	0.55884	1
GO Molecular Function	peroxisome matrix targeting signal-1 binding	GO:0005052	1.24072	0.55884	1
GO Molecular Function	N-acylneuraminate cytidylyltransferase activity	GO:0008781	1.24072	0.55884	1
GO Molecular Function	L-threonine transmembrane transporter activity	GO:0015195	1.24072	0.55884	1
GO Molecular Function	L-hydroxyproline transmembrane transporter activity	GO:0034590	1.24072	0.55884	1
GO Molecular Function	hepoxilin A3 synthase activity	GO:0051120	1.24072	0.55884	1
GO Molecular Function	RNA polymerase II sequence-specific DNA binding transcription factor binding	GO:0061629	1.24072	0.55884	1
GO Molecular Function	fructose binding	GO:0070061	1.24072	0.55884	1
GO Molecular Function	F-box domain binding	GO:1990444	1.24072	0.55884	1
GO Molecular Function	semaphorin receptor activity	GO:0017154	0.985278	0.559714	1
GO Molecular Function	transferase activity, transferring nitrogenous groups	GO:0016769	0.988508	0.560415	1
GO Molecular Function	exodeoxyribonuclease activity, producing 5'-phosphomonoesters	GO:0016895	1.02549	0.563202	1
GO Molecular Function	calcium-induced calcium release activity	GO:0048763	1.02549	0.563202	1
GO Molecular Function	tRNA-specific ribonuclease activity	GO:0004549	1.0075	0.563691	1
GO Molecular Function	endothelin B receptor binding	GO:0031708	1.0075	0.563691	1
GO Molecular Function	S-adenosylmethionine-dependent methyltransferase activity	GO:0008757	0.984674	0.563899	1
GO Molecular Function	tRNA (uracil) methyltransferase activity	GO:0016300	1.06347	0.564614	1
GO Molecular Function	aspartic endopeptidase activity, intramembrane cleaving	GO:0042500	1.06347	0.564614	1
GO Molecular Function	BRE binding	GO:0042835	1.06347	0.564614	1
GO Molecular Function	sugar:proton symporter activity	GO:0005351	0.997007	0.564954	1
GO Molecular Function	transforming growth factor beta binding	GO:0050431	0.980037	0.568965	1
GO Molecular Function	calcium-dependent protein serine/threonine kinase activity	GO:0009931	0.999983	0.569615	1
GO Molecular Function	thioesterase binding	GO:0031996	0.999983	0.569615	1
GO Molecular Function	retinal dehydrogenase activity	GO:0001758	1.01513	0.570097	1
GO Molecular Function	oligopeptide transporter activity	GO:0015198	1.01513	0.570097	1
GO Molecular Function	large conductance calcium-activated potassium channel activity	GO:0060072	0.991108	0.570226	1
GO Molecular Function	transcription cofactor binding	GO:0001221	0.978735	0.570595	1
GO Molecular Function	carbamoyl-phosphate synthase (ammonia) activity	GO:0004087	1.19641	0.572013	1
GO Molecular Function	carbamoyl-phosphate synthase (glutamine-hydrolyzing) activity	GO:0004088	1.19641	0.572013	1
GO Molecular Function	glutamate dehydrogenase (NAD+) activity	GO:0004352	1.19641	0.572013	1
GO Molecular Function	glutamate dehydrogenase [NAD(P)+] activity	GO:0004353	1.19641	0.572013	1
GO Molecular Function	polyamine oxidase activity	GO:0046592	1.19641	0.572013	1
GO Molecular Function	histone methyltransferase activity (H3-K9 specific)	GO:0046974	1.19641	0.572013	1
GO Molecular Function	spermine:oxygen oxidoreductase (spermidine-forming) activity	GO:0052901	1.19641	0.572013	1
GO Molecular Function	phosphatidylcholine-sterol O-acyltransferase activator activity	GO:0060228	1.19641	0.572013	1
GO Molecular Function	L-amino acid transmembrane transporter activity	GO:0015179	0.977293	0.572281	1
GO Molecular Function	transmembrane signaling receptor activity	GO:0004888	0.991865	0.572535	1
GO Molecular Function	BMP receptor binding	GO:0070700	0.981155	0.572802	1
GO Molecular Function	ligase activity, forming carbon-carbon bonds	GO:0016885	1.04686	0.573191	1
GO Molecular Function	phosphatidylinositol-3,5-bisphosphate 5-phosphatase activity	GO:0043813	1.04686	0.573191	1
GO Molecular Function	1,5-anhydro-D-fructose reductase activity	GO:0050571	1.04686	0.573191	1
GO Molecular Function	PTB domain binding	GO:0051425	1.04686	0.573191	1
GO Molecular Function	neurotransmitter transporter activity	GO:0005326	0.978086	0.574389	1
GO Molecular Function	RNA polymerase II transcription factor binding	GO:0001085	0.982568	0.575019	1
GO Molecular Function	acetylcholine receptor binding	GO:0033130	0.992576	0.575494	1
GO Molecular Function	neurotrophin TRKA receptor binding	GO:0005168	0.980471	0.576142	1
GO Molecular Function	mannosidase activity	GO:0015923	0.977067	0.577209	1
GO Molecular Function	carbohydrate binding	GO:0030246	0.982717	0.579244	1
GO Molecular Function	death domain binding	GO:0070513	0.975712	0.580885	1
GO Molecular Function	DNA binding, bending	GO:0008301	0.970998	0.581262	1
GO Molecular Function	bombesin receptor binding	GO:0031705	0.985278	0.581327	1
GO Molecular Function	N-methyltransferase activity	GO:0008170	0.975991	0.581449	1
GO Molecular Function	transcription factor activity, sequence-specific DNA binding transcription factor recruiting	GO:0001010	1.03075	0.581645	1
GO Molecular Function	N-acetylgalactosaminyl-proteoglycan 3-beta-glucuronosyltransferase activity	GO:0050510	1.03075	0.581645	1
GO Molecular Function	calcitonin family receptor activity	GO:0097642	1.03075	0.581645	1
GO Molecular Function	supercoiled DNA binding	GO:0097100	0.995033	0.583682	1
GO Molecular Function	protein kinase A regulatory subunit binding	GO:0034237	0.969437	0.583791	1
GO Molecular Function	1-alkyl-2-acetylglycerophosphocholine esterase activity	GO:0003847	1.15515	0.584791	1
GO Molecular Function	UDP-glucose:glycoprotein glucosyltransferase activity	GO:0003980	1.15515	0.584791	1
GO Molecular Function	carbonyl reductase (NADPH) activity	GO:0004090	1.15515	0.584791	1
GO Molecular Function	glutamine-fructose-6-phosphate transaminase (isomerizing) activity	GO:0004360	1.15515	0.584791	1
GO Molecular Function	alpha-1,4-glucosidase activity	GO:0004558	1.15515	0.584791	1
GO Molecular Function	JUN kinase kinase kinase activity	GO:0004706	1.15515	0.584791	1
GO Molecular Function	methionine synthase activity	GO:0008705	1.15515	0.584791	1
GO Molecular Function	calcium-independent phospholipase A2 activity	GO:0047499	1.15515	0.584791	1
GO Molecular Function	acetylcholine binding	GO:0042166	0.973821	0.585841	1
GO Molecular Function	calcium-dependent protein kinase activity	GO:0010857	0.978086	0.587113	1
GO Molecular Function	transcription factor binding	GO:0008134	0.988207	0.589122	1
GO Molecular Function	beta-galactoside alpha-2,6-sialyltransferase activity	GO:0003835	1.01513	0.589974	1
GO Molecular Function	pyruvate dehydrogenase (acetyl-transferring) kinase activity	GO:0004740	1.01513	0.589974	1
GO Molecular Function	beta-glucosidase activity	GO:0008422	1.01513	0.589974	1
GO Molecular Function	dolichyl-diphosphooligosaccharide-protein glycotransferase activity	GO:0004579	0.968192	0.590977	1
GO Molecular Function	myosin V binding	GO:0031489	0.968192	0.590977	1
GO Molecular Function	delta-catenin binding	GO:0070097	0.968192	0.590977	1
GO Molecular Function	dynein light chain binding	GO:0045503	0.962628	0.592368	1
GO Molecular Function	transcription coactivator binding	GO:0001223	0.96348	0.592584	1
GO Molecular Function	phosphatidate phosphatase activity	GO:0008195	0.960557	0.594771	1
GO Molecular Function	oxidoreductase activity, acting on paired donors, with incorporation or reduction of molecular oxygen	GO:0016705	0.973192	0.594777	1
GO Molecular Function	oxidoreductase activity, acting on paired donors, with incorporation or reduction of molecular oxygen, NAD(P)H as one donor, and incorporation of one atom of oxygen	GO:0016709	0.960175	0.595262	1
GO Molecular Function	unfolded protein binding	GO:0051082	0.965005	0.596257	1
GO Molecular Function	phosphatidylinositol binding	GO:0035091	0.98014	0.596529	1
GO Molecular Function	stem cell factor receptor binding	GO:0005173	0.975712	0.59699	1
GO Molecular Function	cobalamin binding	GO:0031419	0.975712	0.59699	1
GO Molecular Function	calcium ion transmembrane transporter activity	GO:0015085	0.97586	0.597037	1
GO Molecular Function	interleukin-33 receptor activity	GO:0002114	1.11665	0.597189	1
GO Molecular Function	alpha-ketoacid dehydrogenase activity	GO:0003826	1.11665	0.597189	1
GO Molecular Function	3-methyl-2-oxobutanoate dehydrogenase (2-methylpropanoyl-transferring) activity	GO:0003863	1.11665	0.597189	1
GO Molecular Function	arachidonate 12-lipoxygenase activity	GO:0004052	1.11665	0.597189	1
GO Molecular Function	oxo-acid-lyase activity	GO:0016833	1.11665	0.597189	1
GO Molecular Function	ISG15-specific protease activity	GO:0019785	1.11665	0.597189	1
GO Molecular Function	bradykinin receptor binding	GO:0031711	1.11665	0.597189	1
GO Molecular Function	inositol tetrakisphosphate 1-kinase activity	GO:0047325	1.11665	0.597189	1
GO Molecular Function	inositol-1,3,4-trisphosphate 6-kinase activity	GO:0052725	1.11665	0.597189	1
GO Molecular Function	inositol-1,3,4-trisphosphate 5-kinase activity	GO:0052726	1.11665	0.597189	1
GO Molecular Function	inositol-1,3,4,5,6-pentakisphosphate 1-phosphatase activity	GO:0052825	1.11665	0.597189	1
GO Molecular Function	inositol-1,3,4,6-tetrakisphosphate 6-phosphatase activity	GO:0052830	1.11665	0.597189	1
GO Molecular Function	inositol-1,3,4,6-tetrakisphosphate 1-phosphatase activity	GO:0052831	1.11665	0.597189	1
GO Molecular Function	inositol-3,4,6-trisphosphate 1-kinase activity	GO:0052835	1.11665	0.597189	1
GO Molecular Function	dihydrosphingosine-1-phosphate phosphatase activity	GO:0070780	1.11665	0.597189	1
GO Molecular Function	serpin family protein binding	GO:0097655	1.11665	0.597189	1
GO Molecular Function	phosphorylase kinase regulator activity	GO:0008607	0.999983	0.598179	1
GO Molecular Function	ATP-dependent 3'-5' DNA helicase activity	GO:0043140	0.999983	0.598179	1
GO Molecular Function	steroid dehydrogenase activity, acting on the CH-OH group of donors, NAD or NADP as acceptor	GO:0033764	0.957127	0.599582	1
GO Molecular Function	oligosaccharyl transferase activity	GO:0004576	0.957127	0.601142	1
GO Molecular Function	phosphatidylserine binding	GO:0001786	0.963109	0.601743	1
GO Molecular Function	Wnt-activated receptor activity	GO:0042813	0.957127	0.60207	1
GO Molecular Function	high-affinity glutamate transmembrane transporter activity	GO:0005314	0.96633	0.603539	1
GO Molecular Function	olfactory receptor activity	GO:0004984	0.957127	0.60416	1
GO Molecular Function	receptor antagonist activity	GO:0048019	0.952591	0.604185	1
GO Molecular Function	nitric-oxide synthase binding	GO:0050998	0.952591	0.604185	1
GO Molecular Function	protein anchor	GO:0043495	0.957127	0.604188	1
GO Molecular Function	inositol tetrakisphosphate phosphatase activity	GO:0052743	0.957127	0.604188	1
GO Molecular Function	Wnt-protein binding	GO:0017147	0.959869	0.604894	1
GO Molecular Function	ribonuclease P activity	GO:0004526	0.985278	0.60626	1
GO Molecular Function	C-C chemokine receptor activity	GO:0016493	0.985278	0.60626	1
GO Molecular Function	alpha-tubulin binding	GO:0043014	0.952938	0.608339	1
GO Molecular Function	amide transmembrane transporter activity	GO:0042887	0.948097	0.608759	1
GO Molecular Function	N-acetyllactosamine synthase activity	GO:0003945	1.08063	0.609216	1
GO Molecular Function	glutamate-cysteine ligase activity	GO:0004357	1.08063	0.609216	1
GO Molecular Function	methylenetetrahydrofolate dehydrogenase (NAD+) activity	GO:0004487	1.08063	0.609216	1
GO Molecular Function	methylglutaconyl-CoA hydratase activity	GO:0004490	1.08063	0.609216	1
GO Molecular Function	neolactotetraosylceramide alpha-2,3-sialyltransferase activity	GO:0004513	1.08063	0.609216	1
GO Molecular Function	protein-lysine 6-oxidase activity	GO:0004720	1.08063	0.609216	1
GO Molecular Function	thyrotropin-releasing hormone activity	GO:0008437	1.08063	0.609216	1
GO Molecular Function	A1 adenosine receptor binding	GO:0031686	1.08063	0.609216	1
GO Molecular Function	lipid-transporting ATPase activity	GO:0034040	1.08063	0.609216	1
GO Molecular Function	MHC class II protein binding	GO:0042289	1.08063	0.609216	1
GO Molecular Function	ADP-activated adenosine receptor activity	GO:0045032	1.08063	0.609216	1
GO Molecular Function	lactosylceramide alpha-2,3-sialyltransferase activity	GO:0047291	1.08063	0.609216	1
GO Molecular Function	myosin-light-chain-phosphatase activity	GO:0050115	1.08063	0.609216	1
GO Molecular Function	transcription factor activity, RNA polymerase II core promoter sequence-specific binding involved in preinitiation complex assembly	GO:0001075	0.957127	0.610016	1
GO Molecular Function	motor activity	GO:0003774	0.969071	0.610376	1
GO Molecular Function	ubiquitin binding	GO:0043130	0.960914	0.612392	1
GO Molecular Function	neurotransmitter binding	GO:0042165	0.943646	0.613304	1
GO Molecular Function	ATP-dependent helicase activity	GO:0008026	0.957127	0.613578	1
GO Molecular Function	DNA helicase activity	GO:0003678	0.947285	0.613856	1
GO Molecular Function	creatine kinase activity	GO:0004111	0.970998	0.614217	1
GO Molecular Function	C-C chemokine binding	GO:0019957	0.970998	0.614217	1
GO Molecular Function	MHC class I protein binding	GO:0042288	0.970998	0.614217	1
GO Molecular Function	3'-phosphoadenosine 5'-phosphosulfate binding	GO:0050656	0.970998	0.614217	1
GO Molecular Function	adiponectin binding	GO:0055100	0.970998	0.614217	1
GO Molecular Function	sialyltransferase activity	GO:0008373	0.948786	0.614561	1
GO Molecular Function	dystroglycan binding	GO:0002162	0.943646	0.61533	1
GO Molecular Function	high-density lipoprotein particle binding	GO:0008035	0.943646	0.61533	1
GO Molecular Function	calcium-transporting ATPase activity	GO:0005388	0.940995	0.616116	1
GO Molecular Function	serine C-palmitoyltransferase activity	GO:0004758	0.948097	0.616423	1
GO Molecular Function	calcium activated cation channel activity	GO:0005227	0.950735	0.617335	1
GO Molecular Function	nuclear hormone receptor binding	GO:0035257	0.968009	0.620598	1
GO Molecular Function	RNA polymerase II carboxy-terminal domain kinase activity	GO:0008353	0.937047	0.620826	1
GO Molecular Function	dynactin binding	GO:0034452	0.937047	0.620826	1
GO Molecular Function	tRNA-intron endonuclease activity	GO:0000213	1.04686	0.620885	1
GO Molecular Function	1-phosphatidylinositol-3-phosphate 5-kinase activity	GO:0000285	1.04686	0.620885	1
GO Molecular Function	3-oxoacyl-[acyl-carrier-protein] synthase activity	GO:0004315	1.04686	0.620885	1
GO Molecular Function	dopamine beta-monooxygenase activity	GO:0004500	1.04686	0.620885	1
GO Molecular Function	interleukin-1, Type I, activating receptor activity	GO:0004909	1.04686	0.620885	1
GO Molecular Function	glycerol channel activity	GO:0015254	1.04686	0.620885	1
GO Molecular Function	oxidoreductase activity, acting on the CH-NH2 group of donors, NAD or NADP as acceptor	GO:0016639	1.04686	0.620885	1
GO Molecular Function	MHC class I receptor activity	GO:0032393	1.04686	0.620885	1
GO Molecular Function	apolipoprotein A-I receptor activity	GO:0034188	1.04686	0.620885	1
GO Molecular Function	histone demethylase activity (H4-K20 specific)	GO:0035575	1.04686	0.620885	1
GO Molecular Function	enone reductase activity	GO:0035671	1.04686	0.620885	1
GO Molecular Function	lipoprotein transporter activity	GO:0042954	1.04686	0.620885	1
GO Molecular Function	ATP-activated adenosine receptor activity	GO:0045031	1.04686	0.620885	1
GO Molecular Function	1-alkylglycerophosphocholine O-acetyltransferase activity	GO:0047192	1.04686	0.620885	1
GO Molecular Function	phosphatidylserine-translocating ATPase activity	GO:0090556	1.04686	0.620885	1
GO Molecular Function	DNA topoisomerase activity	GO:0003916	0.957127	0.622049	1
GO Molecular Function	alpha2-adrenergic receptor activity	GO:0004938	0.957127	0.622049	1
GO Molecular Function	phospholipase activator activity	GO:0016004	0.957127	0.622049	1
GO Molecular Function	sulfur amino acid transmembrane transporter activity	GO:0000099	0.939237	0.622757	1
GO Molecular Function	patched binding	GO:0005113	0.939237	0.622757	1
GO Molecular Function	amide binding	GO:0033218	0.972436	0.626548	1
GO Molecular Function	ligand-dependent nuclear receptor transcription coactivator activity	GO:0030374	0.947157	0.626743	1
GO Molecular Function	protein N-terminus binding	GO:0047485	0.957887	0.62703	1
GO Molecular Function	phosphatidylinositol phosphate binding	GO:1901981	0.967024	0.627974	1
GO Molecular Function	cyclase regulator activity	GO:0010851	0.93054	0.62902	1
GO Molecular Function	brain-derived neurotrophic factor binding	GO:0048403	0.93054	0.62902	1
GO Molecular Function	calcium-dependent protein serine/threonine phosphatase activity	GO:0004723	0.943646	0.629758	1
GO Molecular Function	L-alanine transmembrane transporter activity	GO:0015180	0.943646	0.629758	1
GO Molecular Function	histone acetyltransferase activity (H4-K5 specific)	GO:0043995	0.943646	0.629758	1
GO Molecular Function	histone acetyltransferase activity (H4-K8 specific)	GO:0043996	0.943646	0.629758	1
GO Molecular Function	histone acetyltransferase activity (H4-K16 specific)	GO:0046972	0.943646	0.629758	1
GO Molecular Function	neuropeptide hormone activity	GO:0005184	0.93054	0.630196	1
GO Molecular Function	[heparan sulfate]-glucosamine 3-sulfotransferase 1 activity	GO:0008467	0.925399	0.630754	1
GO Molecular Function	phosphatidylinositol-5-phosphate binding	GO:0010314	0.926252	0.631184	1
GO Molecular Function	O-methyltransferase activity	GO:0008171	0.924122	0.63167	1
GO Molecular Function	cyclosporin A binding	GO:0016018	0.924122	0.63167	1
GO Molecular Function	macrophage colony-stimulating factor receptor binding	GO:0005157	1.01513	0.632205	1
GO Molecular Function	nicotinamide N-methyltransferase activity	GO:0008112	1.01513	0.632205	1
GO Molecular Function	queuine tRNA-ribosyltransferase activity	GO:0008479	1.01513	0.632205	1
GO Molecular Function	thrombin-activated receptor activity	GO:0015057	1.01513	0.632205	1
GO Molecular Function	metallochaperone activity	GO:0016530	1.01513	0.632205	1
GO Molecular Function	pyridine N-methyltransferase activity	GO:0030760	1.01513	0.632205	1
GO Molecular Function	L-glutamine aminotransferase activity	GO:0070548	1.01513	0.632205	1
GO Molecular Function	pre-mRNA binding	GO:0036002	0.934868	0.633232	1
GO Molecular Function	acyl-CoA hydrolase activity	GO:0047617	0.922003	0.63521	1
GO Molecular Function	alcohol binding	GO:0043178	0.946981	0.635248	1
GO Molecular Function	nucleoside-triphosphatase regulator activity	GO:0060589	0.976012	0.635991	1
GO Molecular Function	glycolipid binding	GO:0051861	0.917793	0.637016	1
GO Molecular Function	inositol 1,4,5-trisphosphate-sensitive calcium-release channel activity	GO:0005220	0.93054	0.637343	1
GO Molecular Function	norepinephrine binding	GO:0051380	0.93054	0.637343	1
GO Molecular Function	ATP-dependent DNA helicase activity	GO:0004003	0.924122	0.637833	1
GO Molecular Function	sodium ion binding	GO:0031402	0.920947	0.641618	1
GO Molecular Function	vitamin D binding	GO:0005499	0.911549	0.642311	1
GO Molecular Function	ubiquitin-ubiquitin ligase activity	GO:0034450	0.911549	0.642311	1
GO Molecular Function	long-chain fatty acid transporter activity	GO:0005324	0.985278	0.643187	1
GO Molecular Function	cyclin-dependent protein kinase activating kinase activity	GO:0019912	0.985278	0.643187	1
GO Molecular Function	transforming growth factor beta receptor activity, type III	GO:0070123	0.985278	0.643187	1
GO Molecular Function	alpha-glucosidase activity	GO:0090599	0.985278	0.643187	1
GO Molecular Function	amino acid transmembrane transporter activity	GO:0015171	0.945549	0.644695	1
GO Molecular Function	NADPH-hemoprotein reductase activity	GO:0003958	0.917793	0.644806	1
GO Molecular Function	myosin light chain kinase activity	GO:0004687	0.917793	0.644806	1
GO Molecular Function	folic acid binding	GO:0005542	0.917793	0.644806	1
GO Molecular Function	WW domain binding	GO:0050699	0.92285	0.644855	1
GO Molecular Function	retinal binding	GO:0016918	0.90539	0.647373	1
GO Molecular Function	transmembrane receptor protein tyrosine kinase activity	GO:0004714	0.951013	0.649057	1
GO Molecular Function	oxidoreductase activity, acting on the aldehyde or oxo group of donors	GO:0016903	0.926862	0.650159	1
GO Molecular Function	GDP-dissociation inhibitor activity	GO:0005092	0.899314	0.652749	1
GO Molecular Function	nucleoside kinase activity	GO:0019206	0.899314	0.652749	1
GO Molecular Function	neurotrophin TRK receptor binding	GO:0005167	0.90539	0.652838	1
GO Molecular Function	bubble DNA binding	GO:0000405	0.897306	0.653345	1
GO Molecular Function	DNA ligase (ATP) activity	GO:0003910	0.957127	0.653841	1
GO Molecular Function	long-chain-acyl-CoA dehydrogenase activity	GO:0004466	0.957127	0.653841	1
GO Molecular Function	phosphogluconate dehydrogenase (decarboxylating) activity	GO:0004616	0.957127	0.653841	1
GO Molecular Function	Ran guanyl-nucleotide exchange factor activity	GO:0005087	0.957127	0.653841	1
GO Molecular Function	D-serine ammonia-lyase activity	GO:0008721	0.957127	0.653841	1
GO Molecular Function	citrate transmembrane transporter activity	GO:0015137	0.957127	0.653841	1
GO Molecular Function	threonine racemase activity	GO:0018114	0.957127	0.653841	1
GO Molecular Function	serine racemase activity	GO:0030378	0.957127	0.653841	1
GO Molecular Function	3'-tRNA processing endoribonuclease activity	GO:0042781	0.957127	0.653841	1
GO Molecular Function	methylumbelliferyl-acetate deacetylase activity	GO:0047374	0.957127	0.653841	1
GO Molecular Function	methionine adenosyltransferase regulator activity	GO:0048270	0.957127	0.653841	1
GO Molecular Function	N-acetylglucosamine deacetylase activity	GO:0050119	0.957127	0.653841	1
GO Molecular Function	transmembrane receptor protein serine/threonine kinase activity	GO:0004675	0.915285	0.654896	1
GO Molecular Function	metalloendopeptidase inhibitor activity	GO:0008191	0.90539	0.656406	1
GO Molecular Function	steroid dehydrogenase activity	GO:0016229	0.90133	0.657074	1
GO Molecular Function	ion channel inhibitor activity	GO:0008200	0.925719	0.657349	1
GO Molecular Function	phosphatidylinositol bisphosphate binding	GO:1902936	0.949726	0.657538	1
GO Molecular Function	retromer complex binding	GO:1905394	0.893318	0.659366	1
GO Molecular Function	channel inhibitor activity	GO:0016248	0.926001	0.659536	1
GO Molecular Function	vitamin binding	GO:0019842	0.934868	0.65955	1
GO Molecular Function	structural constituent of eye lens	GO:0005212	0.897306	0.661277	1
GO Molecular Function	peptidase activator activity involved in apoptotic process	GO:0016505	0.887402	0.66298	1
GO Molecular Function	substrate-specific transporter activity	GO:0022892	0.981325	0.663063	1
GO Molecular Function	RNA cap binding	GO:0000339	0.890943	0.663553	1
GO Molecular Function	glutamate binding	GO:0016595	0.890943	0.663553	1
GO Molecular Function	transferase activity, transferring amino-acyl groups	GO:0016755	0.890943	0.663553	1
GO Molecular Function	scaffold protein binding	GO:0097110	0.932699	0.66388	1
GO Molecular Function	leucine-tRNA ligase activity	GO:0004823	0.93054	0.664178	1
GO Molecular Function	N-acetyllactosaminide beta-1,6-N-acetylglucosaminyltransferase activity	GO:0008109	0.93054	0.664178	1
GO Molecular Function	glycogen phosphorylase activity	GO:0008184	0.93054	0.664178	1
GO Molecular Function	oxidoreductase activity, acting on the CH-NH group of donors, oxygen as acceptor	GO:0016647	0.93054	0.664178	1
GO Molecular Function	phosphatidylinositol N-acetylglucosaminyltransferase activity	GO:0017176	0.93054	0.664178	1
GO Molecular Function	arachidonate 15-lipoxygenase activity	GO:0050473	0.93054	0.664178	1
GO Molecular Function	tyrosine binding	GO:0072545	0.93054	0.664178	1
GO Molecular Function	3' overhang single-stranded DNA endodeoxyribonuclease activity	GO:1990599	0.93054	0.664178	1
GO Molecular Function	oxidoreductase activity, acting on NAD(P)H, heme protein as acceptor	GO:0016653	0.881564	0.66507	1
GO Molecular Function	annealing activity	GO:0097617	0.881564	0.66507	1
GO Molecular Function	GTPase activator activity	GO:0005096	0.968029	0.665437	1
GO Molecular Function	RNA polymerase II transcription corepressor activity	GO:0001106	0.914901	0.665437	1
GO Molecular Function	9-cis retinoic acid receptor activity	GO:0004886	0.881564	0.666464	1
GO Molecular Function	lipase activator activity	GO:0060229	0.881564	0.666464	1
GO Molecular Function	protein-hormone receptor activity	GO:0016500	0.881564	0.668018	1
GO Molecular Function	opioid receptor binding	GO:0031628	0.881564	0.668018	1
GO Molecular Function	sugar transmembrane transporter activity	GO:0051119	0.90539	0.668031	1
GO Molecular Function	voltage-gated chloride channel activity	GO:0005247	0.873899	0.670823	1
GO Molecular Function	nitric-oxide synthase regulator activity	GO:0030235	0.873899	0.670823	1
GO Molecular Function	estrogen receptor activity	GO:0030284	0.873899	0.670823	1
GO Molecular Function	modified amino acid binding	GO:0072341	0.933222	0.673214	1
GO Molecular Function	nuclear export signal receptor activity	GO:0005049	0.870115	0.673442	1
GO Molecular Function	alpha-2A adrenergic receptor binding	GO:0031694	0.870115	0.673442	1
GO Molecular Function	acrosin binding	GO:0032190	0.870115	0.673442	1
GO Molecular Function	type III transforming growth factor beta receptor binding	GO:0034714	0.870115	0.673442	1
GO Molecular Function	beta-adrenergic receptor kinase activity	GO:0047696	0.870115	0.673442	1
GO Molecular Function	DNA primase activity	GO:0003896	0.90539	0.674205	1
GO Molecular Function	isocitrate dehydrogenase activity	GO:0004448	0.90539	0.674205	1
GO Molecular Function	O-phospho-L-serine:2-oxoglutarate aminotransferase activity	GO:0004648	0.90539	0.674205	1
GO Molecular Function	urea channel activity	GO:0015265	0.90539	0.674205	1
GO Molecular Function	N6-threonylcarbomyladenosine methylthiotransferase activity	GO:0035598	0.90539	0.674205	1
GO Molecular Function	long-chain fatty acyl-CoA binding	GO:0036042	0.90539	0.674205	1
GO Molecular Function	ATP-dependent 5'-3' DNA helicase activity	GO:0043141	0.90539	0.674205	1
GO Molecular Function	angiostatin binding	GO:0043532	0.90539	0.674205	1
GO Molecular Function	tRNA (N(6)-L-threonylcarbamoyladenosine(37)-C(2))-methylthiotransferase	GO:0061712	0.90539	0.674205	1
GO Molecular Function	chromatin binding	GO:0003682	0.971494	0.675497	1
GO Molecular Function	ion transmembrane transporter activity	GO:0015075	0.977067	0.676073	1
GO Molecular Function	hydrolase activity, acting on glycosyl bonds	GO:0016798	0.935264	0.67638	1
GO Molecular Function	clathrin light chain binding	GO:0032051	0.866365	0.676503	1
GO Molecular Function	sphingosine-1-phosphate phosphatase activity	GO:0042392	0.866365	0.676503	1
GO Molecular Function	protein C-terminus binding	GO:0008022	0.952787	0.676585	1
GO Molecular Function	insulin binding	GO:0043559	0.870115	0.677938	1
GO Molecular Function	adenylate cyclase binding	GO:0008179	0.891997	0.681025	1
GO Molecular Function	ATPase activity, coupled to movement of substances	GO:0043492	0.93836	0.681125	1
GO Molecular Function	transmembrane receptor protein kinase activity	GO:0019199	0.943646	0.68205	1
GO Molecular Function	neurotrophin receptor activity	GO:0005030	0.85896	0.682111	1
GO Molecular Function	phosphatidylinositol transporter activity	GO:0008526	0.85896	0.682111	1
GO Molecular Function	chondroitin 4-sulfotransferase activity	GO:0047756	0.85896	0.682111	1
GO Molecular Function	DNA ligase activity	GO:0003909	0.881564	0.683934	1
GO Molecular Function	cholinesterase activity	GO:0004104	0.881564	0.683934	1
GO Molecular Function	glutamate decarboxylase activity	GO:0004351	0.881564	0.683934	1
GO Molecular Function	proline:sodium symporter activity	GO:0005298	0.881564	0.683934	1
GO Molecular Function	carnitine O-acyltransferase activity	GO:0016406	0.881564	0.683934	1
GO Molecular Function	histone methyltransferase activity (H4-R3 specific)	GO:0044020	0.881564	0.683934	1
GO Molecular Function	rRNA (guanosine-2'-O-)-methyltransferase activity	GO:0070039	0.881564	0.683934	1
GO Molecular Function	leptin receptor binding	GO:1990460	0.881564	0.683934	1
GO Molecular Function	steroid hormone receptor binding	GO:0035258	0.936543	0.68398	1
GO Molecular Function	transmembrane receptor activity	GO:0099600	0.977583	0.684482	1
GO Molecular Function	insulin-like growth factor I binding	GO:0031994	0.873899	0.685812	1
GO Molecular Function	receptor regulator activity	GO:0030545	0.929733	0.687009	1
GO Molecular Function	primary amine oxidase activity	GO:0008131	0.848087	0.687041	1
GO Molecular Function	glutamate:sodium symporter activity	GO:0015501	0.848087	0.687041	1
GO Molecular Function	ephrin receptor activity	GO:0005003	0.894402	0.687153	1
GO Molecular Function	calcium-dependent protein binding	GO:0048306	0.911876	0.689865	1
GO Molecular Function	inositol hexakisphosphate binding	GO:0000822	0.85896	0.693372	1
GO Molecular Function	calcium-dependent protein kinase regulator activity	GO:0010858	0.85896	0.693372	1
GO Molecular Function	apolipoprotein receptor activity	GO:0030226	0.85896	0.693372	1
GO Molecular Function	alpha-1B adrenergic receptor binding	GO:0031692	0.85896	0.693372	1
GO Molecular Function	heterotrimeric G-protein binding	GO:0032795	0.85896	0.693372	1
GO Molecular Function	BLOC-2 complex binding	GO:0036461	0.85896	0.693372	1
GO Molecular Function	1-acylglycerophosphocholine O-acyltransferase activity	GO:0047184	0.85896	0.693372	1
GO Molecular Function	SUMO-specific endopeptidase activity	GO:0070139	0.85896	0.693372	1
GO Molecular Function	galactose binding	GO:0005534	0.837486	0.693664	1
GO Molecular Function	oxalate transmembrane transporter activity	GO:0019531	0.837486	0.693664	1
GO Molecular Function	misfolded protein binding	GO:0051787	0.837486	0.693664	1
GO Molecular Function	oxidoreductase activity, acting on the CH-NH2 group of donors, oxygen as acceptor	GO:0016641	0.85896	0.694393	1
GO Molecular Function	protein binding involved in protein folding	GO:0044183	0.85896	0.694393	1
GO Molecular Function	ligand-gated ion channel activity	GO:0015276	0.940515	0.697742	1
GO Molecular Function	AMP-activated protein kinase activity	GO:0004679	0.827147	0.70017	1
GO Molecular Function	Ran GTPase binding	GO:0008536	0.876439	0.700633	1
GO Molecular Function	pyrophosphatase activity	GO:0016462	0.971264	0.701003	1
GO Molecular Function	biotin carboxylase activity	GO:0004075	0.837486	0.702528	1
GO Molecular Function	lactate dehydrogenase activity	GO:0004457	0.837486	0.702528	1
GO Molecular Function	hydrogen:amino acid symporter activity	GO:0005280	0.837486	0.702528	1
GO Molecular Function	histone methyltransferase activity (H4-K20 specific)	GO:0042799	0.837486	0.702528	1
GO Molecular Function	nucleoside phosphate kinase activity	GO:0050145	0.837486	0.702528	1
GO Molecular Function	cAMP-dependent protein kinase activity	GO:0004691	0.830565	0.703813	1
GO Molecular Function	ErbB-3 class receptor binding	GO:0043125	0.830565	0.703813	1
GO Molecular Function	protein tyrosine/threonine phosphatase activity	GO:0008330	0.81706	0.706562	1
GO Molecular Function	voltage-gated potassium channel activity	GO:0005249	0.931115	0.708007	1
GO Molecular Function	N-acetylgalactosamine 4-O-sulfotransferase activity	GO:0001537	0.823757	0.709058	1
GO Molecular Function	miRNA binding	GO:0035198	0.851681	0.709151	1
GO Molecular Function	GTPase binding	GO:0051020	0.954518	0.709937	1
GO Molecular Function	hydrolase activity, acting on acid anhydrides, in phosphorus-containing anhydrides	GO:0016818	0.969778	0.710168	1
GO Molecular Function	retinol dehydrogenase activity	GO:0004745	0.832284	0.71101	1
GO Molecular Function	ligase activity, forming phosphoric ester bonds	GO:0016886	0.81706	0.711411	1
GO Molecular Function	glucuronylgalactosylproteoglycan 4-beta-N-acetylgalactosaminyltransferase activity	GO:0047237	0.81706	0.711411	1
GO Molecular Function	RNA uridylyltransferase activity	GO:0050265	0.81706	0.711411	1
GO Molecular Function	FBXO family protein binding	GO:0098770	0.81706	0.711411	1
GO Molecular Function	solute:sodium symporter activity	GO:0015370	0.891832	0.712787	1
GO Molecular Function	double-stranded methylated DNA binding	GO:0010385	0.807215	0.712839	1
GO Molecular Function	protein kinase A binding	GO:0051018	0.904279	0.71325	1
GO Molecular Function	type II activin receptor binding	GO:0070699	0.81706	0.714231	1
GO Molecular Function	hydrolase activity, acting on acid anhydrides	GO:0016817	0.969037	0.714697	1
GO Molecular Function	phosphatase activator activity	GO:0019211	0.852713	0.715659	1
GO Molecular Function	oxidoreductase activity, acting on the CH-NH2 group of donors	GO:0016638	0.844524	0.716661	1
GO Molecular Function	glial cell-derived neurotrophic factor receptor activity	GO:0016167	0.797606	0.719002	1
GO Molecular Function	bile acid binding	GO:0032052	0.797606	0.719002	1
GO Molecular Function	poly(A) binding	GO:0008143	0.849623	0.719122	1
GO Molecular Function	siRNA binding	GO:0035197	0.81047	0.719333	1
GO Molecular Function	NAD-dependent histone deacetylase activity (H3-K14 specific)	GO:0032041	0.822072	0.719989	1
GO Molecular Function	nicotinamide-nucleotide adenylyltransferase activity	GO:0000309	0.797606	0.720028	1
GO Molecular Function	L-serine ammonia-lyase activity	GO:0003941	0.797606	0.720028	1
GO Molecular Function	amine transmembrane transporter activity	GO:0005275	0.797606	0.720028	1
GO Molecular Function	L-cystine transmembrane transporter activity	GO:0015184	0.797606	0.720028	1
GO Molecular Function	oxidoreductase activity, acting on a sulfur group of donors, quinone or similar compound as acceptor	GO:0016672	0.797606	0.720028	1
GO Molecular Function	protein tag	GO:0031386	0.797606	0.720028	1
GO Molecular Function	choline binding	GO:0033265	0.797606	0.720028	1
GO Molecular Function	AP-3 adaptor complex binding	GO:0035651	0.797606	0.720028	1
GO Molecular Function	co-SMAD binding	GO:0070410	0.846556	0.722556	1
GO Molecular Function	SH2 domain binding	GO:0042169	0.876243	0.72277	1
GO Molecular Function	GTPase regulator activity	GO:0030695	0.956378	0.72359	1
GO Molecular Function	immunoglobulin binding	GO:0019865	0.803987	0.724364	1
GO Molecular Function	tubulin binding	GO:0015631	0.950398	0.724752	1
GO Molecular Function	pantothenate kinase activity	GO:0004594	0.788222	0.725054	1
GO Molecular Function	neurotrophin TRKC receptor binding	GO:0005170	0.788222	0.725054	1
GO Molecular Function	nucleoside-triphosphatase activity	GO:0017111	0.966293	0.725308	1
GO Molecular Function	histone deacetylase binding	GO:0042826	0.925073	0.727161	1
GO Molecular Function	sodium:amino acid symporter activity	GO:0005283	0.825109	0.72719	1
GO Molecular Function	actin-dependent ATPase activity	GO:0030898	0.825109	0.72719	1
GO Molecular Function	oxidoreductase activity, acting on peroxide as acceptor	GO:0016684	0.865009	0.727403	1
GO Molecular Function	transferase activity, transferring alkyl or aryl (other than methyl) groups	GO:0016765	0.865009	0.727403	1
GO Molecular Function	transmembrane receptor protein serine/threonine kinase binding	GO:0070696	0.865009	0.727403	1
GO Molecular Function	3-hydroxyanthranilate 3,4-dioxygenase activity	GO:0000334	0.779057	0.728389	1
GO Molecular Function	alpha-1,3-mannosylglycoprotein 4-beta-N-acetylglucosaminyltransferase activity	GO:0008454	0.779057	0.728389	1
GO Molecular Function	type 1 melanocortin receptor binding	GO:0070996	0.779057	0.728389	1
GO Molecular Function	voltage-gated potassium channel activity involved in bundle of His cell action potential repolarization	GO:0086087	0.779057	0.728389	1
GO Molecular Function	voltage-gated potassium channel activity involved in SA node cell action potential repolarization	GO:0086090	0.779057	0.728389	1
GO Molecular Function	Lys48-specific deubiquitinase activity	GO:1990380	0.779057	0.728389	1
GO Molecular Function	lipid phosphatase activity	GO:0042577	0.812108	0.728759	1
GO Molecular Function	transcription factor activity, transcription factor recruiting	GO:0001134	0.840488	0.729337	1
GO Molecular Function	chemokine activity	GO:0008009	0.840488	0.729337	1
GO Molecular Function	sugar-phosphatase activity	GO:0050308	0.779057	0.730996	1
GO Molecular Function	pyruvate transmembrane transporter activity	GO:0050833	0.779057	0.730996	1
GO Molecular Function	tetrapyrrole binding	GO:0046906	0.910611	0.731772	1
GO Molecular Function	ribosome binding	GO:0043022	0.856763	0.732005	1
GO Molecular Function	metallocarboxypeptidase activity	GO:0004181	0.837486	0.732684	1
GO Molecular Function	ribonucleoprotein complex binding	GO:0043021	0.89162	0.732822	1
GO Molecular Function	glutamate receptor binding	GO:0035254	0.869247	0.732949	1
GO Molecular Function	dopamine neurotransmitter receptor activity	GO:0004952	0.791325	0.734212	1
GO Molecular Function	cation:amino acid symporter activity	GO:0005416	0.827147	0.734845	1
[truncated: 17,091 more rows]
