# Supplementary material for: IFNγ activates an immune-like regulatory network in the cardiac vascular endothelium
Source: J Mol Cell Cardiol Plus. 2025 Feb 19;11:100289. doi: 10.1016/j.jmccpl.2025.100289 (PMC11919396; doi:10.1016/j.jmccpl.2025.100289)
Supplement: Table S7 — Differential transcription factor binding with TOBIAS. This table contains the results from the TOBIAS differential transcription factor binding analysis. The columns describe the UDID (unique differentiation identifier) for the CVPC line, the MotifID from HOCOMOCO database, and the FoldChange and Pvalue computed by TOBIAS. [file mmc8.xlsx]

## Sheet: TableS7_tobias
UDID	MotifID	FoldChange	Pvalue
UDID006	AHR_HUMAN.H11MO.0.B	-0.04793	3.53205e-43
UDID006	AIRE_HUMAN.H11MO.0.C	-0.06642	7.13541e-96
UDID006	ALX1_HUMAN.H11MO.0.B	-0.0718	3.5448e-100
UDID006	ANDR_HUMAN.H11MO.0.A	-0.08752	1.90306e-123
UDID006	AP2A_HUMAN.H11MO.0.A	0.03487	6.66036e-84
UDID006	AP2B_HUMAN.H11MO.0.B	-0.06529	1.54071e-103
UDID006	AP2C_HUMAN.H11MO.0.A	0.01305	1.5908e-44
UDID006	ARI5B_HUMAN.H11MO.0.C	-0.03718	7.98114e-64
UDID006	ARNT_HUMAN.H11MO.0.B	-0.02656	5.01338e-26
UDID006	ASCL1_HUMAN.H11MO.0.A	0.03748	1.54996e-82
UDID006	ATF1_HUMAN.H11MO.0.B	-0.26237	3.15881e-127
UDID006	ATF2_HUMAN.H11MO.0.B	-0.14024	5.50531e-123
UDID006	ATF3_HUMAN.H11MO.0.A	-0.24829	6.99486e-133
UDID006	ATF4_HUMAN.H11MO.0.A	-0.12543	3.52413e-121
UDID006	ATF6A_HUMAN.H11MO.0.B	-0.17131	1.47702e-119
UDID006	ATOH1_HUMAN.H11MO.0.B	-0.02847	1.37833e-77
UDID006	BACH1_HUMAN.H11MO.0.A	0.04782	2.27588e-86
UDID006	BACH2_HUMAN.H11MO.0.A	0.03105	4.73551e-71
UDID006	BATF3_HUMAN.H11MO.0.B	-0.25989	3.22206e-165
UDID006	BATF_HUMAN.H11MO.0.A	-0.11642	8.55304e-129
UDID006	BC11A_HUMAN.H11MO.0.A	-0.13951	9.47703e-157
UDID006	BCL6_HUMAN.H11MO.0.A	0.01423	1.15366e-45
UDID006	BHA15_HUMAN.H11MO.0.B	0.0142	1.06085e-53
UDID006	BHE40_HUMAN.H11MO.0.A	-0.13024	4.51601e-103
UDID006	BMAL1_HUMAN.H11MO.0.A	-0.09044	8.62194e-99
UDID006	BRAC_HUMAN.H11MO.0.A	-0.01385	2.93369e-36
UDID006	CDX1_HUMAN.H11MO.0.C	-0.09136	1.12986e-114
UDID006	CDX2_HUMAN.H11MO.0.A	-0.06263	1.28064e-94
UDID006	CEBPA_HUMAN.H11MO.0.A	-0.14495	8.99099e-125
UDID006	CEBPB_HUMAN.H11MO.0.A	-0.16765	1.67413e-128
UDID006	CEBPD_HUMAN.H11MO.0.C	-0.1427	1.42361e-118
UDID006	CEBPE_HUMAN.H11MO.0.A	-0.10793	3.61151e-103
UDID006	CEBPG_HUMAN.H11MO.0.B	-0.13387	4.91574e-127
UDID006	CLOCK_HUMAN.H11MO.0.C	-0.01931	8.77171e-51
UDID006	COE1_HUMAN.H11MO.0.A	0.02513	6.06938e-69
UDID006	COT1_HUMAN.H11MO.0.C	0.00028	0.733995
UDID006	COT2_HUMAN.H11MO.0.A	0.00724	8.42633e-25
UDID006	CREB1_HUMAN.H11MO.0.A	-0.25382	1.78385e-129
UDID006	CREM_HUMAN.H11MO.0.C	-0.13625	9.50085e-115
UDID006	CRX_HUMAN.H11MO.0.B	-0.08674	1.25789e-106
UDID006	CTCFL_HUMAN.H11MO.0.A	0.07278	6.22685e-118
UDID006	CTCF_HUMAN.H11MO.0.A	0.12386	6.50426e-144
UDID006	CUX1_HUMAN.H11MO.0.C	-0.02495	2.67977e-26
UDID006	DBP_HUMAN.H11MO.0.B	-0.11929	1.74063e-115
UDID006	DLX3_HUMAN.H11MO.0.C	0.00559	3.35734e-09
UDID006	DUX4_HUMAN.H11MO.0.A	-0.07722	8.47795e-98
UDID006	E2F1_HUMAN.H11MO.0.A	-0.08049	4.27956e-120
UDID006	E2F2_HUMAN.H11MO.0.B	-0.0852	1.00547e-81
UDID006	E2F3_HUMAN.H11MO.0.A	0.00537	1.90452e-23
UDID006	E2F4_HUMAN.H11MO.0.A	-0.14392	8.98088e-147
UDID006	E2F5_HUMAN.H11MO.0.B	-0.07528	1.97934e-74
UDID006	E2F6_HUMAN.H11MO.0.A	-0.0176	1.18766e-66
UDID006	E2F7_HUMAN.H11MO.0.B	-0.06599	3.98262e-123
UDID006	EGR1_HUMAN.H11MO.0.A	-0.09496	1.04255e-141
UDID006	EGR2_HUMAN.H11MO.0.A	-0.06694	1.6177e-135
UDID006	EHF_HUMAN.H11MO.0.B	-0.00374	7.68993e-11
UDID006	ELF1_HUMAN.H11MO.0.A	-0.05093	4.696e-89
UDID006	ELF2_HUMAN.H11MO.0.C	-0.06129	2.02326e-100
UDID006	ELF3_HUMAN.H11MO.0.A	0.00544	1.98453e-19
UDID006	ELF5_HUMAN.H11MO.0.A	0.00936	2.52703e-34
UDID006	ELK1_HUMAN.H11MO.0.B	-0.12051	2.43247e-119
UDID006	ELK4_HUMAN.H11MO.0.A	-0.1637	3.01507e-127
UDID006	EPAS1_HUMAN.H11MO.0.B	-0.02234	7.19004e-21
UDID006	ERG_HUMAN.H11MO.0.A	0.01944	3.27824e-68
UDID006	ERR1_HUMAN.H11MO.0.A	0.04335	3.89264e-75
UDID006	ERR2_HUMAN.H11MO.0.A	0.03307	4.13629e-61
UDID006	ERR3_HUMAN.H11MO.0.B	0.00898	3.10076e-20
UDID006	ESR1_HUMAN.H11MO.0.A	0.04816	5.39522e-86
UDID006	ESR2_HUMAN.H11MO.0.A	0.04406	5.1969e-80
UDID006	ETS1_HUMAN.H11MO.0.A	-0.0223	3.36e-62
UDID006	ETS2_HUMAN.H11MO.0.B	-0.00273	4.05487e-14
UDID006	ETV1_HUMAN.H11MO.0.A	-0.07392	5.45457e-103
UDID006	ETV2_HUMAN.H11MO.0.B	0.00945	4.06456e-34
UDID006	ETV4_HUMAN.H11MO.0.B	0.03382	4.46469e-89
UDID006	ETV5_HUMAN.H11MO.0.C	0.0109	2.29339e-52
UDID006	EVI1_HUMAN.H11MO.0.B	-0.11653	2.32281e-121
UDID006	FEV_HUMAN.H11MO.0.B	-0.01952	4.95275e-57
UDID006	FEZF1_HUMAN.H11MO.0.C	-0.00266	4.81525e-07
UDID006	FLI1_HUMAN.H11MO.0.A	0.02365	1.56847e-88
UDID006	FOSB_HUMAN.H11MO.0.A	0.02212	1.26955e-60
UDID006	FOSL1_HUMAN.H11MO.0.A	0.0224	3.40278e-67
UDID006	FOSL2_HUMAN.H11MO.0.A	0.02212	9.56063e-58
UDID006	FOS_HUMAN.H11MO.0.A	0.02145	2.80483e-56
UDID006	FOXA1_HUMAN.H11MO.0.A	-0.06095	2.94135e-101
UDID006	FOXA2_HUMAN.H11MO.0.A	-0.04884	6.26209e-92
UDID006	FOXA3_HUMAN.H11MO.0.B	-0.06572	6.21489e-106
UDID006	FOXC1_HUMAN.H11MO.0.C	-0.09883	1.89725e-124
UDID006	FOXH1_HUMAN.H11MO.0.A	-0.05303	3.65708e-85
UDID006	FOXI1_HUMAN.H11MO.0.B	-0.13167	6.99491e-118
UDID006	FOXJ2_HUMAN.H11MO.0.C	-0.0825	3.12751e-119
UDID006	FOXJ3_HUMAN.H11MO.0.A	-0.11938	2.29933e-141
UDID006	FOXK1_HUMAN.H11MO.0.A	-0.09738	4.37027e-131
UDID006	FOXM1_HUMAN.H11MO.0.A	-0.05038	1.46282e-98
UDID006	FOXO1_HUMAN.H11MO.0.A	-0.06517	3.13852e-111
UDID006	FOXO3_HUMAN.H11MO.0.B	-0.06847	6.5782e-112
UDID006	FOXO4_HUMAN.H11MO.0.C	-0.09492	1.02596e-115
UDID006	FOXP1_HUMAN.H11MO.0.A	-0.1026	1.26764e-126
UDID006	FOXP2_HUMAN.H11MO.0.C	-0.07613	6.17475e-109
UDID006	FOXQ1_HUMAN.H11MO.0.C	-0.10518	2.97363e-123
UDID006	GABPA_HUMAN.H11MO.0.A	-0.10575	1.35499e-117
UDID006	GATA1_HUMAN.H11MO.0.A	-0.14009	5.06793e-131
UDID006	GATA2_HUMAN.H11MO.0.A	-0.13512	3.48827e-128
UDID006	GATA3_HUMAN.H11MO.0.A	-0.13782	7.53398e-141
UDID006	GATA4_HUMAN.H11MO.0.A	-0.16786	1.48029e-139
UDID006	GATA6_HUMAN.H11MO.0.A	-0.17941	6.2494e-145
UDID006	GCR_HUMAN.H11MO.0.A	0.0105	1.50871e-24
UDID006	GFI1B_HUMAN.H11MO.0.A	-0.01138	2.80525e-32
UDID006	GFI1_HUMAN.H11MO.0.C	-0.01802	6.8965e-48
UDID006	GLI3_HUMAN.H11MO.0.B	-0.05147	2.17736e-83
UDID006	GRHL2_HUMAN.H11MO.0.A	0.0156	1.59862e-28
UDID006	HEN1_HUMAN.H11MO.0.C	0.02242	5.23967e-71
UDID006	HIC1_HUMAN.H11MO.0.C	-0.0053	4.65203e-09
UDID006	HIF1A_HUMAN.H11MO.0.C	-0.01451	5.52256e-14
UDID006	HINFP_HUMAN.H11MO.0.C	-0.03628	6.3782e-36
UDID006	HLF_HUMAN.H11MO.0.C	-0.1528	1.84355e-112
UDID006	HNF1A_HUMAN.H11MO.0.C	-0.09445	2.22042e-112
UDID006	HNF1B_HUMAN.H11MO.0.A	-0.07827	1.1812e-105
UDID006	HNF4A_HUMAN.H11MO.0.A	0.02052	2.3121e-52
UDID006	HNF4G_HUMAN.H11MO.0.B	0.02093	3.29174e-52
UDID006	HNF6_HUMAN.H11MO.0.B	-0.05514	2.63141e-72
UDID006	HSF1_HUMAN.H11MO.0.A	0.00818	6.58305e-24
UDID006	HSF2_HUMAN.H11MO.0.A	-0.00437	1.2349e-09
UDID006	HTF4_HUMAN.H11MO.0.A	0.01463	2.91991e-52
UDID006	HXA10_HUMAN.H11MO.0.C	-0.11486	1.92506e-116
UDID006	HXA13_HUMAN.H11MO.0.C	-0.04447	2.06586e-74
UDID006	HXA1_HUMAN.H11MO.0.C	-0.03258	2.82047e-58
UDID006	HXA9_HUMAN.H11MO.0.B	-0.14999	3.20886e-134
UDID006	HXB13_HUMAN.H11MO.0.A	-0.06132	1.11303e-89
UDID006	HXB4_HUMAN.H11MO.0.B	-0.03941	4.56376e-63
UDID006	HXB7_HUMAN.H11MO.0.C	-0.12503	1.79671e-118
UDID006	HXB8_HUMAN.H11MO.0.C	-0.11643	1.61732e-114
UDID006	HXC9_HUMAN.H11MO.0.C	-0.07041	2.48612e-94
UDID006	IKZF1_HUMAN.H11MO.0.C	0.03848	1.67375e-88
UDID006	INSM1_HUMAN.H11MO.0.C	-0.0374	3.41653e-80
UDID006	IRF1_HUMAN.H11MO.0.A	-0.32204	4.81155e-186
UDID006	IRF2_HUMAN.H11MO.0.A	-0.35932	5.74981e-198
UDID006	IRF3_HUMAN.H11MO.0.B	-0.17228	5.77254e-171
UDID006	IRF4_HUMAN.H11MO.0.A	-0.2227	1.13416e-173
UDID006	IRF7_HUMAN.H11MO.0.C	-0.40505	1.07382e-193
UDID006	IRF8_HUMAN.H11MO.0.B	-0.26932	2.95969e-183
UDID006	IRF9_HUMAN.H11MO.0.C	-0.37295	5.43596e-183
UDID006	ISL1_HUMAN.H11MO.0.A	0.00381	0.00021275
UDID006	ITF2_HUMAN.H11MO.0.C	0.01514	1.56341e-48
UDID006	JUNB_HUMAN.H11MO.0.A	0.02831	1.06169e-75
UDID006	JUND_HUMAN.H11MO.0.A	0.02769	8.88644e-65
UDID006	JUN_HUMAN.H11MO.0.A	0.01644	5.0783e-42
UDID006	KAISO_HUMAN.H11MO.0.A	-0.09663	5.82263e-84
UDID006	KLF12_HUMAN.H11MO.0.C	-0.13238	2.18253e-151
UDID006	KLF15_HUMAN.H11MO.0.A	-0.05507	2.48323e-132
UDID006	KLF1_HUMAN.H11MO.0.A	-0.13403	1.31358e-155
UDID006	KLF3_HUMAN.H11MO.0.B	-0.11868	7.23755e-151
UDID006	KLF4_HUMAN.H11MO.0.A	-0.12361	6.80192e-137
UDID006	KLF5_HUMAN.H11MO.0.A	-0.0932	4.57731e-135
UDID006	KLF6_HUMAN.H11MO.0.A	-0.08026	4.87212e-143
UDID006	KLF8_HUMAN.H11MO.0.C	-0.02929	1.68933e-62
UDID006	KLF9_HUMAN.H11MO.0.C	-0.16113	1.39234e-157
UDID006	LEF1_HUMAN.H11MO.0.A	-0.11584	5.50701e-143
UDID006	LHX2_HUMAN.H11MO.0.A	-0.00963	8.82748e-17
UDID006	LHX3_HUMAN.H11MO.0.C	-0.04505	9.10315e-75
UDID006	LYL1_HUMAN.H11MO.0.A	0.0021	5.34268e-08
UDID006	MAFB_HUMAN.H11MO.0.B	0.03966	3.22469e-90
UDID006	MAFF_HUMAN.H11MO.0.B	0.00044	0.277511
UDID006	MAFG_HUMAN.H11MO.0.A	0.01787	5.62311e-46
UDID006	MAFK_HUMAN.H11MO.0.A	0.00563	6.17192e-18
UDID006	MAF_HUMAN.H11MO.0.A	-0.00021	0.0900145
UDID006	MAX_HUMAN.H11MO.0.A	-0.03044	1.56607e-56
UDID006	MAZ_HUMAN.H11MO.0.A	-0.03296	1.32454e-117
UDID006	MBD2_HUMAN.H11MO.0.B	-0.11053	6.13746e-121
UDID006	MECP2_HUMAN.H11MO.0.C	-0.03118	3.25192e-65
UDID006	MEF2A_HUMAN.H11MO.0.A	-0.04049	5.20368e-91
UDID006	MEF2B_HUMAN.H11MO.0.A	-0.04595	5.82029e-104
UDID006	MEF2C_HUMAN.H11MO.0.A	-0.0368	2.8548e-88
UDID006	MEF2D_HUMAN.H11MO.0.A	-0.03008	9.56097e-72
UDID006	MEIS1_HUMAN.H11MO.0.A	-0.17382	2.12969e-135
UDID006	MEIS2_HUMAN.H11MO.0.B	-0.00382	6.22669e-09
UDID006	MITF_HUMAN.H11MO.0.A	-0.1251	2.10318e-115
UDID006	MTF1_HUMAN.H11MO.0.C	0.03396	2.11577e-62
UDID006	MXI1_HUMAN.H11MO.0.A	-0.08427	4.7812e-99
UDID006	MYB_HUMAN.H11MO.0.A	-0.00114	0.0392646
UDID006	MYCN_HUMAN.H11MO.0.A	-0.0955	6.0163e-100
UDID006	MYC_HUMAN.H11MO.0.A	-0.06728	1.76594e-89
UDID006	MYF6_HUMAN.H11MO.0.C	0.00531	2.84813e-12
UDID006	MYOD1_HUMAN.H11MO.0.A	0.02133	2.91791e-65
UDID006	MYOG_HUMAN.H11MO.0.B	0.00292	3.12131e-13
UDID006	MZF1_HUMAN.H11MO.0.B	-0.00015	0.26513
UDID006	NANOG_HUMAN.H11MO.0.A	-0.0708	9.16032e-110
UDID006	NDF1_HUMAN.H11MO.0.A	-0.03408	2.85861e-81
UDID006	NDF2_HUMAN.H11MO.0.B	-0.00865	5.21105e-29
UDID006	NF2L1_HUMAN.H11MO.0.C	-0.01655	8.65131e-30
UDID006	NF2L2_HUMAN.H11MO.0.A	0.01445	3.26594e-43
UDID006	NFAC1_HUMAN.H11MO.0.B	-0.08342	2.33458e-131
UDID006	NFAC2_HUMAN.H11MO.0.B	-0.01946	6.83142e-60
UDID006	NFAC3_HUMAN.H11MO.0.B	0.00334	1.54812e-08
UDID006	NFAC4_HUMAN.H11MO.0.C	-0.02813	9.92155e-74
UDID006	NFE2_HUMAN.H11MO.0.A	0.02391	1.62869e-56
UDID006	NFIA_HUMAN.H11MO.0.C	-0.0054	2.2807e-10
UDID006	NFIC_HUMAN.H11MO.0.A	0.01976	4.26188e-65
UDID006	NFKB1_HUMAN.H11MO.1.B	0.01356	1.21255e-39
UDID006	NFKB2_HUMAN.H11MO.0.B	0.0257	4.63905e-62
UDID006	NFYA_HUMAN.H11MO.0.A	-0.15934	1.74606e-131
UDID006	NFYB_HUMAN.H11MO.0.A	-0.1659	1.88813e-127
UDID006	NFYC_HUMAN.H11MO.0.A	-0.15355	7.98282e-127
UDID006	NKX21_HUMAN.H11MO.0.A	0.04863	4.7701e-83
UDID006	NKX25_HUMAN.H11MO.0.B	0.03255	4.67569e-83
UDID006	NKX28_HUMAN.H11MO.0.C	0.02107	1.46298e-41
UDID006	NKX31_HUMAN.H11MO.0.C	-0.02679	2.86621e-63
UDID006	NKX32_HUMAN.H11MO.0.C	-0.03666	9.3909e-67
UDID006	NKX61_HUMAN.H11MO.0.B	-0.08717	2.22174e-112
UDID006	NOBOX_HUMAN.H11MO.0.C	-0.01265	1.47453e-21
UDID006	NR1D1_HUMAN.H11MO.0.B	0.03083	4.51769e-76
UDID006	NR1H3_HUMAN.H11MO.0.B	0.03884	4.41749e-81
UDID006	NR1H4_HUMAN.H11MO.0.B	-0.02471	1.60186e-66
UDID006	NR1I2_HUMAN.H11MO.0.C	0.02479	1.85693e-58
UDID006	NR1I3_HUMAN.H11MO.0.C	0.02185	1.67116e-51
UDID006	NR2C1_HUMAN.H11MO.0.C	0.02571	1.2691e-59
UDID006	NR2C2_HUMAN.H11MO.0.B	-0.02521	4.98208e-48
UDID006	NR2E3_HUMAN.H11MO.0.C	-0.09293	4.69971e-130
UDID006	NR4A1_HUMAN.H11MO.0.A	0.01776	6.50338e-47
UDID006	NR4A2_HUMAN.H11MO.0.C	0.01901	3.16316e-48
UDID006	NR5A2_HUMAN.H11MO.0.B	0.03032	3.01295e-66
UDID006	NR6A1_HUMAN.H11MO.0.B	-0.01377	1.04716e-39
UDID006	NRF1_HUMAN.H11MO.0.A	-0.12156	2.8534e-117
UDID006	OLIG2_HUMAN.H11MO.0.B	-0.0258	1.89138e-71
UDID006	OSR2_HUMAN.H11MO.0.C	0.06667	2.9864e-113
UDID006	OTX2_HUMAN.H11MO.0.A	-0.09776	5.85828e-109
UDID006	OVOL1_HUMAN.H11MO.0.C	-0.04503	5.42338e-62
UDID006	OZF_HUMAN.H11MO.0.C	-0.03226	3.18083e-73
UDID006	P53_HUMAN.H11MO.0.A	0.02294	6.17073e-53
UDID006	P63_HUMAN.H11MO.0.A	0.03437	2.50984e-64
UDID006	P73_HUMAN.H11MO.0.A	0.02371	1.40443e-54
UDID006	PATZ1_HUMAN.H11MO.0.C	-0.05197	1.79941e-123
UDID006	PAX5_HUMAN.H11MO.0.A	-0.00807	1.73715e-20
UDID006	PAX6_HUMAN.H11MO.0.C	-0.01705	2.97541e-33
UDID006	PBX1_HUMAN.H11MO.0.A	0.03278	9.678e-69
UDID006	PBX2_HUMAN.H11MO.0.C	-0.07683	2.1008e-101
UDID006	PBX3_HUMAN.H11MO.0.A	0.03086	3.08723e-66
UDID006	PDX1_HUMAN.H11MO.0.A	-0.0665	2.82599e-96
UDID006	PEBB_HUMAN.H11MO.0.C	-0.09454	1.72409e-117
UDID006	PIT1_HUMAN.H11MO.0.C	-0.07547	2.44795e-111
UDID006	PKNX1_HUMAN.H11MO.0.B	0.0357	5.44327e-84
UDID006	PO2F1_HUMAN.H11MO.0.C	-0.09131	1.13506e-120
UDID006	PO2F2_HUMAN.H11MO.0.A	-0.03213	9.11689e-69
UDID006	PO3F1_HUMAN.H11MO.0.C	-0.06592	4.97129e-95
UDID006	PO3F2_HUMAN.H11MO.0.A	-0.058	1.47619e-101
UDID006	PO5F1_HUMAN.H11MO.0.A	-0.05695	8.0468e-100
UDID006	PPARA_HUMAN.H11MO.0.B	0.00241	0.000121554
UDID006	PPARG_HUMAN.H11MO.0.A	0.00168	1.28562e-06
UDID006	PRD14_HUMAN.H11MO.0.A	0.02397	1.25235e-45
UDID006	PRDM1_HUMAN.H11MO.0.A	-0.30216	1.56421e-188
UDID006	PRDM6_HUMAN.H11MO.0.C	-0.0947	6.52702e-145
UDID006	PRGR_HUMAN.H11MO.0.A	-0.02181	1.61985e-56
UDID006	PRRX2_HUMAN.H11MO.0.C	-0.00727	6.45954e-08
UDID006	PTF1A_HUMAN.H11MO.0.B	0.00161	6.81482e-05
UDID006	RARA_HUMAN.H11MO.0.A	0.02564	5.20169e-69
UDID006	RARG_HUMAN.H11MO.0.B	0.02933	9.41589e-65
UDID006	RELB_HUMAN.H11MO.0.C	0.01564	9.67463e-37
UDID006	REL_HUMAN.H11MO.0.B	-0.00499	1.80161e-11
UDID006	REST_HUMAN.H11MO.0.A	0.06067	7.39754e-101
UDID006	RFX1_HUMAN.H11MO.0.B	-0.07264	8.58209e-104
UDID006	RFX2_HUMAN.H11MO.0.A	-0.08295	2.31903e-97
UDID006	RFX3_HUMAN.H11MO.0.B	-0.11194	8.20986e-110
UDID006	RFX5_HUMAN.H11MO.0.A	-0.01497	1.39764e-41
UDID006	RORA_HUMAN.H11MO.0.C	0.03809	1.21136e-76
UDID006	RORG_HUMAN.H11MO.0.C	0.02403	7.04657e-61
UDID006	RUNX1_HUMAN.H11MO.0.A	-0.09687	7.75215e-116
UDID006	RUNX2_HUMAN.H11MO.0.A	-0.08652	1.88369e-118
UDID006	RUNX3_HUMAN.H11MO.0.A	-0.11231	1.01328e-125
UDID006	RXRA_HUMAN.H11MO.0.A	0.01218	7.52526e-51
UDID006	RXRB_HUMAN.H11MO.0.C	0.00133	0.0581073
UDID006	RXRG_HUMAN.H11MO.0.B	-0.01095	2.0017e-20
UDID006	SALL4_HUMAN.H11MO.0.B	-0.06573	1.78318e-122
UDID006	SIX1_HUMAN.H11MO.0.A	-0.04994	4.61345e-83
UDID006	SIX2_HUMAN.H11MO.0.A	-0.06424	5.37007e-106
UDID006	SMAD2_HUMAN.H11MO.0.A	0.05502	1.96902e-101
UDID006	SMAD3_HUMAN.H11MO.0.B	0.07513	1.95146e-125
UDID006	SMAD4_HUMAN.H11MO.0.B	0.04636	8.63143e-89
UDID006	SMCA1_HUMAN.H11MO.0.C	-0.00771	8.36918e-27
UDID006	SMCA5_HUMAN.H11MO.0.C	-0.02168	9.46319e-58
UDID006	SNAI1_HUMAN.H11MO.0.C	0.07847	3.76742e-103
UDID006	SNAI2_HUMAN.H11MO.0.A	0.09422	4.00254e-110
UDID006	SOX10_HUMAN.H11MO.0.B	-0.01913	6.02063e-55
UDID006	SOX17_HUMAN.H11MO.0.C	-0.0264	1.90232e-58
UDID006	SOX2_HUMAN.H11MO.0.A	-0.03245	2.23734e-88
UDID006	SOX3_HUMAN.H11MO.0.B	0.01418	2.40552e-44
UDID006	SOX4_HUMAN.H11MO.0.B	-0.02221	3.00454e-64
UDID006	SOX5_HUMAN.H11MO.0.C	-0.03309	4.55539e-61
UDID006	SOX9_HUMAN.H11MO.0.B	-0.00679	9.04753e-16
UDID006	SP1_HUMAN.H11MO.0.A	-0.1272	2.42401e-158
UDID006	SP2_HUMAN.H11MO.0.A	-0.11522	1.33257e-166
UDID006	SP3_HUMAN.H11MO.0.B	-0.11869	2.95881e-165
UDID006	SP4_HUMAN.H11MO.0.A	-0.07069	2.74091e-136
UDID006	SPI1_HUMAN.H11MO.0.A	-0.04599	8.76993e-106
UDID006	SPIB_HUMAN.H11MO.0.A	-0.06399	3.12711e-119
UDID006	SRBP1_HUMAN.H11MO.0.A	-0.01181	9.22938e-30
UDID006	SRBP2_HUMAN.H11MO.0.B	-0.01049	7.37918e-37
UDID006	SRF_HUMAN.H11MO.0.A	-0.04952	1.81974e-79
UDID006	SRY_HUMAN.H11MO.0.B	-0.08325	5.22998e-120
UDID006	STA5A_HUMAN.H11MO.0.A	-0.00859	7.33604e-27
UDID006	STA5B_HUMAN.H11MO.0.A	-0.04489	8.3466e-96
UDID006	STAT1_HUMAN.H11MO.0.A	-0.0318	1.62545e-70
UDID006	STAT2_HUMAN.H11MO.0.A	-0.30147	4.64444e-192
UDID006	STAT3_HUMAN.H11MO.0.A	-0.02074	4.72099e-56
UDID006	STAT4_HUMAN.H11MO.0.A	-0.04008	1.36096e-85
UDID006	STAT6_HUMAN.H11MO.0.B	0.01514	3.75607e-44
UDID006	STF1_HUMAN.H11MO.0.B	0.02855	1.4053e-68
UDID006	SUH_HUMAN.H11MO.0.A	-0.01951	5.9287e-59
UDID006	TAF1_HUMAN.H11MO.0.A	-0.0106	1.10561e-43
UDID006	TAL1_HUMAN.H11MO.0.A	-0.1087	1.36515e-115
UDID006	TBP_HUMAN.H11MO.0.A	-0.04784	3.4605e-87
UDID006	TBX21_HUMAN.H11MO.0.A	0.01712	4.47773e-49
UDID006	TBX3_HUMAN.H11MO.0.C	0.04102	1.01169e-86
UDID006	TCF7_HUMAN.H11MO.0.A	-0.06544	1.09782e-106
UDID006	TEAD1_HUMAN.H11MO.0.A	0.0466	1.85791e-97
UDID006	TEAD4_HUMAN.H11MO.0.A	0.03571	7.91858e-87
UDID006	TF65_HUMAN.H11MO.0.A	0.03678	6.02402e-71
UDID006	TF7L1_HUMAN.H11MO.0.B	-0.09388	1.05766e-123
UDID006	TF7L2_HUMAN.H11MO.0.A	-0.05187	3.79572e-92
UDID006	TFAP4_HUMAN.H11MO.0.A	-0.02277	2.25577e-64
UDID006	TFDP1_HUMAN.H11MO.0.C	-0.06252	1.62635e-114
UDID006	TFE2_HUMAN.H11MO.0.A	0.02661	8.06781e-69
UDID006	TFE3_HUMAN.H11MO.0.B	-0.13426	2.38974e-110
UDID006	TFEB_HUMAN.H11MO.0.C	-0.18667	3.61773e-119
UDID006	TGIF1_HUMAN.H11MO.0.A	0.04165	2.00659e-79
UDID006	THA11_HUMAN.H11MO.0.B	0.02382	6.84897e-54
UDID006	THAP1_HUMAN.H11MO.0.C	-0.07969	2.87538e-127
UDID006	THA_HUMAN.H11MO.0.C	0.02827	1.87628e-60
UDID006	THB_HUMAN.H11MO.0.C	0.02422	3.54007e-58
UDID006	TWST1_HUMAN.H11MO.0.A	-0.13132	3.59508e-128
UDID006	TYY1_HUMAN.H11MO.0.A	-0.10761	1.4493e-106
UDID006	USF1_HUMAN.H11MO.0.A	-0.15078	1.00172e-117
UDID006	USF2_HUMAN.H11MO.0.A	-0.14864	2.10357e-112
UDID006	VDR_HUMAN.H11MO.0.A	0.01643	7.57926e-38
UDID006	VEZF1_HUMAN.H11MO.0.C	-0.01879	3.8517e-85
UDID006	WT1_HUMAN.H11MO.0.C	-0.05536	8.19292e-129
UDID006	Z324A_HUMAN.H11MO.0.C	0.02774	1.24739e-74
UDID006	Z354A_HUMAN.H11MO.0.C	-0.13417	3.10367e-145
UDID006	ZBT14_HUMAN.H11MO.0.C	-0.05172	1.29397e-83
UDID006	ZBT17_HUMAN.H11MO.0.A	-0.02645	1.06134e-92
UDID006	ZBT18_HUMAN.H11MO.0.C	-0.03782	4.33281e-80
UDID006	ZBT48_HUMAN.H11MO.0.C	0.04956	1.33075e-74
UDID006	ZBT7A_HUMAN.H11MO.0.A	-0.03486	1.06855e-66
UDID006	ZBTB6_HUMAN.H11MO.0.C	0.0384	6.44011e-85
UDID006	ZEB1_HUMAN.H11MO.0.A	0.09113	2.36233e-108
UDID006	ZFP28_HUMAN.H11MO.0.C	-0.11577	1.49438e-148
UDID006	ZFP42_HUMAN.H11MO.0.A	-0.06115	5.06317e-89
UDID006	ZFP82_HUMAN.H11MO.0.C	-0.08525	6.17595e-132
UDID006	ZFX_HUMAN.H11MO.0.A	-0.06353	2.40063e-103
UDID006	ZIC1_HUMAN.H11MO.0.B	-0.07061	6.39016e-108
UDID006	ZIC3_HUMAN.H11MO.0.B	0.07084	3.23523e-115
UDID006	ZIM3_HUMAN.H11MO.0.C	-0.15117	5.16315e-151
UDID006	ZKSC1_HUMAN.H11MO.0.B	0.03926	2.08181e-71
UDID006	ZN121_HUMAN.H11MO.0.C	0.02361	3.77213e-57
UDID006	ZN134_HUMAN.H11MO.0.C	0.01757	1.43664e-41
UDID006	ZN136_HUMAN.H11MO.0.C	-0.0172	5.28086e-44
UDID006	ZN140_HUMAN.H11MO.0.C	0.00275	6.23396e-05
UDID006	ZN143_HUMAN.H11MO.0.A	0.02833	1.58119e-63
UDID006	ZN214_HUMAN.H11MO.0.C	-0.03466	1.77935e-75
UDID006	ZN250_HUMAN.H11MO.0.C	-0.06697	2.49399e-89
UDID006	ZN257_HUMAN.H11MO.0.C	0.03615	7.10808e-77
UDID006	ZN260_HUMAN.H11MO.0.C	-0.06076	5.56363e-99
UDID006	ZN263_HUMAN.H11MO.0.A	-0.00047	0.069762
UDID006	ZN264_HUMAN.H11MO.0.C	-0.02405	3.34526e-51
UDID006	ZN274_HUMAN.H11MO.0.A	-0.03384	2.03383e-80
UDID006	ZN281_HUMAN.H11MO.0.A	-0.07929	6.52459e-139
UDID006	ZN317_HUMAN.H11MO.0.C	-0.03361	2.68938e-68
UDID006	ZN320_HUMAN.H11MO.0.C	-0.04281	1.7921e-92
UDID006	ZN322_HUMAN.H11MO.0.B	0.05028	4.37492e-96
UDID006	ZN329_HUMAN.H11MO.0.C	0.04634	2.88242e-82
UDID006	ZN331_HUMAN.H11MO.0.C	0.0352	2.81092e-81
UDID006	ZN335_HUMAN.H11MO.0.A	0.05115	5.30468e-97
UDID006	ZN341_HUMAN.H11MO.0.C	-0.00557	2.78498e-35
UDID006	ZN350_HUMAN.H11MO.0.C	-0.05821	7.81043e-111
UDID006	ZN382_HUMAN.H11MO.0.C	-0.03092	1.49736e-64
UDID006	ZN384_HUMAN.H11MO.0.C	-0.03521	1.88873e-78
UDID006	ZN394_HUMAN.H11MO.0.C	-0.09767	1.03179e-139
UDID006	ZN418_HUMAN.H11MO.0.C	-0.07737	5.6949e-120
UDID006	ZN436_HUMAN.H11MO.0.C	0.04162	8.49773e-92
UDID006	ZN449_HUMAN.H11MO.0.C	0.00648	1.17641e-19
UDID006	ZN467_HUMAN.H11MO.0.C	-0.02561	5.42983e-98
UDID006	ZN490_HUMAN.H11MO.0.C	0.00626	1.4318e-17
UDID006	ZN502_HUMAN.H11MO.0.C	-0.0664	6.21794e-103
UDID006	ZN528_HUMAN.H11MO.0.C	0.04158	5.78146e-85
UDID006	ZN547_HUMAN.H11MO.0.C	0.04734	5.69069e-78
UDID006	ZN549_HUMAN.H11MO.0.C	0.0288	5.44521e-63
UDID006	ZN554_HUMAN.H11MO.0.C	0.03273	9.93589e-68
UDID006	ZN563_HUMAN.H11MO.0.C	0.05043	3.21755e-99
UDID006	ZN582_HUMAN.H11MO.0.C	-0.0148	2.3755e-40
UDID006	ZN586_HUMAN.H11MO.0.C	0.02366	2.04178e-68
UDID006	ZN667_HUMAN.H11MO.0.C	0.0461	1.05748e-84
UDID006	ZN680_HUMAN.H11MO.0.C	0.00222	0.0769033
UDID006	ZN708_HUMAN.H11MO.0.C	0.03854	1.40766e-79
UDID006	ZN768_HUMAN.H11MO.0.C	0.0327	8.90085e-87
UDID006	ZN770_HUMAN.H11MO.0.C	-0.00582	5.97454e-36
UDID006	ZN816_HUMAN.H11MO.0.C	0.0124	7.27582e-41
UDID006	ZNF18_HUMAN.H11MO.0.C	0.0141	2.97982e-36
UDID006	ZNF41_HUMAN.H11MO.0.C	-0.0167	4.74793e-55
UDID006	ZNF76_HUMAN.H11MO.0.C	0.02349	4.22725e-70
UDID006	ZNF85_HUMAN.H11MO.0.C	-0.06414	3.13095e-111
UDID006	ZNF8_HUMAN.H11MO.0.C	-0.0174	7.67288e-38
UDID006	ZSC22_HUMAN.H11MO.0.C	-0.02011	1.08478e-73
UDID006	ZSC31_HUMAN.H11MO.0.C	0.03411	6.05473e-73
UDID076	AHR_HUMAN.H11MO.0.B	0.01123	6.30735e-12
UDID076	AIRE_HUMAN.H11MO.0.C	-0.03177	6.20695e-63
UDID076	ALX1_HUMAN.H11MO.0.B	-0.07201	8.43493e-97
UDID076	ANDR_HUMAN.H11MO.0.A	-0.05296	2.66059e-106
UDID076	AP2A_HUMAN.H11MO.0.A	0.02994	8.79792e-72
UDID076	AP2B_HUMAN.H11MO.0.B	-0.05778	8.41181e-103
UDID076	AP2C_HUMAN.H11MO.0.A	0.01213	9.17015e-38
UDID076	ARI5B_HUMAN.H11MO.0.C	-0.03456	2.03092e-63
UDID076	ARNT_HUMAN.H11MO.0.B	-0.01996	1.49544e-22
UDID076	ASCL1_HUMAN.H11MO.0.A	0.03028	1.86318e-77
UDID076	ATF1_HUMAN.H11MO.0.B	0.02301	1.73699e-31
UDID076	ATF2_HUMAN.H11MO.0.B	0.02802	3.35562e-53
UDID076	ATF3_HUMAN.H11MO.0.A	-0.01917	3.91161e-28
UDID076	ATF4_HUMAN.H11MO.0.A	-0.00316	0.0139366
UDID076	ATF6A_HUMAN.H11MO.0.B	0.01087	1.81249e-12
UDID076	ATOH1_HUMAN.H11MO.0.B	0.02569	4.13944e-78
UDID076	BACH1_HUMAN.H11MO.0.A	0.04908	2.27961e-87
UDID076	BACH2_HUMAN.H11MO.0.A	0.04012	1.93095e-83
UDID076	BATF3_HUMAN.H11MO.0.B	-0.15473	3.05835e-138
UDID076	BATF_HUMAN.H11MO.0.A	-0.07462	3.03288e-111
UDID076	BC11A_HUMAN.H11MO.0.A	-0.10899	1.0316e-150
UDID076	BCL6_HUMAN.H11MO.0.A	0.02917	6.1148e-71
UDID076	BHA15_HUMAN.H11MO.0.B	0.0364	1.39447e-86
UDID076	BHE40_HUMAN.H11MO.0.A	0.02782	5.0391e-40
UDID076	BMAL1_HUMAN.H11MO.0.A	0.02946	3.50727e-51
UDID076	BRAC_HUMAN.H11MO.0.A	0.01453	2.00666e-44
UDID076	CDX1_HUMAN.H11MO.0.C	-0.03908	1.78861e-76
UDID076	CDX2_HUMAN.H11MO.0.A	-0.0444	9.37793e-79
UDID076	CEBPA_HUMAN.H11MO.0.A	-0.03406	5.03906e-61
UDID076	CEBPB_HUMAN.H11MO.0.A	-0.0411	3.09895e-72
UDID076	CEBPD_HUMAN.H11MO.0.C	-0.03398	2.42583e-58
UDID076	CEBPE_HUMAN.H11MO.0.A	-0.02108	1.99195e-32
UDID076	CEBPG_HUMAN.H11MO.0.B	-0.00238	0.0146741
UDID076	CLOCK_HUMAN.H11MO.0.C	0.02898	8.01808e-64
UDID076	COE1_HUMAN.H11MO.0.A	0.02304	2.12929e-61
UDID076	COT1_HUMAN.H11MO.0.C	0.0135	6.8615e-48
UDID076	COT2_HUMAN.H11MO.0.A	0.01872	1.54899e-50
UDID076	CREB1_HUMAN.H11MO.0.A	0.01902	3.5771e-25
UDID076	CREM_HUMAN.H11MO.0.C	0.03597	6.74961e-58
UDID076	CRX_HUMAN.H11MO.0.B	-0.03074	2.84805e-64
UDID076	CTCFL_HUMAN.H11MO.0.A	-0.02039	1.22501e-65
UDID076	CTCF_HUMAN.H11MO.0.A	-0.00048	0.111718
UDID076	CUX1_HUMAN.H11MO.0.C	-0.03547	5.31713e-43
UDID076	DBP_HUMAN.H11MO.0.B	-0.04799	3.36065e-75
UDID076	DLX3_HUMAN.H11MO.0.C	-0.0378	1.63166e-59
UDID076	DUX4_HUMAN.H11MO.0.A	-0.03517	1.45738e-66
UDID076	E2F1_HUMAN.H11MO.0.A	-0.03393	2.86981e-83
UDID076	E2F2_HUMAN.H11MO.0.B	-0.06424	8.05193e-75
UDID076	E2F3_HUMAN.H11MO.0.A	0.00301	2.39176e-10
UDID076	E2F4_HUMAN.H11MO.0.A	-0.04779	6.00972e-102
UDID076	E2F5_HUMAN.H11MO.0.B	-0.03578	3.59202e-44
UDID076	E2F6_HUMAN.H11MO.0.A	-0.01342	1.3971e-55
UDID076	E2F7_HUMAN.H11MO.0.B	-0.01894	4.9302e-64
UDID076	EGR1_HUMAN.H11MO.0.A	-0.01504	3.05409e-63
UDID076	EGR2_HUMAN.H11MO.0.A	-0.00729	1.59853e-42
UDID076	EHF_HUMAN.H11MO.0.B	-0.00404	2.35315e-11
UDID076	ELF1_HUMAN.H11MO.0.A	0.01351	4.66235e-35
UDID076	ELF2_HUMAN.H11MO.0.C	0.01344	5.99311e-38
UDID076	ELF3_HUMAN.H11MO.0.A	-0.00949	2.87154e-38
UDID076	ELF5_HUMAN.H11MO.0.A	-0.00082	0.0263873
UDID076	ELK1_HUMAN.H11MO.0.B	0.01464	3.37461e-36
UDID076	ELK4_HUMAN.H11MO.0.A	0.02695	5.90918e-55
UDID076	EPAS1_HUMAN.H11MO.0.B	-0.01647	8.63699e-12
UDID076	ERG_HUMAN.H11MO.0.A	0.01054	3.84591e-43
UDID076	ERR1_HUMAN.H11MO.0.A	0.03319	5.40679e-74
UDID076	ERR2_HUMAN.H11MO.0.A	0.03539	2.98809e-64
UDID076	ERR3_HUMAN.H11MO.0.B	0.0048	0.000282732
UDID076	ESR1_HUMAN.H11MO.0.A	0.03257	2.65938e-68
UDID076	ESR2_HUMAN.H11MO.0.A	0.01875	2.96944e-49
UDID076	ETS1_HUMAN.H11MO.0.A	0.01766	2.98255e-57
UDID076	ETS2_HUMAN.H11MO.0.B	-0.02199	3.98791e-77
UDID076	ETV1_HUMAN.H11MO.0.A	0.02983	5.98575e-68
UDID076	ETV2_HUMAN.H11MO.0.B	0.00924	1.81129e-40
UDID076	ETV4_HUMAN.H11MO.0.B	0.01636	5.44877e-58
UDID076	ETV5_HUMAN.H11MO.0.C	-0.00821	1.25057e-39
UDID076	EVI1_HUMAN.H11MO.0.B	-0.03911	2.42198e-81
UDID076	FEV_HUMAN.H11MO.0.B	0.01204	1.40115e-32
UDID076	FEZF1_HUMAN.H11MO.0.C	-0.00248	1.76014e-05
UDID076	FLI1_HUMAN.H11MO.0.A	0.00227	2.53537e-08
UDID076	FOSB_HUMAN.H11MO.0.A	0.00747	3.77612e-20
UDID076	FOSL1_HUMAN.H11MO.0.A	0.00791	4.61641e-19
UDID076	FOSL2_HUMAN.H11MO.0.A	0.00671	1.91799e-22
UDID076	FOS_HUMAN.H11MO.0.A	0.00856	8.14947e-24
UDID076	FOXA1_HUMAN.H11MO.0.A	-0.00796	8.36921e-26
UDID076	FOXA2_HUMAN.H11MO.0.A	-5e-05	0.297711
UDID076	FOXA3_HUMAN.H11MO.0.B	-0.00165	0.00470009
UDID076	FOXC1_HUMAN.H11MO.0.C	-0.04328	1.25757e-87
UDID076	FOXH1_HUMAN.H11MO.0.A	0.01597	5.06023e-45
UDID076	FOXI1_HUMAN.H11MO.0.B	0.06555	1.69362e-97
UDID076	FOXJ2_HUMAN.H11MO.0.C	-0.03353	1.06221e-87
UDID076	FOXJ3_HUMAN.H11MO.0.A	-0.05382	1.36446e-109
UDID076	FOXK1_HUMAN.H11MO.0.A	-0.02837	1.71497e-77
UDID076	FOXM1_HUMAN.H11MO.0.A	-0.01042	2.42909e-35
UDID076	FOXO1_HUMAN.H11MO.0.A	-0.02325	4.1362e-68
UDID076	FOXO3_HUMAN.H11MO.0.B	-0.00106	0.0713531
UDID076	FOXO4_HUMAN.H11MO.0.C	-0.02294	7.38672e-61
UDID076	FOXP1_HUMAN.H11MO.0.A	-0.03864	3.50661e-90
UDID076	FOXP2_HUMAN.H11MO.0.C	0.01727	1.35169e-43
UDID076	FOXQ1_HUMAN.H11MO.0.C	-0.0491	2.25807e-89
UDID076	GABPA_HUMAN.H11MO.0.A	0.00799	4.45605e-18
UDID076	GATA1_HUMAN.H11MO.0.A	0.00963	4.73335e-28
UDID076	GATA2_HUMAN.H11MO.0.A	0.00411	1.16418e-05
UDID076	GATA3_HUMAN.H11MO.0.A	-0.02666	5.01711e-77
UDID076	GATA4_HUMAN.H11MO.0.A	0.01564	5.29818e-39
UDID076	GATA6_HUMAN.H11MO.0.A	0.0025	0.00296159
UDID076	GCR_HUMAN.H11MO.0.A	0.02526	6.58884e-60
UDID076	GFI1B_HUMAN.H11MO.0.A	0.00813	6.66429e-24
UDID076	GFI1_HUMAN.H11MO.0.C	-0.00233	0.0530827
UDID076	GLI3_HUMAN.H11MO.0.B	0.00061	0.365466
UDID076	GRHL2_HUMAN.H11MO.0.A	0.00761	1.13711e-10
UDID076	HEN1_HUMAN.H11MO.0.C	-0.00702	9.7425e-23
UDID076	HIC1_HUMAN.H11MO.0.C	-0.01509	1.30477e-33
UDID076	HIF1A_HUMAN.H11MO.0.C	0.00245	0.0616787
UDID076	HINFP_HUMAN.H11MO.0.C	-0.01236	4.00386e-10
UDID076	HLF_HUMAN.H11MO.0.C	-0.01467	3.85959e-21
UDID076	HNF1A_HUMAN.H11MO.0.C	-0.05923	1.83439e-96
UDID076	HNF1B_HUMAN.H11MO.0.A	-0.05118	1.54393e-78
UDID076	HNF4A_HUMAN.H11MO.0.A	0.03067	1.03602e-66
UDID076	HNF4G_HUMAN.H11MO.0.B	0.02943	2.46649e-63
UDID076	HNF6_HUMAN.H11MO.0.B	-0.03828	5.39269e-51
UDID076	HSF1_HUMAN.H11MO.0.A	0.01382	8.66037e-36
UDID076	HSF2_HUMAN.H11MO.0.A	0.01945	4.14879e-46
UDID076	HTF4_HUMAN.H11MO.0.A	0.04341	1.87964e-91
UDID076	HXA10_HUMAN.H11MO.0.C	-0.05294	2.50884e-93
UDID076	HXA13_HUMAN.H11MO.0.C	-0.0474	1.1425e-78
UDID076	HXA1_HUMAN.H11MO.0.C	-0.00882	5.08231e-21
UDID076	HXA9_HUMAN.H11MO.0.B	-0.048	7.04457e-86
UDID076	HXB13_HUMAN.H11MO.0.A	-0.04287	2.64826e-84
UDID076	HXB4_HUMAN.H11MO.0.B	-0.02885	9.01996e-50
UDID076	HXB7_HUMAN.H11MO.0.C	-0.03561	3.10346e-66
UDID076	HXB8_HUMAN.H11MO.0.C	-0.0444	7.11696e-74
UDID076	HXC9_HUMAN.H11MO.0.C	-0.0296	7.83445e-65
UDID076	IKZF1_HUMAN.H11MO.0.C	0.01582	3.81488e-49
UDID076	INSM1_HUMAN.H11MO.0.C	-0.00967	9.69308e-20
UDID076	IRF1_HUMAN.H11MO.0.A	-0.21573	1.01709e-172
UDID076	IRF2_HUMAN.H11MO.0.A	-0.24291	3.07723e-171
UDID076	IRF3_HUMAN.H11MO.0.B	-0.12811	1.29649e-161
UDID076	IRF4_HUMAN.H11MO.0.A	-0.15915	5.42202e-160
UDID076	IRF7_HUMAN.H11MO.0.C	-0.2795	1.34596e-179
UDID076	IRF8_HUMAN.H11MO.0.B	-0.18932	1.17505e-169
UDID076	IRF9_HUMAN.H11MO.0.C	-0.25845	9.82245e-169
UDID076	ISL1_HUMAN.H11MO.0.A	0.01062	7.00802e-14
UDID076	ITF2_HUMAN.H11MO.0.C	0.03626	7.77982e-85
UDID076	JUNB_HUMAN.H11MO.0.A	0.01519	7.44187e-42
UDID076	JUND_HUMAN.H11MO.0.A	0.00991	1.92696e-24
UDID076	JUN_HUMAN.H11MO.0.A	0.00385	4.54384e-07
UDID076	KAISO_HUMAN.H11MO.0.A	-0.05751	5.10348e-72
UDID076	KLF12_HUMAN.H11MO.0.C	-0.02146	2.66699e-77
UDID076	KLF15_HUMAN.H11MO.0.A	-0.01884	2.72604e-85
UDID076	KLF1_HUMAN.H11MO.0.A	-0.02014	5.54298e-71
UDID076	KLF3_HUMAN.H11MO.0.B	-0.02556	7.97845e-88
UDID076	KLF4_HUMAN.H11MO.0.A	-0.00976	4.38735e-38
UDID076	KLF5_HUMAN.H11MO.0.A	-0.00496	7.24758e-22
UDID076	KLF6_HUMAN.H11MO.0.A	-0.01462	9.91518e-70
UDID076	KLF8_HUMAN.H11MO.0.C	-0.01549	2.76744e-38
UDID076	KLF9_HUMAN.H11MO.0.C	-0.034	3.44748e-93
UDID076	LEF1_HUMAN.H11MO.0.A	-0.06905	5.08036e-119
UDID076	LHX2_HUMAN.H11MO.0.A	-0.04817	7.00361e-77
UDID076	LHX3_HUMAN.H11MO.0.C	-0.08682	6.1769e-106
UDID076	LYL1_HUMAN.H11MO.0.A	0.01864	1.28096e-62
UDID076	MAFB_HUMAN.H11MO.0.B	0.04786	4.13919e-96
UDID076	MAFF_HUMAN.H11MO.0.B	0.00276	1.20512e-05
UDID076	MAFG_HUMAN.H11MO.0.A	0.02155	5.53976e-52
UDID076	MAFK_HUMAN.H11MO.0.A	0.01832	3.2349e-49
UDID076	MAF_HUMAN.H11MO.0.A	0.01571	1.37638e-46
UDID076	MAX_HUMAN.H11MO.0.A	0.02428	5.54425e-45
UDID076	MAZ_HUMAN.H11MO.0.A	-0.01681	8.0317e-80
UDID076	MBD2_HUMAN.H11MO.0.B	-0.09396	2.25605e-110
UDID076	MECP2_HUMAN.H11MO.0.C	-0.0618	4.36737e-93
UDID076	MEF2A_HUMAN.H11MO.0.A	-0.0139	1.31113e-44
UDID076	MEF2B_HUMAN.H11MO.0.A	-0.02421	3.59865e-71
UDID076	MEF2C_HUMAN.H11MO.0.A	-0.01246	8.18504e-43
UDID076	MEF2D_HUMAN.H11MO.0.A	-0.00905	1.68173e-32
UDID076	MEIS1_HUMAN.H11MO.0.A	-0.0408	8.28629e-71
UDID076	MEIS2_HUMAN.H11MO.0.B	0.05972	7.93675e-96
UDID076	MITF_HUMAN.H11MO.0.A	0.0157	6.19997e-30
UDID076	MTF1_HUMAN.H11MO.0.C	0.0102	1.16654e-17
UDID076	MXI1_HUMAN.H11MO.0.A	-0.00422	2.87699e-08
UDID076	MYB_HUMAN.H11MO.0.A	0.02469	5.23123e-54
UDID076	MYCN_HUMAN.H11MO.0.A	0.02027	1.28178e-35
UDID076	MYC_HUMAN.H11MO.0.A	0.0328	3.7951e-52
UDID076	MYF6_HUMAN.H11MO.0.C	0.03945	5.9858e-83
UDID076	MYOD1_HUMAN.H11MO.0.A	0.03768	1.69517e-85
UDID076	MYOG_HUMAN.H11MO.0.B	0.04433	5.27456e-96
UDID076	MZF1_HUMAN.H11MO.0.B	-0.00545	2.38426e-16
UDID076	NANOG_HUMAN.H11MO.0.A	-0.04506	2.8906e-94
UDID076	NDF1_HUMAN.H11MO.0.A	0.02813	1.59919e-68
UDID076	NDF2_HUMAN.H11MO.0.B	0.02629	1.40217e-70
UDID076	NF2L1_HUMAN.H11MO.0.C	0.00538	0.000195136
UDID076	NF2L2_HUMAN.H11MO.0.A	0.01778	4.05962e-46
UDID076	NFAC1_HUMAN.H11MO.0.B	-0.05645	8.4754e-118
UDID076	NFAC2_HUMAN.H11MO.0.B	-0.00764	3.94353e-25
UDID076	NFAC3_HUMAN.H11MO.0.B	0.01543	1.31054e-44
UDID076	NFAC4_HUMAN.H11MO.0.C	-0.02188	8.27974e-67
UDID076	NFE2_HUMAN.H11MO.0.A	0.04226	2.19238e-77
UDID076	NFIA_HUMAN.H11MO.0.C	0.09567	5.9562e-116
UDID076	NFIC_HUMAN.H11MO.0.A	0.07945	9.80618e-126
UDID076	NFKB1_HUMAN.H11MO.1.B	0.00543	5.95225e-14
UDID076	NFKB2_HUMAN.H11MO.0.B	0.00829	5.24887e-21
UDID076	NFYA_HUMAN.H11MO.0.A	0.11617	1.05026e-117
UDID076	NFYB_HUMAN.H11MO.0.A	0.12828	3.16329e-114
UDID076	NFYC_HUMAN.H11MO.0.A	0.12109	7.72079e-117
UDID076	NKX21_HUMAN.H11MO.0.A	0.04805	6.26577e-91
UDID076	NKX25_HUMAN.H11MO.0.B	0.01808	4.49391e-58
UDID076	NKX28_HUMAN.H11MO.0.C	0.01976	6.93197e-41
UDID076	NKX31_HUMAN.H11MO.0.C	0.02393	7.8777e-58
UDID076	NKX32_HUMAN.H11MO.0.C	0.01878	3.75188e-45
UDID076	NKX61_HUMAN.H11MO.0.B	-0.08461	2.16078e-115
UDID076	NOBOX_HUMAN.H11MO.0.C	-0.04096	1.85486e-59
UDID076	NR1D1_HUMAN.H11MO.0.B	0.0118	9.97056e-40
UDID076	NR1H3_HUMAN.H11MO.0.B	0.03995	2.06906e-75
UDID076	NR1H4_HUMAN.H11MO.0.B	-0.01788	1.32969e-48
UDID076	NR1I2_HUMAN.H11MO.0.C	0.00302	4.18129e-05
UDID076	NR1I3_HUMAN.H11MO.0.C	0.01576	7.60896e-38
UDID076	NR2C1_HUMAN.H11MO.0.C	0.01066	9.55586e-24
UDID076	NR2C2_HUMAN.H11MO.0.B	-0.00217	0.506465
UDID076	NR2E3_HUMAN.H11MO.0.C	-0.06423	1.51645e-109
UDID076	NR4A1_HUMAN.H11MO.0.A	0.02775	3.35155e-67
UDID076	NR4A2_HUMAN.H11MO.0.C	0.03552	7.23652e-65
UDID076	NR5A2_HUMAN.H11MO.0.B	0.04126	4.84955e-79
UDID076	NR6A1_HUMAN.H11MO.0.B	0.00118	0.0084579
UDID076	NRF1_HUMAN.H11MO.0.A	-0.03205	3.76156e-63
UDID076	OLIG2_HUMAN.H11MO.0.B	0.01529	2.73928e-55
UDID076	OSR2_HUMAN.H11MO.0.C	0.00725	1.24882e-29
UDID076	OTX2_HUMAN.H11MO.0.A	-0.03155	3.64087e-57
UDID076	OVOL1_HUMAN.H11MO.0.C	-0.03667	4.85966e-59
UDID076	OZF_HUMAN.H11MO.0.C	-0.03006	6.92379e-65
UDID076	P53_HUMAN.H11MO.0.A	0.07019	2.8937e-95
UDID076	P63_HUMAN.H11MO.0.A	0.06418	6.78098e-86
UDID076	P73_HUMAN.H11MO.0.A	0.06613	2.42188e-96
UDID076	PATZ1_HUMAN.H11MO.0.C	-0.02586	1.07149e-97
UDID076	PAX5_HUMAN.H11MO.0.A	-0.01226	6.53367e-37
UDID076	PAX6_HUMAN.H11MO.0.C	-0.0066	1.04934e-10
UDID076	PBX1_HUMAN.H11MO.0.A	0.06437	1.24675e-94
UDID076	PBX2_HUMAN.H11MO.0.C	-0.02624	2.82289e-53
UDID076	PBX3_HUMAN.H11MO.0.A	0.06959	3.22749e-96
UDID076	PDX1_HUMAN.H11MO.0.A	-0.00085	0.200746
UDID076	PEBB_HUMAN.H11MO.0.C	-0.02097	8.99747e-46
UDID076	PIT1_HUMAN.H11MO.0.C	-0.06676	3.82543e-104
UDID076	PKNX1_HUMAN.H11MO.0.B	0.08353	1.13262e-104
UDID076	PO2F1_HUMAN.H11MO.0.C	-0.03142	2.18503e-71
UDID076	PO2F2_HUMAN.H11MO.0.A	-0.03045	8.43689e-65
UDID076	PO3F1_HUMAN.H11MO.0.C	-0.05594	1.54366e-88
UDID076	PO3F2_HUMAN.H11MO.0.A	-0.03734	9.32935e-80
UDID076	PO5F1_HUMAN.H11MO.0.A	-0.03188	2.17581e-75
UDID076	PPARA_HUMAN.H11MO.0.B	0.00333	5.70501e-06
UDID076	PPARG_HUMAN.H11MO.0.A	-0.00146	0.000103249
UDID076	PRD14_HUMAN.H11MO.0.A	-0.01526	8.30104e-29
UDID076	PRDM1_HUMAN.H11MO.0.A	-0.20988	2.89633e-170
UDID076	PRDM6_HUMAN.H11MO.0.C	-0.06503	1.57835e-128
UDID076	PRGR_HUMAN.H11MO.0.A	0.00551	4.93025e-11
UDID076	PRRX2_HUMAN.H11MO.0.C	-0.06019	3.49943e-76
UDID076	PTF1A_HUMAN.H11MO.0.B	0.02861	7.00912e-83
UDID076	RARA_HUMAN.H11MO.0.A	0.00421	8.30579e-16
UDID076	RARG_HUMAN.H11MO.0.B	0.02281	1.07781e-54
UDID076	RELB_HUMAN.H11MO.0.C	0.02675	7.11754e-66
UDID076	REL_HUMAN.H11MO.0.B	0.006	3.07192e-17
UDID076	REST_HUMAN.H11MO.0.A	0.02377	2.65998e-61
UDID076	RFX1_HUMAN.H11MO.0.B	0.00945	3.57901e-28
UDID076	RFX2_HUMAN.H11MO.0.A	0.04535	1.50779e-74
UDID076	RFX3_HUMAN.H11MO.0.B	0.03829	6.97083e-71
UDID076	RFX5_HUMAN.H11MO.0.A	0.04511	1.95239e-81
UDID076	RORA_HUMAN.H11MO.0.C	0.01258	1.0426e-39
UDID076	RORG_HUMAN.H11MO.0.C	-0.0055	2.37437e-14
UDID076	RUNX1_HUMAN.H11MO.0.A	-0.02104	8.49672e-52
UDID076	RUNX2_HUMAN.H11MO.0.A	-0.01113	9.40183e-40
UDID076	RUNX3_HUMAN.H11MO.0.A	-0.01988	1.18932e-49
UDID076	RXRA_HUMAN.H11MO.0.A	0.01106	1.61183e-50
UDID076	RXRB_HUMAN.H11MO.0.C	0.04025	4.44121e-72
UDID076	RXRG_HUMAN.H11MO.0.B	0.00166	0.0132891
UDID076	SALL4_HUMAN.H11MO.0.B	0.00479	4.79839e-23
UDID076	SIX1_HUMAN.H11MO.0.A	0.0184	2.75191e-43
UDID076	SIX2_HUMAN.H11MO.0.A	0.00821	1.31032e-18
UDID076	SMAD2_HUMAN.H11MO.0.A	0.03799	9.99741e-89
UDID076	SMAD3_HUMAN.H11MO.0.B	0.04597	3.33439e-109
UDID076	SMAD4_HUMAN.H11MO.0.B	0.04608	2.57402e-90
UDID076	SMCA1_HUMAN.H11MO.0.C	-0.02212	1.15167e-70
UDID076	SMCA5_HUMAN.H11MO.0.C	-0.00068	0.158565
UDID076	SNAI1_HUMAN.H11MO.0.C	0.0297	5.11506e-66
UDID076	SNAI2_HUMAN.H11MO.0.A	0.02603	7.84753e-60
UDID076	SOX10_HUMAN.H11MO.0.B	-0.01156	8.04937e-35
UDID076	SOX17_HUMAN.H11MO.0.C	-0.01451	1.05416e-32
UDID076	SOX2_HUMAN.H11MO.0.A	-0.02987	2.24306e-75
UDID076	SOX3_HUMAN.H11MO.0.B	-0.00043	0.139746
UDID076	SOX4_HUMAN.H11MO.0.B	-0.02074	1.29607e-67
UDID076	SOX5_HUMAN.H11MO.0.C	-0.03311	7.01479e-60
UDID076	SOX9_HUMAN.H11MO.0.B	0.00656	6.93397e-18
UDID076	SP1_HUMAN.H11MO.0.A	-0.04751	1.99192e-122
UDID076	SP2_HUMAN.H11MO.0.A	-0.05043	3.9339e-127
UDID076	SP3_HUMAN.H11MO.0.B	-0.02705	4.79762e-94
UDID076	SP4_HUMAN.H11MO.0.A	-0.01267	1.83228e-66
UDID076	SPI1_HUMAN.H11MO.0.A	-0.03735	8.62369e-93
UDID076	SPIB_HUMAN.H11MO.0.A	-0.04635	2.86573e-105
UDID076	SRBP1_HUMAN.H11MO.0.A	0.02019	7.0319e-50
UDID076	SRBP2_HUMAN.H11MO.0.B	0.00049	0.00707989
UDID076	SRF_HUMAN.H11MO.0.A	0.00575	2.15487e-10
UDID076	SRY_HUMAN.H11MO.0.B	-0.05643	2.0022e-98
UDID076	STA5A_HUMAN.H11MO.0.A	0.01194	6.13503e-35
UDID076	STA5B_HUMAN.H11MO.0.A	-0.00333	3.3563e-07
UDID076	STAT1_HUMAN.H11MO.0.A	0.01458	1.7915e-44
UDID076	STAT2_HUMAN.H11MO.0.A	-0.20395	4.0732e-175
UDID076	STAT3_HUMAN.H11MO.0.A	0.03394	1.8862e-73
UDID076	STAT4_HUMAN.H11MO.0.A	-0.00686	6.01866e-20
UDID076	STAT6_HUMAN.H11MO.0.B	0.01641	2.34061e-51
UDID076	STF1_HUMAN.H11MO.0.B	0.04899	2.50568e-93
UDID076	SUH_HUMAN.H11MO.0.A	0.03466	1.26069e-74
UDID076	TAF1_HUMAN.H11MO.0.A	-0.02853	2.5521e-84
UDID076	TAL1_HUMAN.H11MO.0.A	0.02107	6.06931e-52
UDID076	TBP_HUMAN.H11MO.0.A	-0.04765	1.94523e-81
UDID076	TBX21_HUMAN.H11MO.0.A	0.03354	5.87078e-80
UDID076	TBX3_HUMAN.H11MO.0.C	0.02604	1.04604e-64
UDID076	TCF7_HUMAN.H11MO.0.A	-0.00375	6.68791e-10
UDID076	TEAD1_HUMAN.H11MO.0.A	0.16793	4.03053e-155
UDID076	TEAD4_HUMAN.H11MO.0.A	0.1598	1.92728e-152
UDID076	TF65_HUMAN.H11MO.0.A	0.02647	3.29644e-62
UDID076	TF7L1_HUMAN.H11MO.0.B	-0.00812	4.0107e-27
UDID076	TF7L2_HUMAN.H11MO.0.A	0.02149	5.07402e-55
UDID076	TFAP4_HUMAN.H11MO.0.A	0.04093	1.03335e-87
UDID076	TFDP1_HUMAN.H11MO.0.C	-0.01837	3.62947e-62
UDID076	TFE2_HUMAN.H11MO.0.A	0.03598	2.26385e-81
UDID076	TFE3_HUMAN.H11MO.0.B	0.01066	1.51685e-18
UDID076	TFEB_HUMAN.H11MO.0.C	0.00263	0.00901905
UDID076	TGIF1_HUMAN.H11MO.0.A	0.09335	1.817e-110
UDID076	THA11_HUMAN.H11MO.0.B	0.05078	4.48705e-91
UDID076	THAP1_HUMAN.H11MO.0.C	-0.06544	1.23337e-117
UDID076	THA_HUMAN.H11MO.0.C	0.05025	1.22256e-87
UDID076	THB_HUMAN.H11MO.0.C	0.04659	5.01344e-83
UDID076	TWST1_HUMAN.H11MO.0.A	-0.024	7.76171e-65
UDID076	TYY1_HUMAN.H11MO.0.A	-0.01025	3.22641e-18
UDID076	USF1_HUMAN.H11MO.0.A	0.01346	1.32397e-22
UDID076	USF2_HUMAN.H11MO.0.A	0.00973	2.64018e-13
UDID076	VDR_HUMAN.H11MO.0.A	0.00248	1.55822e-05
UDID076	VEZF1_HUMAN.H11MO.0.C	-0.01229	2.59472e-69
UDID076	WT1_HUMAN.H11MO.0.C	-0.02215	1.31024e-94
UDID076	Z324A_HUMAN.H11MO.0.C	0.02161	1.39686e-66
UDID076	Z354A_HUMAN.H11MO.0.C	-0.10219	2.06686e-132
UDID076	ZBT14_HUMAN.H11MO.0.C	-0.08796	3.95056e-108
UDID076	ZBT17_HUMAN.H11MO.0.A	-0.00555	1.56041e-32
UDID076	ZBT18_HUMAN.H11MO.0.C	0.03733	2.48193e-77
UDID076	ZBT48_HUMAN.H11MO.0.C	-0.00274	9.85884e-08
UDID076	ZBT7A_HUMAN.H11MO.0.A	-0.03278	1.09331e-67
UDID076	ZBTB6_HUMAN.H11MO.0.C	0.0042	1.95646e-11
UDID076	ZEB1_HUMAN.H11MO.0.A	0.02741	2.01098e-62
UDID076	ZFP28_HUMAN.H11MO.0.C	-0.07884	1.97561e-133
UDID076	ZFP42_HUMAN.H11MO.0.A	-0.01591	1.39088e-36
UDID076	ZFP82_HUMAN.H11MO.0.C	-0.07371	2.7354e-128
UDID076	ZFX_HUMAN.H11MO.0.A	0.02451	7.81333e-67
UDID076	ZIC1_HUMAN.H11MO.0.B	0.01314	3.10144e-41
UDID076	ZIC3_HUMAN.H11MO.0.B	0.04053	2.12398e-89
UDID076	ZIM3_HUMAN.H11MO.0.C	-0.09303	5.04984e-132
UDID076	ZKSC1_HUMAN.H11MO.0.B	0.00872	3.15494e-15
UDID076	ZN121_HUMAN.H11MO.0.C	0.00878	3.92843e-25
UDID076	ZN134_HUMAN.H11MO.0.C	0.03301	4.81661e-64
UDID076	ZN136_HUMAN.H11MO.0.C	0.00461	6.17324e-13
UDID076	ZN140_HUMAN.H11MO.0.C	0.0111	8.62793e-29
UDID076	ZN143_HUMAN.H11MO.0.A	0.04076	3.32244e-76
UDID076	ZN214_HUMAN.H11MO.0.C	-0.0169	7.59795e-49
UDID076	ZN250_HUMAN.H11MO.0.C	-0.02586	8.97284e-60
UDID076	ZN257_HUMAN.H11MO.0.C	0.00578	5.15408e-15
UDID076	ZN260_HUMAN.H11MO.0.C	-0.03498	4.5655e-68
UDID076	ZN263_HUMAN.H11MO.0.A	-0.00951	1.24779e-50
UDID076	ZN264_HUMAN.H11MO.0.C	-0.00559	2.87374e-10
UDID076	ZN274_HUMAN.H11MO.0.A	-0.01991	1.78696e-56
UDID076	ZN281_HUMAN.H11MO.0.A	-0.01197	5.65402e-60
UDID076	ZN317_HUMAN.H11MO.0.C	0.00109	0.0513928
UDID076	ZN320_HUMAN.H11MO.0.C	-0.01225	3.04662e-41
UDID076	ZN322_HUMAN.H11MO.0.B	0.03033	1.59321e-74
UDID076	ZN329_HUMAN.H11MO.0.C	0.02631	3.51473e-62
UDID076	ZN331_HUMAN.H11MO.0.C	0.04103	1.4028e-88
UDID076	ZN335_HUMAN.H11MO.0.A	0.03907	6.18285e-92
UDID076	ZN341_HUMAN.H11MO.0.C	-0.00861	3.5742e-47
UDID076	ZN350_HUMAN.H11MO.0.C	-0.02793	7.39928e-80
UDID076	ZN382_HUMAN.H11MO.0.C	-0.00458	3.41037e-08
UDID076	ZN384_HUMAN.H11MO.0.C	-0.01304	5.39463e-40
UDID076	ZN394_HUMAN.H11MO.0.C	-0.07239	1.12821e-126
UDID076	ZN418_HUMAN.H11MO.0.C	-0.04753	4.16284e-92
UDID076	ZN436_HUMAN.H11MO.0.C	0.02807	1.07869e-77
UDID076	ZN449_HUMAN.H11MO.0.C	0.03117	8.61125e-72
UDID076	ZN467_HUMAN.H11MO.0.C	-0.01324	3.93602e-75
UDID076	ZN490_HUMAN.H11MO.0.C	0.00535	1.30225e-15
UDID076	ZN502_HUMAN.H11MO.0.C	-0.03523	5.30799e-76
UDID076	ZN528_HUMAN.H11MO.0.C	0.02573	1.61747e-69
UDID076	ZN547_HUMAN.H11MO.0.C	0.02883	2.30045e-60
UDID076	ZN549_HUMAN.H11MO.0.C	0.02899	9.72615e-61
UDID076	ZN554_HUMAN.H11MO.0.C	0.03341	2.26595e-73
UDID076	ZN563_HUMAN.H11MO.0.C	0.02849	3.17933e-70
UDID076	ZN582_HUMAN.H11MO.0.C	0.00864	3.08544e-20
UDID076	ZN586_HUMAN.H11MO.0.C	0.00701	7.51822e-22
UDID076	ZN667_HUMAN.H11MO.0.C	0.03701	1.18693e-82
UDID076	ZN680_HUMAN.H11MO.0.C	-0.01039	1.63979e-26
UDID076	ZN708_HUMAN.H11MO.0.C	0.0128	1.40061e-33
UDID076	ZN768_HUMAN.H11MO.0.C	0.01717	2.50461e-60
UDID076	ZN770_HUMAN.H11MO.0.C	-0.00767	3.84444e-46
UDID076	ZN816_HUMAN.H11MO.0.C	-0.00304	1.85542e-08
UDID076	ZNF18_HUMAN.H11MO.0.C	0.02909	3.31072e-69
UDID076	ZNF41_HUMAN.H11MO.0.C	-0.02722	3.28532e-73
UDID076	ZNF76_HUMAN.H11MO.0.C	0.03481	2.30845e-78
UDID076	ZNF85_HUMAN.H11MO.0.C	-0.03207	4.62533e-76
UDID076	ZNF8_HUMAN.H11MO.0.C	-0.01637	1.89481e-29
UDID076	ZSC22_HUMAN.H11MO.0.C	-0.01161	2.83345e-50
UDID076	ZSC31_HUMAN.H11MO.0.C	0.02721	1.02595e-71
UDID088	AHR_HUMAN.H11MO.0.B	-0.00657	0.000479734
UDID088	AIRE_HUMAN.H11MO.0.C	-0.0619	5.23672e-86
UDID088	ALX1_HUMAN.H11MO.0.B	-0.04512	4.18057e-82
UDID088	ANDR_HUMAN.H11MO.0.A	-0.11669	2.31459e-145
UDID088	AP2A_HUMAN.H11MO.0.A	0.02026	4.28899e-67
UDID088	AP2B_HUMAN.H11MO.0.B	-0.00258	2.53267e-05
UDID088	AP2C_HUMAN.H11MO.0.A	0.0153	4.21616e-51
UDID088	ARI5B_HUMAN.H11MO.0.C	-0.04016	2.64527e-72
UDID088	ARNT_HUMAN.H11MO.0.B	0.00984	2.40031e-07
UDID088	ASCL1_HUMAN.H11MO.0.A	0.07443	7.12784e-118
UDID088	ATF1_HUMAN.H11MO.0.B	-0.03664	2.72179e-46
UDID088	ATF2_HUMAN.H11MO.0.B	-0.06291	1.54623e-96
UDID088	ATF3_HUMAN.H11MO.0.A	-0.05568	6.37679e-69
UDID088	ATF4_HUMAN.H11MO.0.A	-0.05641	1.55609e-85
UDID088	ATF6A_HUMAN.H11MO.0.B	-0.01971	7.08484e-31
UDID088	ATOH1_HUMAN.H11MO.0.B	-0.00215	0.00287996
UDID088	BACH1_HUMAN.H11MO.0.A	0.02046	9.55894e-54
UDID088	BACH2_HUMAN.H11MO.0.A	0.01949	3.66213e-54
UDID088	BATF3_HUMAN.H11MO.0.B	-0.27671	6.31713e-170
UDID088	BATF_HUMAN.H11MO.0.A	-0.1414	3.46694e-135
UDID088	BC11A_HUMAN.H11MO.0.A	-0.20256	6.65094e-184
UDID088	BCL6_HUMAN.H11MO.0.A	-0.01951	1.80414e-54
UDID088	BHA15_HUMAN.H11MO.0.B	0.03456	9.59997e-84
UDID088	BHE40_HUMAN.H11MO.0.A	-0.03359	1.79381e-46
UDID088	BMAL1_HUMAN.H11MO.0.A	-0.01041	3.26409e-18
UDID088	BRAC_HUMAN.H11MO.0.A	-0.01331	3.38138e-43
UDID088	CDX1_HUMAN.H11MO.0.C	-0.07405	2.19329e-100
UDID088	CDX2_HUMAN.H11MO.0.A	-0.05616	5.45406e-85
UDID088	CEBPA_HUMAN.H11MO.0.A	-0.09722	6.67748e-107
UDID088	CEBPB_HUMAN.H11MO.0.A	-0.10604	3.16165e-104
UDID088	CEBPD_HUMAN.H11MO.0.C	-0.09829	2.76464e-103
UDID088	CEBPE_HUMAN.H11MO.0.A	-0.07372	5.06895e-88
UDID088	CEBPG_HUMAN.H11MO.0.B	-0.05945	1.88619e-89
UDID088	CLOCK_HUMAN.H11MO.0.C	0.00361	0.000643583
UDID088	COE1_HUMAN.H11MO.0.A	0.00528	1.3846e-14
UDID088	COT1_HUMAN.H11MO.0.C	0.00101	0.000898956
UDID088	COT2_HUMAN.H11MO.0.A	-0.01137	6.05546e-31
UDID088	CREB1_HUMAN.H11MO.0.A	-0.04594	3.61726e-61
UDID088	CREM_HUMAN.H11MO.0.C	-0.05063	2.56392e-71
UDID088	CRX_HUMAN.H11MO.0.B	-0.05608	5.46035e-84
UDID088	CTCFL_HUMAN.H11MO.0.A	0.03432	1.61645e-82
UDID088	CTCF_HUMAN.H11MO.0.A	0.04901	3.75483e-91
UDID088	CUX1_HUMAN.H11MO.0.C	-0.01546	3.73293e-15
UDID088	DBP_HUMAN.H11MO.0.B	-0.08037	8.58599e-98
UDID088	DLX3_HUMAN.H11MO.0.C	-0.01284	1.77399e-28
UDID088	DUX4_HUMAN.H11MO.0.A	-0.06068	1.83441e-89
UDID088	E2F1_HUMAN.H11MO.0.A	0.00033	0.361842
UDID088	E2F2_HUMAN.H11MO.0.B	0.00263	0.0129773
UDID088	E2F3_HUMAN.H11MO.0.A	0.0104	2.83898e-39
UDID088	E2F4_HUMAN.H11MO.0.A	-0.02113	1.407e-66
UDID088	E2F5_HUMAN.H11MO.0.B	-0.00168	0.190917
UDID088	E2F6_HUMAN.H11MO.0.A	-0.0011	0.411882
UDID088	E2F7_HUMAN.H11MO.0.B	-0.01116	7.61125e-48
UDID088	EGR1_HUMAN.H11MO.0.A	-0.01162	6.43012e-56
UDID088	EGR2_HUMAN.H11MO.0.A	-0.00735	3.64285e-46
UDID088	EHF_HUMAN.H11MO.0.B	-0.03385	1.9387e-82
UDID088	ELF1_HUMAN.H11MO.0.A	-0.04179	3.58691e-81
UDID088	ELF2_HUMAN.H11MO.0.C	-0.04608	6.65875e-90
UDID088	ELF3_HUMAN.H11MO.0.A	-0.04299	2.31113e-95
UDID088	ELF5_HUMAN.H11MO.0.A	-0.02888	1.12162e-82
UDID088	ELK1_HUMAN.H11MO.0.B	-0.07471	1.89149e-102
UDID088	ELK4_HUMAN.H11MO.0.A	-0.05093	1.94793e-79
UDID088	EPAS1_HUMAN.H11MO.0.B	-0.00842	8.30868e-06
UDID088	ERG_HUMAN.H11MO.0.A	-0.02562	2.31322e-79
UDID088	ERR1_HUMAN.H11MO.0.A	0.01043	1.50129e-25
UDID088	ERR2_HUMAN.H11MO.0.A	0.0166	8.58719e-37
UDID088	ERR3_HUMAN.H11MO.0.B	0.02073	4.11415e-39
UDID088	ESR1_HUMAN.H11MO.0.A	0.0202	2.19997e-44
UDID088	ESR2_HUMAN.H11MO.0.A	0.01345	1.11573e-34
UDID088	ETS1_HUMAN.H11MO.0.A	-0.03856	9.53191e-95
UDID088	ETS2_HUMAN.H11MO.0.B	-0.05446	6.02896e-121
UDID088	ETV1_HUMAN.H11MO.0.A	-0.03254	1.43306e-64
UDID088	ETV2_HUMAN.H11MO.0.B	-0.03413	4.49647e-90
UDID088	ETV4_HUMAN.H11MO.0.B	-0.02222	4.1347e-78
UDID088	ETV5_HUMAN.H11MO.0.C	-0.04825	3.63495e-110
UDID088	EVI1_HUMAN.H11MO.0.B	-0.10628	5.32965e-126
UDID088	FEV_HUMAN.H11MO.0.B	-0.01917	4.63798e-53
UDID088	FEZF1_HUMAN.H11MO.0.C	-0.04232	2.45456e-95
UDID088	FLI1_HUMAN.H11MO.0.A	-0.0252	5.1064e-85
UDID088	FOSB_HUMAN.H11MO.0.A	-0.01722	3.37799e-47
UDID088	FOSL1_HUMAN.H11MO.0.A	-0.01797	3.29186e-51
UDID088	FOSL2_HUMAN.H11MO.0.A	-0.0193	1.24533e-54
UDID088	FOS_HUMAN.H11MO.0.A	-0.01863	1.06366e-53
UDID088	FOXA1_HUMAN.H11MO.0.A	-0.05471	2.15259e-92
UDID088	FOXA2_HUMAN.H11MO.0.A	-0.04666	3.78085e-93
UDID088	FOXA3_HUMAN.H11MO.0.B	-0.05975	2.10526e-103
UDID088	FOXC1_HUMAN.H11MO.0.C	-0.08026	4.44947e-111
UDID088	FOXH1_HUMAN.H11MO.0.A	-0.04022	1.27573e-75
UDID088	FOXI1_HUMAN.H11MO.0.B	-0.07476	4.761e-98
UDID088	FOXJ2_HUMAN.H11MO.0.C	-0.08914	2.76592e-124
UDID088	FOXJ3_HUMAN.H11MO.0.A	-0.12706	3.86559e-139
UDID088	FOXK1_HUMAN.H11MO.0.A	-0.0953	2.36614e-128
UDID088	FOXM1_HUMAN.H11MO.0.A	-0.07064	6.93479e-117
UDID088	FOXO1_HUMAN.H11MO.0.A	-0.09331	4.38715e-129
UDID088	FOXO3_HUMAN.H11MO.0.B	-0.06928	1.0044e-106
UDID088	FOXO4_HUMAN.H11MO.0.C	-0.10301	1.63836e-123
UDID088	FOXP1_HUMAN.H11MO.0.A	-0.11982	2.56525e-134
UDID088	FOXP2_HUMAN.H11MO.0.C	-0.06167	1.30855e-101
UDID088	FOXQ1_HUMAN.H11MO.0.C	-0.08641	1.95475e-114
UDID088	GABPA_HUMAN.H11MO.0.A	-0.05783	2.42692e-96
UDID088	GATA1_HUMAN.H11MO.0.A	-0.06659	9.11665e-104
UDID088	GATA2_HUMAN.H11MO.0.A	-0.07254	3.54626e-104
UDID088	GATA3_HUMAN.H11MO.0.A	-0.09941	7.41174e-127
UDID088	GATA4_HUMAN.H11MO.0.A	-0.08323	8.99049e-115
UDID088	GATA6_HUMAN.H11MO.0.A	-0.09155	2.5333e-122
UDID088	GCR_HUMAN.H11MO.0.A	-0.01896	1.16224e-49
UDID088	GFI1B_HUMAN.H11MO.0.A	-0.02625	1.61985e-64
UDID088	GFI1_HUMAN.H11MO.0.C	-0.0286	2.92225e-67
UDID088	GLI3_HUMAN.H11MO.0.B	-0.01031	8.34263e-20
UDID088	GRHL2_HUMAN.H11MO.0.A	-0.00779	2.05315e-11
UDID088	HEN1_HUMAN.H11MO.0.C	0.03049	4.03405e-73
UDID088	HIC1_HUMAN.H11MO.0.C	0.01856	1.44882e-36
UDID088	HIF1A_HUMAN.H11MO.0.C	0.00371	0.05623
UDID088	HINFP_HUMAN.H11MO.0.C	0.00489	0.0464116
UDID088	HLF_HUMAN.H11MO.0.C	-0.07682	2.14576e-81
UDID088	HNF1A_HUMAN.H11MO.0.C	-0.08057	5.51195e-108
UDID088	HNF1B_HUMAN.H11MO.0.A	-0.06669	3.01766e-99
UDID088	HNF4A_HUMAN.H11MO.0.A	-0.02021	2.91069e-51
UDID088	HNF4G_HUMAN.H11MO.0.B	-0.00776	1.07213e-20
UDID088	HNF6_HUMAN.H11MO.0.B	-0.05493	4.156e-67
UDID088	HSF1_HUMAN.H11MO.0.A	-0.03869	4.18694e-80
UDID088	HSF2_HUMAN.H11MO.0.A	-0.03188	1.70493e-59
UDID088	HTF4_HUMAN.H11MO.0.A	0.05308	2.51772e-101
UDID088	HXA10_HUMAN.H11MO.0.C	-0.08494	1.60749e-109
UDID088	HXA13_HUMAN.H11MO.0.C	-0.04275	3.1956e-73
UDID088	HXA1_HUMAN.H11MO.0.C	-0.03889	3.90379e-70
UDID088	HXA9_HUMAN.H11MO.0.B	-0.1023	6.33669e-117
UDID088	HXB13_HUMAN.H11MO.0.A	-0.05714	3.81852e-92
UDID088	HXB4_HUMAN.H11MO.0.B	-0.02996	1.49257e-45
UDID088	HXB7_HUMAN.H11MO.0.C	-0.07687	6.0186e-99
UDID088	HXB8_HUMAN.H11MO.0.C	-0.07801	1.68042e-95
UDID088	HXC9_HUMAN.H11MO.0.C	-0.04873	8.98211e-87
UDID088	IKZF1_HUMAN.H11MO.0.C	0.01308	2.29296e-50
UDID088	INSM1_HUMAN.H11MO.0.C	0.00384	6.16617e-07
UDID088	IRF1_HUMAN.H11MO.0.A	-0.36914	1.24961e-197
UDID088	IRF2_HUMAN.H11MO.0.A	-0.4097	6.55921e-198
UDID088	IRF3_HUMAN.H11MO.0.B	-0.2335	6.6312e-188
UDID088	IRF4_HUMAN.H11MO.0.A	-0.2888	3.7866e-185
UDID088	IRF7_HUMAN.H11MO.0.C	-0.45124	3.85333e-200
UDID088	IRF8_HUMAN.H11MO.0.B	-0.32669	4.09275e-188
UDID088	IRF9_HUMAN.H11MO.0.C	-0.40647	9.56491e-188
UDID088	ISL1_HUMAN.H11MO.0.A	-0.01619	5.36827e-33
UDID088	ITF2_HUMAN.H11MO.0.C	0.05311	2.77406e-104
UDID088	JUNB_HUMAN.H11MO.0.A	-0.01364	1.66542e-42
UDID088	JUND_HUMAN.H11MO.0.A	-0.01468	5.33177e-45
UDID088	JUN_HUMAN.H11MO.0.A	-0.02497	1.04724e-63
UDID088	KAISO_HUMAN.H11MO.0.A	-0.02693	4.49093e-35
UDID088	KLF12_HUMAN.H11MO.0.C	-0.01719	2.58709e-67
UDID088	KLF15_HUMAN.H11MO.0.A	-0.00822	4.1324e-51
UDID088	KLF1_HUMAN.H11MO.0.A	-0.02119	2.43771e-77
UDID088	KLF3_HUMAN.H11MO.0.B	-0.01235	6.41707e-63
UDID088	KLF4_HUMAN.H11MO.0.A	-0.02357	2.00664e-67
UDID088	KLF5_HUMAN.H11MO.0.A	-0.00742	2.60934e-36
UDID088	KLF6_HUMAN.H11MO.0.A	-0.00748	6.48777e-41
UDID088	KLF8_HUMAN.H11MO.0.C	0.00904	1.01897e-20
UDID088	KLF9_HUMAN.H11MO.0.C	-0.02788	2.19095e-81
UDID088	LEF1_HUMAN.H11MO.0.A	-0.15723	1.06881e-153
UDID088	LHX2_HUMAN.H11MO.0.A	-0.02361	1.45853e-47
UDID088	LHX3_HUMAN.H11MO.0.C	-0.04991	1.99851e-81
UDID088	LYL1_HUMAN.H11MO.0.A	-0.00911	5.51983e-38
UDID088	MAFB_HUMAN.H11MO.0.B	0.02632	9.06852e-62
UDID088	MAFF_HUMAN.H11MO.0.B	-0.02656	8.51567e-70
UDID088	MAFG_HUMAN.H11MO.0.A	-0.00374	3.60796e-05
UDID088	MAFK_HUMAN.H11MO.0.A	-0.01492	3.7121e-45
UDID088	MAF_HUMAN.H11MO.0.A	-0.00954	4.45846e-28
UDID088	MAX_HUMAN.H11MO.0.A	0.02382	8.8572e-47
UDID088	MAZ_HUMAN.H11MO.0.A	-0.01019	3.09452e-60
UDID088	MBD2_HUMAN.H11MO.0.B	-0.01318	7.01858e-33
UDID088	MECP2_HUMAN.H11MO.0.C	0.01667	5.22015e-44
UDID088	MEF2A_HUMAN.H11MO.0.A	-0.03891	1.25559e-94
UDID088	MEF2B_HUMAN.H11MO.0.A	-0.05349	3.08178e-105
UDID088	MEF2C_HUMAN.H11MO.0.A	-0.03184	5.42588e-78
UDID088	MEF2D_HUMAN.H11MO.0.A	-0.00906	3.75217e-28
UDID088	MEIS1_HUMAN.H11MO.0.A	-0.10158	8.86426e-120
UDID088	MEIS2_HUMAN.H11MO.0.B	0.02578	1.99686e-55
UDID088	MITF_HUMAN.H11MO.0.A	-0.02844	1.71493e-50
UDID088	MTF1_HUMAN.H11MO.0.C	0.02168	2.11751e-36
UDID088	MXI1_HUMAN.H11MO.0.A	0.00598	5.35092e-09
UDID088	MYB_HUMAN.H11MO.0.A	-0.00175	0.017672
UDID088	MYCN_HUMAN.H11MO.0.A	-0.0311	1.93367e-51
UDID088	MYC_HUMAN.H11MO.0.A	-0.00677	1.23241e-09
UDID088	MYF6_HUMAN.H11MO.0.C	0.02566	1.3241e-64
UDID088	MYOD1_HUMAN.H11MO.0.A	0.0552	3.39248e-102
UDID088	MYOG_HUMAN.H11MO.0.B	0.04342	1.85053e-92
UDID088	MZF1_HUMAN.H11MO.0.B	-0.01208	2.88689e-43
UDID088	NANOG_HUMAN.H11MO.0.A	-0.08471	4.54188e-117
UDID088	NDF1_HUMAN.H11MO.0.A	-0.00045	0.838222
UDID088	NDF2_HUMAN.H11MO.0.B	-0.002	7.07053e-05
UDID088	NF2L1_HUMAN.H11MO.0.C	-0.02099	5.22617e-39
UDID088	NF2L2_HUMAN.H11MO.0.A	-0.01079	2.62899e-28
UDID088	NFAC1_HUMAN.H11MO.0.B	-0.1316	3.20837e-154
UDID088	NFAC2_HUMAN.H11MO.0.B	-0.04421	2.24194e-93
UDID088	NFAC3_HUMAN.H11MO.0.B	-0.02011	1.43142e-54
UDID088	NFAC4_HUMAN.H11MO.0.C	-0.05949	5.86358e-109
UDID088	NFE2_HUMAN.H11MO.0.A	0.00627	1.40095e-16
UDID088	NFIA_HUMAN.H11MO.0.C	0.04611	9.58558e-95
UDID088	NFIC_HUMAN.H11MO.0.A	0.03656	2.35618e-85
UDID088	NFKB1_HUMAN.H11MO.1.B	0.00782	5.01752e-20
UDID088	NFKB2_HUMAN.H11MO.0.B	0.00918	7.26594e-23
UDID088	NFYA_HUMAN.H11MO.0.A	-0.04516	2.15737e-73
UDID088	NFYB_HUMAN.H11MO.0.A	-0.04077	7.60918e-68
UDID088	NFYC_HUMAN.H11MO.0.A	-0.04606	1.01768e-82
UDID088	NKX21_HUMAN.H11MO.0.A	0.01824	3.58898e-46
UDID088	NKX25_HUMAN.H11MO.0.B	0.01815	4.06325e-61
UDID088	NKX28_HUMAN.H11MO.0.C	0.00552	3.38666e-07
UDID088	NKX31_HUMAN.H11MO.0.C	-0.01085	3.93836e-22
UDID088	NKX32_HUMAN.H11MO.0.C	-0.02969	3.69504e-57
UDID088	NKX61_HUMAN.H11MO.0.B	-0.10616	5.48795e-125
UDID088	NOBOX_HUMAN.H11MO.0.C	-0.01775	1.32121e-29
UDID088	NR1D1_HUMAN.H11MO.0.B	-0.00934	7.51368e-32
UDID088	NR1H3_HUMAN.H11MO.0.B	0.00797	1.16859e-19
UDID088	NR1H4_HUMAN.H11MO.0.B	0.0032	3.55479e-06
UDID088	NR1I2_HUMAN.H11MO.0.C	-0.01103	8.73778e-29
UDID088	NR1I3_HUMAN.H11MO.0.C	-0.01049	1.4195e-28
UDID088	NR2C1_HUMAN.H11MO.0.C	-0.00341	7.46173e-05
UDID088	NR2C2_HUMAN.H11MO.0.B	0.00037	0.587232
UDID088	NR2E3_HUMAN.H11MO.0.C	-0.13244	1.16424e-137
UDID088	NR4A1_HUMAN.H11MO.0.A	-0.02811	2.26606e-77
UDID088	NR4A2_HUMAN.H11MO.0.C	-0.00593	2.83438e-11
UDID088	NR5A2_HUMAN.H11MO.0.B	0.00129	0.0126203
UDID088	NR6A1_HUMAN.H11MO.0.B	-0.04602	5.19375e-80
UDID088	NRF1_HUMAN.H11MO.0.A	-0.02082	5.77253e-46
UDID088	OLIG2_HUMAN.H11MO.0.B	-0.02132	6.18603e-69
UDID088	OSR2_HUMAN.H11MO.0.C	0.03461	6.47775e-84
UDID088	OTX2_HUMAN.H11MO.0.A	-0.05821	1.80296e-85
UDID088	OVOL1_HUMAN.H11MO.0.C	-0.02374	9.40342e-41
UDID088	OZF_HUMAN.H11MO.0.C	-0.05251	3.87332e-87
UDID088	P53_HUMAN.H11MO.0.A	0.01718	5.98615e-36
UDID088	P63_HUMAN.H11MO.0.A	0.03092	6.7094e-61
UDID088	P73_HUMAN.H11MO.0.A	0.00931	1.23238e-18
UDID088	PATZ1_HUMAN.H11MO.0.C	-0.00442	1.92508e-29
UDID088	PAX5_HUMAN.H11MO.0.A	-0.01217	2.69319e-32
UDID088	PAX6_HUMAN.H11MO.0.C	-0.03792	1.80268e-70
UDID088	PBX1_HUMAN.H11MO.0.A	0.04245	3.82384e-80
UDID088	PBX2_HUMAN.H11MO.0.C	-0.06409	4.89188e-101
UDID088	PBX3_HUMAN.H11MO.0.A	0.04279	6.26816e-79
UDID088	PDX1_HUMAN.H11MO.0.A	-0.04607	3.09108e-76
UDID088	PEBB_HUMAN.H11MO.0.C	-0.07996	1.94491e-107
UDID088	PIT1_HUMAN.H11MO.0.C	-0.08278	5.1093e-111
UDID088	PKNX1_HUMAN.H11MO.0.B	0.03795	7.17817e-82
UDID088	PO2F1_HUMAN.H11MO.0.C	-0.08173	2.88224e-116
UDID088	PO2F2_HUMAN.H11MO.0.A	-0.06269	9.00324e-100
UDID088	PO3F1_HUMAN.H11MO.0.C	-0.08806	8.28606e-113
UDID088	PO3F2_HUMAN.H11MO.0.A	-0.0831	1.29906e-113
UDID088	PO5F1_HUMAN.H11MO.0.A	-0.06875	1.07656e-107
UDID088	PPARA_HUMAN.H11MO.0.B	-0.01521	3.57577e-43
UDID088	PPARG_HUMAN.H11MO.0.A	-0.00139	1.16973e-05
UDID088	PRD14_HUMAN.H11MO.0.A	-0.01547	2.41988e-27
UDID088	PRDM1_HUMAN.H11MO.0.A	-0.35314	6.41319e-191
UDID088	PRDM6_HUMAN.H11MO.0.C	-0.13235	2.56899e-157
UDID088	PRGR_HUMAN.H11MO.0.A	-0.05533	4.64696e-91
UDID088	PRRX2_HUMAN.H11MO.0.C	-0.02079	1.78551e-34
UDID088	PTF1A_HUMAN.H11MO.0.B	0.01462	5.62823e-51
UDID088	RARA_HUMAN.H11MO.0.A	-0.00348	1.81556e-13
UDID088	RARG_HUMAN.H11MO.0.B	-0.00256	2.22401e-06
UDID088	RELB_HUMAN.H11MO.0.C	0.00553	4.05759e-14
UDID088	REL_HUMAN.H11MO.0.B	-0.02984	3.52405e-75
UDID088	REST_HUMAN.H11MO.0.A	0.03527	1.13292e-77
UDID088	RFX1_HUMAN.H11MO.0.B	0.00926	3.77962e-26
UDID088	RFX2_HUMAN.H11MO.0.A	-0.01229	7.72611e-22
UDID088	RFX3_HUMAN.H11MO.0.B	-0.02252	1.4752e-48
UDID088	RFX5_HUMAN.H11MO.0.A	0.01636	3.42021e-42
UDID088	RORA_HUMAN.H11MO.0.C	-0.0081	1.58455e-24
UDID088	RORG_HUMAN.H11MO.0.C	-0.00915	9.35507e-27
UDID088	RUNX1_HUMAN.H11MO.0.A	-0.07692	3.30966e-110
UDID088	RUNX2_HUMAN.H11MO.0.A	-0.08114	3.33776e-118
UDID088	RUNX3_HUMAN.H11MO.0.A	-0.08367	1.40364e-112
UDID088	RXRA_HUMAN.H11MO.0.A	-0.00671	1.14889e-31
UDID088	RXRB_HUMAN.H11MO.0.C	-0.00638	1.1698e-16
UDID088	RXRG_HUMAN.H11MO.0.B	-0.02216	4.03247e-45
UDID088	SALL4_HUMAN.H11MO.0.B	0.00077	0.104487
UDID088	SIX1_HUMAN.H11MO.0.A	-0.03607	3.55858e-73
UDID088	SIX2_HUMAN.H11MO.0.A	-0.06454	3.04832e-100
UDID088	SMAD2_HUMAN.H11MO.0.A	0.01076	2.5757e-39
UDID088	SMAD3_HUMAN.H11MO.0.B	0.04222	9.59842e-101
UDID088	SMAD4_HUMAN.H11MO.0.B	0.01027	1.19468e-34
UDID088	SMCA1_HUMAN.H11MO.0.C	-0.05345	1.95639e-104
UDID088	SMCA5_HUMAN.H11MO.0.C	-0.05174	2.303e-96
UDID088	SNAI1_HUMAN.H11MO.0.C	0.11981	9.16764e-121
UDID088	SNAI2_HUMAN.H11MO.0.A	0.14394	8.41286e-137
UDID088	SOX10_HUMAN.H11MO.0.B	-0.03493	5.36375e-76
UDID088	SOX17_HUMAN.H11MO.0.C	-0.04101	5.71634e-77
UDID088	SOX2_HUMAN.H11MO.0.A	-0.07484	4.60807e-125
UDID088	SOX3_HUMAN.H11MO.0.B	-0.02569	2.82573e-71
UDID088	SOX4_HUMAN.H11MO.0.B	-0.06745	3.07484e-117
UDID088	SOX5_HUMAN.H11MO.0.C	-0.02302	9.87135e-49
UDID088	SOX9_HUMAN.H11MO.0.B	-0.02026	2.41063e-57
UDID088	SP1_HUMAN.H11MO.0.A	-0.0112	2.04579e-62
UDID088	SP2_HUMAN.H11MO.0.A	-0.01103	1.05315e-56
UDID088	SP3_HUMAN.H11MO.0.B	-0.01476	7.75031e-72
UDID088	SP4_HUMAN.H11MO.0.A	-0.00997	1.48085e-56
UDID088	SPI1_HUMAN.H11MO.0.A	-0.09831	6.88686e-137
UDID088	SPIB_HUMAN.H11MO.0.A	-0.11967	9.14523e-146
UDID088	SRBP1_HUMAN.H11MO.0.A	0.0116	1.86262e-28
UDID088	SRBP2_HUMAN.H11MO.0.B	0.00529	1.97708e-19
UDID088	SRF_HUMAN.H11MO.0.A	-0.07414	1.876e-96
UDID088	SRY_HUMAN.H11MO.0.B	-0.08971	7.2936e-122
UDID088	STA5A_HUMAN.H11MO.0.A	-0.02742	5.06636e-66
UDID088	STA5B_HUMAN.H11MO.0.A	-0.05782	1.70383e-102
UDID088	STAT1_HUMAN.H11MO.0.A	-0.05699	1.76613e-100
UDID088	STAT2_HUMAN.H11MO.0.A	-0.34989	3.91085e-194
UDID088	STAT3_HUMAN.H11MO.0.A	-0.03503	1.71981e-76
UDID088	STAT4_HUMAN.H11MO.0.A	-0.07017	1.30956e-106
UDID088	STAT6_HUMAN.H11MO.0.B	-0.02812	8.4906e-75
UDID088	STF1_HUMAN.H11MO.0.B	0.00214	0.00846847
UDID088	SUH_HUMAN.H11MO.0.A	0.00498	2.25402e-12
UDID088	TAF1_HUMAN.H11MO.0.A	-0.00621	1.02166e-25
UDID088	TAL1_HUMAN.H11MO.0.A	-0.04782	2.08095e-84
UDID088	TBP_HUMAN.H11MO.0.A	-0.04219	7.53916e-80
UDID088	TBX21_HUMAN.H11MO.0.A	0.02257	4.03745e-58
UDID088	TBX3_HUMAN.H11MO.0.C	0.04103	4.08425e-86
UDID088	TCF7_HUMAN.H11MO.0.A	-0.07561	1.00095e-112
UDID088	TEAD1_HUMAN.H11MO.0.A	0.04786	3.37685e-99
UDID088	TEAD4_HUMAN.H11MO.0.A	0.04269	2.35661e-91
UDID088	TF65_HUMAN.H11MO.0.A	0.00274	0.000213038
UDID088	TF7L1_HUMAN.H11MO.0.B	-0.08092	4.50679e-118
UDID088	TF7L2_HUMAN.H11MO.0.A	-0.04327	6.4141e-80
UDID088	TFAP4_HUMAN.H11MO.0.A	-0.00259	5.18617e-05
UDID088	TFDP1_HUMAN.H11MO.0.C	-0.00416	3.57814e-13
UDID088	TFE2_HUMAN.H11MO.0.A	0.06106	6.72416e-107
UDID088	TFE3_HUMAN.H11MO.0.B	-0.01143	2.8703e-20
UDID088	TFEB_HUMAN.H11MO.0.C	-0.03504	4.61126e-42
UDID088	TGIF1_HUMAN.H11MO.0.A	0.06696	2.36892e-99
UDID088	THA11_HUMAN.H11MO.0.B	-0.00568	7.19397e-12
UDID088	THAP1_HUMAN.H11MO.0.C	-0.0081	3.96435e-37
UDID088	THA_HUMAN.H11MO.0.C	0.01535	2.85677e-39
UDID088	THB_HUMAN.H11MO.0.C	0.01392	8.50388e-33
UDID088	TWST1_HUMAN.H11MO.0.A	-0.08396	2.63217e-108
UDID088	TYY1_HUMAN.H11MO.0.A	-0.05362	8.15881e-81
UDID088	USF1_HUMAN.H11MO.0.A	-0.02758	6.73859e-51
UDID088	USF2_HUMAN.H11MO.0.A	-0.01058	2.82752e-23
UDID088	VDR_HUMAN.H11MO.0.A	-0.00476	1.80672e-12
UDID088	VEZF1_HUMAN.H11MO.0.C	-0.0152	3.74916e-67
UDID088	WT1_HUMAN.H11MO.0.C	-0.00697	4.06927e-42
UDID088	Z324A_HUMAN.H11MO.0.C	-0.00554	1.05128e-18
UDID088	Z354A_HUMAN.H11MO.0.C	-0.15604	1.42864e-155
UDID088	ZBT14_HUMAN.H11MO.0.C	0.00312	5.78978e-06
UDID088	ZBT17_HUMAN.H11MO.0.A	-0.0094	1.43907e-53
UDID088	ZBT18_HUMAN.H11MO.0.C	0.00128	0.128602
UDID088	ZBT48_HUMAN.H11MO.0.C	0.01176	4.82628e-30
UDID088	ZBT7A_HUMAN.H11MO.0.A	0.02176	1.9648e-47
UDID088	ZBTB6_HUMAN.H11MO.0.C	0.01042	8.19265e-34
UDID088	ZEB1_HUMAN.H11MO.0.A	0.12529	2.22481e-127
UDID088	ZFP28_HUMAN.H11MO.0.C	-0.15109	2.58948e-162
UDID088	ZFP42_HUMAN.H11MO.0.A	-0.04114	4.05577e-80
UDID088	ZFP82_HUMAN.H11MO.0.C	-0.12564	3.79703e-146
UDID088	ZFX_HUMAN.H11MO.0.A	-0.00997	3.12746e-26
UDID088	ZIC1_HUMAN.H11MO.0.B	0.00187	0.0193241
UDID088	ZIC3_HUMAN.H11MO.0.B	0.02827	3.822e-75
UDID088	ZIM3_HUMAN.H11MO.0.C	-0.1711	1.21026e-153
UDID088	ZKSC1_HUMAN.H11MO.0.B	0.02515	2.00391e-55
UDID088	ZN121_HUMAN.H11MO.0.C	-0.01278	2.47134e-36
UDID088	ZN134_HUMAN.H11MO.0.C	0.02045	4.70437e-45
UDID088	ZN136_HUMAN.H11MO.0.C	-0.01019	5.64977e-26
UDID088	ZN140_HUMAN.H11MO.0.C	-0.00937	7.02102e-24
UDID088	ZN143_HUMAN.H11MO.0.A	0.00147	0.0203278
UDID088	ZN214_HUMAN.H11MO.0.C	-0.06032	6.47825e-98
UDID088	ZN250_HUMAN.H11MO.0.C	-0.0823	9.06303e-109
UDID088	ZN257_HUMAN.H11MO.0.C	0.00476	1.95617e-12
UDID088	ZN260_HUMAN.H11MO.0.C	-0.06305	4.6087e-95
UDID088	ZN263_HUMAN.H11MO.0.A	-0.00795	1.28385e-40
UDID088	ZN264_HUMAN.H11MO.0.C	-0.03492	3.24689e-65
UDID088	ZN274_HUMAN.H11MO.0.A	-0.0656	1.63133e-99
UDID088	ZN281_HUMAN.H11MO.0.A	-0.01285	3.36931e-71
UDID088	ZN317_HUMAN.H11MO.0.C	-0.03471	5.35451e-71
UDID088	ZN320_HUMAN.H11MO.0.C	0.00806	1.30789e-23
UDID088	ZN322_HUMAN.H11MO.0.B	0.01741	1.67914e-50
UDID088	ZN329_HUMAN.H11MO.0.C	0.02095	2.66678e-50
UDID088	ZN331_HUMAN.H11MO.0.C	0.0228	1.27202e-70
UDID088	ZN335_HUMAN.H11MO.0.A	0.01503	5.03642e-50
UDID088	ZN341_HUMAN.H11MO.0.C	-0.01245	8.52867e-67
UDID088	ZN350_HUMAN.H11MO.0.C	-0.07707	3.67649e-120
UDID088	ZN382_HUMAN.H11MO.0.C	-0.04525	1.44479e-75
UDID088	ZN384_HUMAN.H11MO.0.C	-0.04154	2.54837e-78
UDID088	ZN394_HUMAN.H11MO.0.C	-0.14733	1.02446e-157
UDID088	ZN418_HUMAN.H11MO.0.C	-0.11848	6.7726e-137
UDID088	ZN436_HUMAN.H11MO.0.C	0.01223	5.19939e-41
UDID088	ZN449_HUMAN.H11MO.0.C	-0.00063	0.392595
UDID088	ZN467_HUMAN.H11MO.0.C	-0.01465	5.39903e-72
UDID088	ZN490_HUMAN.H11MO.0.C	-0.02067	4.99528e-60
UDID088	ZN502_HUMAN.H11MO.0.C	-0.09111	3.90919e-114
UDID088	ZN528_HUMAN.H11MO.0.C	-0.0029	8.99656e-05
UDID088	ZN547_HUMAN.H11MO.0.C	0.02094	2.90065e-44
UDID088	ZN549_HUMAN.H11MO.0.C	0.01248	3.64573e-32
UDID088	ZN554_HUMAN.H11MO.0.C	0.01173	2.85731e-29
UDID088	ZN563_HUMAN.H11MO.0.C	0.02845	1.23067e-74
UDID088	ZN582_HUMAN.H11MO.0.C	-0.04718	9.51749e-85
UDID088	ZN586_HUMAN.H11MO.0.C	-0.02111	7.44894e-69
UDID088	ZN667_HUMAN.H11MO.0.C	0.02857	3.42538e-72
UDID088	ZN680_HUMAN.H11MO.0.C	-0.02686	1.4103e-66
UDID088	ZN708_HUMAN.H11MO.0.C	0.00792	1.18797e-21
UDID088	ZN768_HUMAN.H11MO.0.C	-0.02118	1.506e-68
UDID088	ZN770_HUMAN.H11MO.0.C	-0.00559	4.05545e-32
UDID088	ZN816_HUMAN.H11MO.0.C	-0.00726	8.58329e-27
UDID088	ZNF18_HUMAN.H11MO.0.C	0.02998	2.96882e-62
UDID088	ZNF41_HUMAN.H11MO.0.C	-0.07464	3.97873e-111
UDID088	ZNF76_HUMAN.H11MO.0.C	0.01566	7.76968e-52
UDID088	ZNF85_HUMAN.H11MO.0.C	-0.07303	1.94286e-114
UDID088	ZNF8_HUMAN.H11MO.0.C	-0.03048	1.01608e-53
UDID088	ZSC22_HUMAN.H11MO.0.C	-0.00333	2.37597e-08
UDID088	ZSC31_HUMAN.H11MO.0.C	0.02856	1.2203e-79
UDID148	AHR_HUMAN.H11MO.0.B	0.15033	1.56978e-94
UDID148	AIRE_HUMAN.H11MO.0.C	-0.26996	1.0695e-153
UDID148	ALX1_HUMAN.H11MO.0.B	-0.39342	2.36363e-166
UDID148	ANDR_HUMAN.H11MO.0.A	-0.32514	1.69274e-186
UDID148	AP2A_HUMAN.H11MO.0.A	0.09519	1.6605e-121
UDID148	AP2B_HUMAN.H11MO.0.B	0.29541	5.5177e-168
UDID148	AP2C_HUMAN.H11MO.0.A	0.17007	1.45054e-152
UDID148	ARI5B_HUMAN.H11MO.0.C	-0.26203	3.92317e-142
UDID148	ARNT_HUMAN.H11MO.0.B	0.12335	9.47555e-89
UDID148	ASCL1_HUMAN.H11MO.0.A	0.10054	9.29262e-131
UDID148	ATF1_HUMAN.H11MO.0.B	-0.04005	5.31589e-49
UDID148	ATF2_HUMAN.H11MO.0.B	-0.24465	1.76522e-154
UDID148	ATF3_HUMAN.H11MO.0.A	-0.02579	4.12102e-44
UDID148	ATF4_HUMAN.H11MO.0.A	-0.23378	1.27673e-146
UDID148	ATF6A_HUMAN.H11MO.0.B	0.14256	2.15942e-111
UDID148	ATOH1_HUMAN.H11MO.0.B	-0.03802	2.10256e-83
UDID148	BACH1_HUMAN.H11MO.0.A	-0.14715	2.16775e-136
UDID148	BACH2_HUMAN.H11MO.0.A	-0.32212	1.05835e-167
UDID148	BATF3_HUMAN.H11MO.0.B	-0.4853	8.71401e-189
UDID148	BATF_HUMAN.H11MO.0.A	-0.48982	2.62474e-190
UDID148	BC11A_HUMAN.H11MO.0.A	-0.27981	4.51072e-189
UDID148	BCL6_HUMAN.H11MO.0.A	-0.11328	1.1224e-129
UDID148	BHA15_HUMAN.H11MO.0.B	0.05946	3.62229e-107
UDID148	BHE40_HUMAN.H11MO.0.A	0.00259	0.325316
UDID148	BMAL1_HUMAN.H11MO.0.A	-0.04204	7.91217e-64
UDID148	BRAC_HUMAN.H11MO.0.A	-0.19323	3.27412e-144
UDID148	CDX1_HUMAN.H11MO.0.C	-0.30504	1.00088e-162
UDID148	CDX2_HUMAN.H11MO.0.A	-0.29834	1.68037e-162
UDID148	CEBPA_HUMAN.H11MO.0.A	-0.22949	8.93514e-149
UDID148	CEBPB_HUMAN.H11MO.0.A	-0.22936	1.93508e-136
UDID148	CEBPD_HUMAN.H11MO.0.C	-0.18508	1.14093e-128
UDID148	CEBPE_HUMAN.H11MO.0.A	-0.22812	7.03428e-137
UDID148	CEBPG_HUMAN.H11MO.0.B	-0.25465	2.30097e-157
UDID148	CLOCK_HUMAN.H11MO.0.C	-0.05676	1.01713e-87
UDID148	COE1_HUMAN.H11MO.0.A	0.07807	1.56831e-114
UDID148	COT1_HUMAN.H11MO.0.C	0.12462	1.5741e-139
UDID148	COT2_HUMAN.H11MO.0.A	-0.01259	2.57932e-33
UDID148	CREB1_HUMAN.H11MO.0.A	-0.12609	3.27612e-103
UDID148	CREM_HUMAN.H11MO.0.C	-0.17472	4.8773e-128
UDID148	CRX_HUMAN.H11MO.0.B	-0.1799	4.64667e-134
UDID148	CTCFL_HUMAN.H11MO.0.A	0.12964	1.7619e-140
UDID148	CTCF_HUMAN.H11MO.0.A	0.05627	4.89778e-104
UDID148	CUX1_HUMAN.H11MO.0.C	-0.12112	6.67711e-90
UDID148	DBP_HUMAN.H11MO.0.B	-0.29819	2.48933e-155
UDID148	DLX3_HUMAN.H11MO.0.C	-0.32792	7.03246e-153
UDID148	DUX4_HUMAN.H11MO.0.A	-0.31248	6.49234e-163
UDID148	E2F1_HUMAN.H11MO.0.A	0.27078	2.66382e-174
UDID148	E2F2_HUMAN.H11MO.0.B	0.38734	1.12291e-149
UDID148	E2F3_HUMAN.H11MO.0.A	0.12542	5.0918e-133
UDID148	E2F4_HUMAN.H11MO.0.A	0.302	6.4023e-189
UDID148	E2F5_HUMAN.H11MO.0.B	0.32683	4.02486e-135
UDID148	E2F6_HUMAN.H11MO.0.A	0.18985	9.02456e-161
UDID148	E2F7_HUMAN.H11MO.0.B	0.21688	1.17932e-174
UDID148	EGR1_HUMAN.H11MO.0.A	0.21961	2.99921e-173
UDID148	EGR2_HUMAN.H11MO.0.A	0.18966	2.16112e-174
UDID148	EHF_HUMAN.H11MO.0.B	-0.04266	4.59776e-94
UDID148	ELF1_HUMAN.H11MO.0.A	0.0806	1.42577e-108
UDID148	ELF2_HUMAN.H11MO.0.C	0.09222	1.08056e-116
UDID148	ELF3_HUMAN.H11MO.0.A	-0.08614	3.15286e-126
UDID148	ELF5_HUMAN.H11MO.0.A	0.01026	1.5893e-40
UDID148	ELK1_HUMAN.H11MO.0.B	0.09434	8.36254e-109
UDID148	ELK4_HUMAN.H11MO.0.A	0.21041	5.2018e-140
UDID148	EPAS1_HUMAN.H11MO.0.B	0.09214	6.29162e-69
UDID148	ERG_HUMAN.H11MO.0.A	0.02904	2.82556e-93
UDID148	ERR1_HUMAN.H11MO.0.A	-0.04856	2.95366e-84
UDID148	ERR2_HUMAN.H11MO.0.A	-0.02815	3.12151e-62
UDID148	ERR3_HUMAN.H11MO.0.B	-0.10869	3.39176e-107
UDID148	ESR1_HUMAN.H11MO.0.A	0.02372	1.42357e-53
UDID148	ESR2_HUMAN.H11MO.0.A	0.10442	9.59464e-118
UDID148	ETS1_HUMAN.H11MO.0.A	0.04906	1.12134e-103
UDID148	ETS2_HUMAN.H11MO.0.B	-0.04539	2.27768e-111
UDID148	ETV1_HUMAN.H11MO.0.A	0.143	6.37268e-132
UDID148	ETV2_HUMAN.H11MO.0.B	-0.00474	1.72715e-18
UDID148	ETV4_HUMAN.H11MO.0.B	-0.02029	7.90859e-70
UDID148	ETV5_HUMAN.H11MO.0.C	-0.03198	1.38077e-93
UDID148	EVI1_HUMAN.H11MO.0.B	-0.35373	4.59996e-172
UDID148	FEV_HUMAN.H11MO.0.B	0.14786	3.53924e-140
UDID148	FEZF1_HUMAN.H11MO.0.C	-0.15388	6.77585e-150
UDID148	FLI1_HUMAN.H11MO.0.A	0.05696	2.23475e-126
UDID148	FOSB_HUMAN.H11MO.0.A	-0.59261	8.24464e-198
UDID148	FOSL1_HUMAN.H11MO.0.A	-0.61674	1.46643e-205
UDID148	FOSL2_HUMAN.H11MO.0.A	-0.61923	2.66282e-200
UDID148	FOS_HUMAN.H11MO.0.A	-0.61987	1.60899e-198
UDID148	FOXA1_HUMAN.H11MO.0.A	-0.26293	7.96146e-159
UDID148	FOXA2_HUMAN.H11MO.0.A	-0.247	1.24817e-166
UDID148	FOXA3_HUMAN.H11MO.0.B	-0.27018	1.04381e-164
UDID148	FOXC1_HUMAN.H11MO.0.C	-0.28677	6.87471e-170
UDID148	FOXH1_HUMAN.H11MO.0.A	-0.16946	1.7756e-133
UDID148	FOXI1_HUMAN.H11MO.0.B	-0.15464	1.46519e-129
UDID148	FOXJ2_HUMAN.H11MO.0.C	-0.30708	3.67759e-178
UDID148	FOXJ3_HUMAN.H11MO.0.A	-0.33715	2.60066e-186
UDID148	FOXK1_HUMAN.H11MO.0.A	-0.2512	1.57716e-170
UDID148	FOXM1_HUMAN.H11MO.0.A	-0.24721	4.39021e-164
UDID148	FOXO1_HUMAN.H11MO.0.A	-0.1951	4.3901e-154
UDID148	FOXO3_HUMAN.H11MO.0.B	-0.21047	1.18304e-156
UDID148	FOXO4_HUMAN.H11MO.0.C	-0.25772	1.1596e-162
UDID148	FOXP1_HUMAN.H11MO.0.A	-0.23848	4.83818e-168
UDID148	FOXP2_HUMAN.H11MO.0.C	-0.22085	1.81873e-151
UDID148	FOXQ1_HUMAN.H11MO.0.C	-0.31461	8.58187e-174
UDID148	GABPA_HUMAN.H11MO.0.A	0.14876	1.02309e-135
UDID148	GATA1_HUMAN.H11MO.0.A	-0.28978	8.41404e-164
UDID148	GATA2_HUMAN.H11MO.0.A	-0.28856	1.34651e-170
UDID148	GATA3_HUMAN.H11MO.0.A	-0.30942	5.06105e-178
UDID148	GATA4_HUMAN.H11MO.0.A	-0.31641	1.64983e-171
UDID148	GATA6_HUMAN.H11MO.0.A	-0.33342	9.77804e-171
UDID148	GCR_HUMAN.H11MO.0.A	-0.14168	7.57037e-132
UDID148	GFI1B_HUMAN.H11MO.0.A	-0.1389	3.32998e-131
UDID148	GFI1_HUMAN.H11MO.0.C	-0.17546	1.55752e-140
UDID148	GLI3_HUMAN.H11MO.0.B	0.0057	1.83922e-14
UDID148	GRHL2_HUMAN.H11MO.0.A	-0.09007	1.85623e-105
UDID148	HEN1_HUMAN.H11MO.0.C	0.18277	8.45807e-153
UDID148	HIC1_HUMAN.H11MO.0.C	0.16031	1.81949e-126
UDID148	HIF1A_HUMAN.H11MO.0.C	0.15958	1.07829e-98
UDID148	HINFP_HUMAN.H11MO.0.C	0.1936	6.94252e-103
UDID148	HLF_HUMAN.H11MO.0.C	-0.27853	2.42517e-135
UDID148	HNF1A_HUMAN.H11MO.0.C	-0.3781	4.56319e-181
UDID148	HNF1B_HUMAN.H11MO.0.A	-0.38271	1.99532e-173
UDID148	HNF4A_HUMAN.H11MO.0.A	-0.04214	3.12486e-84
UDID148	HNF4G_HUMAN.H11MO.0.B	-0.02924	9.99381e-66
UDID148	HNF6_HUMAN.H11MO.0.B	-0.25582	9.88432e-133
UDID148	HSF1_HUMAN.H11MO.0.A	-0.10913	6.62513e-119
UDID148	HSF2_HUMAN.H11MO.0.A	-0.15875	5.7605e-131
UDID148	HTF4_HUMAN.H11MO.0.A	0.0569	3.81544e-113
UDID148	HXA10_HUMAN.H11MO.0.C	-0.34912	1.95457e-161
UDID148	HXA13_HUMAN.H11MO.0.C	-0.27805	5.76086e-158
UDID148	HXA1_HUMAN.H11MO.0.C	-0.21384	7.65493e-139
UDID148	HXA9_HUMAN.H11MO.0.B	-0.35299	1.90078e-171
UDID148	HXB13_HUMAN.H11MO.0.A	-0.29595	2.98417e-163
UDID148	HXB4_HUMAN.H11MO.0.B	-0.28318	3.57023e-143
UDID148	HXB7_HUMAN.H11MO.0.C	-0.3759	1.45301e-164
UDID148	HXB8_HUMAN.H11MO.0.C	-0.38309	4.51692e-169
UDID148	HXC9_HUMAN.H11MO.0.C	-0.2711	3.09785e-158
UDID148	IKZF1_HUMAN.H11MO.0.C	0.03888	6.04489e-88
UDID148	INSM1_HUMAN.H11MO.0.C	0.17282	5.17087e-148
UDID148	IRF1_HUMAN.H11MO.0.A	-0.52098	1.61469e-208
UDID148	IRF2_HUMAN.H11MO.0.A	-0.54432	4.24256e-213
UDID148	IRF3_HUMAN.H11MO.0.B	-0.29891	1.92379e-193
UDID148	IRF4_HUMAN.H11MO.0.A	-0.377	1.99749e-198
UDID148	IRF7_HUMAN.H11MO.0.C	-0.5763	4.26132e-207
UDID148	IRF8_HUMAN.H11MO.0.B	-0.43472	8.43681e-203
UDID148	IRF9_HUMAN.H11MO.0.C	-0.55269	3.25413e-194
UDID148	ISL1_HUMAN.H11MO.0.A	-0.1383	2.51766e-116
UDID148	ITF2_HUMAN.H11MO.0.C	0.07354	1.80019e-118
UDID148	JUNB_HUMAN.H11MO.0.A	-0.57762	1.12226e-194
UDID148	JUND_HUMAN.H11MO.0.A	-0.59147	2.17621e-198
UDID148	JUN_HUMAN.H11MO.0.A	-0.62249	2.15315e-194
UDID148	KAISO_HUMAN.H11MO.0.A	0.34389	1.02502e-144
UDID148	KLF12_HUMAN.H11MO.0.C	0.24525	2.42915e-176
UDID148	KLF15_HUMAN.H11MO.0.A	0.2153	5.42121e-187
UDID148	KLF1_HUMAN.H11MO.0.A	0.23334	1.76608e-176
UDID148	KLF3_HUMAN.H11MO.0.B	0.25541	4.12547e-186
UDID148	KLF4_HUMAN.H11MO.0.A	0.18508	1.62982e-156
UDID148	KLF5_HUMAN.H11MO.0.A	0.1825	1.64787e-164
UDID148	KLF6_HUMAN.H11MO.0.A	0.23861	2.88288e-191
UDID148	KLF8_HUMAN.H11MO.0.C	0.07671	7.44077e-103
UDID148	KLF9_HUMAN.H11MO.0.C	0.24724	2.78917e-175
UDID148	LEF1_HUMAN.H11MO.0.A	-0.28461	5.88272e-178
UDID148	LHX2_HUMAN.H11MO.0.A	-0.33372	1.91337e-163
UDID148	LHX3_HUMAN.H11MO.0.C	-0.40706	7.78435e-173
UDID148	LYL1_HUMAN.H11MO.0.A	-0.03894	5.76845e-94
UDID148	MAFB_HUMAN.H11MO.0.B	-0.17169	2.55309e-148
UDID148	MAFF_HUMAN.H11MO.0.B	-0.23323	2.36939e-162
UDID148	MAFG_HUMAN.H11MO.0.A	-0.23114	6.42164e-155
UDID148	MAFK_HUMAN.H11MO.0.A	-0.28615	7.09779e-170
UDID148	MAF_HUMAN.H11MO.0.A	-0.21977	3.10097e-159
UDID148	MAX_HUMAN.H11MO.0.A	0.08666	2.77888e-98
UDID148	MAZ_HUMAN.H11MO.0.A	0.17606	1.90389e-177
UDID148	MBD2_HUMAN.H11MO.0.B	0.36417	4.47561e-169
UDID148	MECP2_HUMAN.H11MO.0.C	0.33213	1.35721e-167
UDID148	MEF2A_HUMAN.H11MO.0.A	-0.37614	3.36819e-185
UDID148	MEF2B_HUMAN.H11MO.0.A	-0.36957	4.33727e-188
UDID148	MEF2C_HUMAN.H11MO.0.A	-0.37988	5.24162e-192
UDID148	MEF2D_HUMAN.H11MO.0.A	-0.39789	7.16675e-187
UDID148	MEIS1_HUMAN.H11MO.0.A	-0.38081	1.75439e-168
UDID148	MEIS2_HUMAN.H11MO.0.B	-0.20783	6.661e-148
UDID148	MITF_HUMAN.H11MO.0.A	-0.0879	2.8998e-97
UDID148	MTF1_HUMAN.H11MO.0.C	0.13033	1.7063e-108
UDID148	MXI1_HUMAN.H11MO.0.A	0.14766	2.76955e-121
UDID148	MYB_HUMAN.H11MO.0.A	-0.14585	5.57898e-129
UDID148	MYCN_HUMAN.H11MO.0.A	0.07404	3.67466e-90
UDID148	MYC_HUMAN.H11MO.0.A	-0.03297	1.71188e-56
UDID148	MYF6_HUMAN.H11MO.0.C	0.02951	4.34949e-68
UDID148	MYOD1_HUMAN.H11MO.0.A	0.05794	1.2616e-107
UDID148	MYOG_HUMAN.H11MO.0.B	0.03601	1.11424e-82
UDID148	MZF1_HUMAN.H11MO.0.B	0.04241	6.53263e-89
UDID148	NANOG_HUMAN.H11MO.0.A	-0.32039	1.77638e-177
UDID148	NDF1_HUMAN.H11MO.0.A	-0.05836	1.42705e-95
UDID148	NDF2_HUMAN.H11MO.0.B	-0.02245	1.83458e-62
UDID148	NF2L1_HUMAN.H11MO.0.C	-0.39445	1.33082e-157
UDID148	NF2L2_HUMAN.H11MO.0.A	-0.39411	7.89022e-178
UDID148	NFAC1_HUMAN.H11MO.0.B	-0.24909	7.43176e-181
UDID148	NFAC2_HUMAN.H11MO.0.B	-0.14644	9.78283e-147
UDID148	NFAC3_HUMAN.H11MO.0.B	-0.10373	1.86641e-123
UDID148	NFAC4_HUMAN.H11MO.0.C	-0.16758	4.02906e-150
UDID148	NFE2_HUMAN.H11MO.0.A	-0.32829	6.92172e-172
UDID148	NFIA_HUMAN.H11MO.0.C	-0.15273	6.1489e-139
UDID148	NFIC_HUMAN.H11MO.0.A	-0.03282	1.84241e-82
UDID148	NFKB1_HUMAN.H11MO.1.B	0.09561	3.45832e-116
UDID148	NFKB2_HUMAN.H11MO.0.B	0.1113	9.68317e-123
UDID148	NFYA_HUMAN.H11MO.0.A	-0.09825	4.59575e-104
UDID148	NFYB_HUMAN.H11MO.0.A	-0.07003	4.0311e-95
UDID148	NFYC_HUMAN.H11MO.0.A	-0.0915	1.37729e-105
UDID148	NKX21_HUMAN.H11MO.0.A	-0.07102	1.04752e-98
UDID148	NKX25_HUMAN.H11MO.0.B	0.06502	5.97528e-107
UDID148	NKX28_HUMAN.H11MO.0.C	-0.14446	4.23859e-121
UDID148	NKX31_HUMAN.H11MO.0.C	-0.29889	7.11561e-161
UDID148	NKX32_HUMAN.H11MO.0.C	-0.3332	4.96291e-166
UDID148	NKX61_HUMAN.H11MO.0.B	-0.41133	7.33819e-182
UDID148	NOBOX_HUMAN.H11MO.0.C	-0.33543	9.61531e-155
UDID148	NR1D1_HUMAN.H11MO.0.B	-0.05456	3.69947e-100
UDID148	NR1H3_HUMAN.H11MO.0.B	-0.07709	4.85294e-108
UDID148	NR1H4_HUMAN.H11MO.0.B	0.21199	9.9511e-146
UDID148	NR1I2_HUMAN.H11MO.0.C	-0.11087	1.24053e-127
UDID148	NR1I3_HUMAN.H11MO.0.C	-0.0963	8.44456e-115
UDID148	NR2C1_HUMAN.H11MO.0.C	-0.02523	4.74063e-57
UDID148	NR2C2_HUMAN.H11MO.0.B	0.15124	2.63099e-123
UDID148	NR2E3_HUMAN.H11MO.0.C	-0.29535	4.31789e-173
UDID148	NR4A1_HUMAN.H11MO.0.A	-0.13417	2.034e-138
UDID148	NR4A2_HUMAN.H11MO.0.C	-0.08142	1.01898e-109
UDID148	NR5A2_HUMAN.H11MO.0.B	-0.01302	3.26186e-35
UDID148	NR6A1_HUMAN.H11MO.0.B	-0.13153	5.19756e-126
UDID148	NRF1_HUMAN.H11MO.0.A	0.49977	1.25661e-178
UDID148	OLIG2_HUMAN.H11MO.0.B	-0.09826	3.36689e-130
UDID148	OSR2_HUMAN.H11MO.0.C	0.08233	1.91392e-125
UDID148	OTX2_HUMAN.H11MO.0.A	-0.15774	1.98971e-129
UDID148	OVOL1_HUMAN.H11MO.0.C	-0.25861	2.98261e-141
UDID148	OZF_HUMAN.H11MO.0.C	-0.28742	1.7309e-161
UDID148	P53_HUMAN.H11MO.0.A	-0.07453	3.38975e-96
UDID148	P63_HUMAN.H11MO.0.A	0.0016	0.0666336
UDID148	P73_HUMAN.H11MO.0.A	-0.05156	5.27038e-82
UDID148	PATZ1_HUMAN.H11MO.0.C	0.24249	9.04162e-199
UDID148	PAX5_HUMAN.H11MO.0.A	0.09785	4.67508e-114
UDID148	PAX6_HUMAN.H11MO.0.C	-0.19757	8.85158e-138
UDID148	PBX1_HUMAN.H11MO.0.A	-0.10899	9.92349e-121
UDID148	PBX2_HUMAN.H11MO.0.C	-0.30322	3.9555e-165
UDID148	PBX3_HUMAN.H11MO.0.A	-0.02518	9.30985e-62
UDID148	PDX1_HUMAN.H11MO.0.A	-0.34172	1.99298e-161
UDID148	PEBB_HUMAN.H11MO.0.C	-0.09305	1.4877e-113
UDID148	PIT1_HUMAN.H11MO.0.C	-0.36387	3.37308e-176
UDID148	PKNX1_HUMAN.H11MO.0.B	-0.07655	8.674e-112
UDID148	PO2F1_HUMAN.H11MO.0.C	-0.31777	1.30048e-164
UDID148	PO2F2_HUMAN.H11MO.0.A	-0.27175	5.87592e-158
UDID148	PO3F1_HUMAN.H11MO.0.C	-0.30966	7.35658e-164
UDID148	PO3F2_HUMAN.H11MO.0.A	-0.29281	5.43401e-165
UDID148	PO5F1_HUMAN.H11MO.0.A	-0.31212	1.44077e-163
UDID148	PPARA_HUMAN.H11MO.0.B	-0.05111	1.28592e-92
UDID148	PPARG_HUMAN.H11MO.0.A	0.00978	2.61151e-32
UDID148	PRD14_HUMAN.H11MO.0.A	-0.10481	4.75048e-105
UDID148	PRDM1_HUMAN.H11MO.0.A	-0.43821	2.25901e-204
UDID148	PRDM6_HUMAN.H11MO.0.C	-0.26968	5.05421e-189
UDID148	PRGR_HUMAN.H11MO.0.A	-0.20387	3.92099e-147
UDID148	PRRX2_HUMAN.H11MO.0.C	-0.36132	1.01816e-151
UDID148	PTF1A_HUMAN.H11MO.0.B	0.03743	2.24669e-90
UDID148	RARA_HUMAN.H11MO.0.A	0.04895	1.98626e-92
UDID148	RARG_HUMAN.H11MO.0.B	-0.02453	3.59848e-57
UDID148	RELB_HUMAN.H11MO.0.C	0.03657	3.33531e-76
UDID148	REL_HUMAN.H11MO.0.B	-0.08168	5.28565e-114
UDID148	REST_HUMAN.H11MO.0.A	0.09253	2.04451e-118
UDID148	RFX1_HUMAN.H11MO.0.B	0.20432	1.49598e-142
UDID148	RFX2_HUMAN.H11MO.0.A	-0.03932	1.27696e-67
UDID148	RFX3_HUMAN.H11MO.0.B	-0.14997	2.07739e-123
UDID148	RFX5_HUMAN.H11MO.0.A	-0.0055	5.06139e-13
UDID148	RORA_HUMAN.H11MO.0.C	0.00031	0.856988
UDID148	RORG_HUMAN.H11MO.0.C	-0.27873	4.31864e-158
UDID148	RUNX1_HUMAN.H11MO.0.A	-0.13301	4.24451e-133
UDID148	RUNX2_HUMAN.H11MO.0.A	-0.11881	6.8655e-128
UDID148	RUNX3_HUMAN.H11MO.0.A	-0.12471	1.41612e-131
UDID148	RXRA_HUMAN.H11MO.0.A	0.06218	6.78736e-120
UDID148	RXRB_HUMAN.H11MO.0.C	-0.07298	5.98132e-98
UDID148	RXRG_HUMAN.H11MO.0.B	-0.09339	3.16738e-111
UDID148	SALL4_HUMAN.H11MO.0.B	0.17787	2.66179e-168
UDID148	SIX1_HUMAN.H11MO.0.A	-0.21166	4.55046e-149
UDID148	SIX2_HUMAN.H11MO.0.A	-0.21409	1.48905e-154
UDID148	SMAD2_HUMAN.H11MO.0.A	-0.0579	2.46649e-102
UDID148	SMAD3_HUMAN.H11MO.0.B	0.03154	1.31926e-86
UDID148	SMAD4_HUMAN.H11MO.0.B	-0.07623	3.99159e-114
UDID148	SMCA1_HUMAN.H11MO.0.C	-0.19546	4.36724e-161
UDID148	SMCA5_HUMAN.H11MO.0.C	-0.17169	1.28585e-143
UDID148	SNAI1_HUMAN.H11MO.0.C	0.1877	6.00715e-138
UDID148	SNAI2_HUMAN.H11MO.0.A	0.19159	3.04063e-137
UDID148	SOX10_HUMAN.H11MO.0.B	-0.22321	1.96243e-150
UDID148	SOX17_HUMAN.H11MO.0.C	-0.15699	8.15759e-132
UDID148	SOX2_HUMAN.H11MO.0.A	-0.17346	4.31041e-155
UDID148	SOX3_HUMAN.H11MO.0.B	-0.13319	6.00089e-144
UDID148	SOX4_HUMAN.H11MO.0.B	-0.15046	4.3319e-152
UDID148	SOX5_HUMAN.H11MO.0.C	-0.31938	4.86934e-158
UDID148	SOX9_HUMAN.H11MO.0.B	-0.18485	1.28387e-149
UDID148	SP1_HUMAN.H11MO.0.A	0.30167	3.70943e-203
UDID148	SP2_HUMAN.H11MO.0.A	0.31632	1.41709e-203
UDID148	SP3_HUMAN.H11MO.0.B	0.27231	7.49444e-199
UDID148	SP4_HUMAN.H11MO.0.A	0.22741	8.25569e-188
UDID148	SPI1_HUMAN.H11MO.0.A	-0.1254	3.25686e-148
UDID148	SPIB_HUMAN.H11MO.0.A	-0.15796	4.53232e-159
UDID148	SRBP1_HUMAN.H11MO.0.A	-0.0033	0.00208347
UDID148	SRBP2_HUMAN.H11MO.0.B	0.11108	6.81465e-135
UDID148	SRF_HUMAN.H11MO.0.A	-0.20131	1.2937e-140
UDID148	SRY_HUMAN.H11MO.0.B	-0.29	1.0808e-172
UDID148	STA5A_HUMAN.H11MO.0.A	-0.12122	8.75325e-131
UDID148	STA5B_HUMAN.H11MO.0.A	-0.18587	2.54505e-147
UDID148	STAT1_HUMAN.H11MO.0.A	-0.08542	6.52375e-121
UDID148	STAT2_HUMAN.H11MO.0.A	-0.48422	8.31721e-208
UDID148	STAT3_HUMAN.H11MO.0.A	-0.089	7.78142e-115
UDID148	STAT4_HUMAN.H11MO.0.A	-0.12464	4.6903e-142
UDID148	STAT6_HUMAN.H11MO.0.B	-0.1093	2.76889e-130
UDID148	STF1_HUMAN.H11MO.0.B	0.02019	2.69012e-53
UDID148	SUH_HUMAN.H11MO.0.A	0.06856	3.17157e-118
UDID148	TAF1_HUMAN.H11MO.0.A	0.20881	5.97144e-171
UDID148	TAL1_HUMAN.H11MO.0.A	-0.24334	3.58542e-151
UDID148	TBP_HUMAN.H11MO.0.A	-0.32692	9.85247e-162
UDID148	TBX21_HUMAN.H11MO.0.A	0.02367	3.44946e-58
UDID148	TBX3_HUMAN.H11MO.0.C	0.06521	1.06846e-108
UDID148	TCF7_HUMAN.H11MO.0.A	-0.23191	1.63311e-157
UDID148	TEAD1_HUMAN.H11MO.0.A	-0.14753	8.7556e-145
UDID148	TEAD4_HUMAN.H11MO.0.A	-0.17255	2.90538e-153
UDID148	TF65_HUMAN.H11MO.0.A	-0.00143	0.00333881
UDID148	TF7L1_HUMAN.H11MO.0.B	-0.24706	1.33866e-156
UDID148	TF7L2_HUMAN.H11MO.0.A	-0.17574	1.37641e-144
UDID148	TFAP4_HUMAN.H11MO.0.A	-0.04535	2.39791e-93
UDID148	TFDP1_HUMAN.H11MO.0.C	0.22229	3.23577e-166
UDID148	TFE2_HUMAN.H11MO.0.A	0.08642	4.6046e-121
UDID148	TFE3_HUMAN.H11MO.0.B	-0.10713	5.8582e-109
UDID148	TFEB_HUMAN.H11MO.0.C	0.00988	2.00929e-07
UDID148	TGIF1_HUMAN.H11MO.0.A	-0.13804	8.03187e-124
UDID148	THA11_HUMAN.H11MO.0.B	0.07687	2.47519e-106
UDID148	THAP1_HUMAN.H11MO.0.C	0.33144	2.26946e-185
UDID148	THA_HUMAN.H11MO.0.C	-0.02268	8.40821e-56
UDID148	THB_HUMAN.H11MO.0.C	0.01288	2.49674e-33
UDID148	TWST1_HUMAN.H11MO.0.A	-0.30261	7.99245e-168
UDID148	TYY1_HUMAN.H11MO.0.A	0.08532	3.90697e-104
UDID148	USF1_HUMAN.H11MO.0.A	-0.04472	7.68857e-65
UDID148	USF2_HUMAN.H11MO.0.A	0.03795	1.51206e-63
UDID148	VDR_HUMAN.H11MO.0.A	0.0574	2.30837e-89
UDID148	VEZF1_HUMAN.H11MO.0.C	0.15175	1.00034e-172
UDID148	WT1_HUMAN.H11MO.0.C	0.23609	7.90444e-195
UDID148	Z324A_HUMAN.H11MO.0.C	0.02138	3.68699e-62
UDID148	Z354A_HUMAN.H11MO.0.C	-0.40357	4.25873e-196
UDID148	ZBT14_HUMAN.H11MO.0.C	0.42058	2.08487e-174
UDID148	ZBT17_HUMAN.H11MO.0.A	0.14498	4.42126e-167
UDID148	ZBT18_HUMAN.H11MO.0.C	-0.01951	5.7155e-51
UDID148	ZBT48_HUMAN.H11MO.0.C	0.06721	9.8345e-89
UDID148	ZBT7A_HUMAN.H11MO.0.A	0.32398	1.85293e-162
UDID148	ZBTB6_HUMAN.H11MO.0.C	0.13107	3.63244e-139
UDID148	ZEB1_HUMAN.H11MO.0.A	0.21621	1.6873e-150
UDID148	ZFP28_HUMAN.H11MO.0.C	-0.32484	1.49539e-196
UDID148	ZFP42_HUMAN.H11MO.0.A	-0.02596	3.59809e-48
UDID148	ZFP82_HUMAN.H11MO.0.C	-0.27307	2.097e-183
UDID148	ZFX_HUMAN.H11MO.0.A	0.21023	3.60362e-161
UDID148	ZIC1_HUMAN.H11MO.0.B	0.16384	2.68008e-149
UDID148	ZIC3_HUMAN.H11MO.0.B	0.07095	8.87401e-109
UDID148	ZIM3_HUMAN.H11MO.0.C	-0.33121	6.05844e-181
UDID148	ZKSC1_HUMAN.H11MO.0.B	-0.08957	6.60324e-106
UDID148	ZN121_HUMAN.H11MO.0.C	0.00268	7.09479e-07
UDID148	ZN134_HUMAN.H11MO.0.C	-0.04819	3.72676e-81
UDID148	ZN136_HUMAN.H11MO.0.C	-0.21722	5.53918e-154
UDID148	ZN140_HUMAN.H11MO.0.C	-0.14163	6.88775e-137
UDID148	ZN143_HUMAN.H11MO.0.A	0.09277	5.82928e-116
UDID148	ZN214_HUMAN.H11MO.0.C	-0.25058	1.14053e-154
UDID148	ZN250_HUMAN.H11MO.0.C	-0.2957	2.00035e-155
UDID148	ZN257_HUMAN.H11MO.0.C	-0.0209	2.25427e-59
UDID148	ZN260_HUMAN.H11MO.0.C	-0.32813	1.22994e-170
UDID148	ZN263_HUMAN.H11MO.0.A	0.17985	7.47764e-173
UDID148	ZN264_HUMAN.H11MO.0.C	-0.21914	5.72796e-143
UDID148	ZN274_HUMAN.H11MO.0.A	-0.21556	2.50175e-161
UDID148	ZN281_HUMAN.H11MO.0.A	0.21558	5.06084e-192
UDID148	ZN317_HUMAN.H11MO.0.C	-0.25052	3.11473e-155
UDID148	ZN320_HUMAN.H11MO.0.C	0.21296	7.8167e-157
UDID148	ZN322_HUMAN.H11MO.0.B	0.05327	3.03222e-95
UDID148	ZN329_HUMAN.H11MO.0.C	0.03064	1.19461e-67
UDID148	ZN331_HUMAN.H11MO.0.C	0.0959	1.68034e-122
UDID148	ZN335_HUMAN.H11MO.0.A	0.07815	1.40949e-117
UDID148	ZN341_HUMAN.H11MO.0.C	0.14931	2.11337e-174
UDID148	ZN350_HUMAN.H11MO.0.C	-0.2488	2.45796e-169
UDID148	ZN382_HUMAN.H11MO.0.C	-0.19636	1.96347e-136
UDID148	ZN384_HUMAN.H11MO.0.C	-0.11348	7.16362e-123
UDID148	ZN394_HUMAN.H11MO.0.C	-0.33017	2.35077e-189
UDID148	ZN418_HUMAN.H11MO.0.C	-0.23688	8.44586e-171
UDID148	ZN436_HUMAN.H11MO.0.C	0.1155	1.36803e-136
UDID148	ZN449_HUMAN.H11MO.0.C	0.08313	2.71687e-117
UDID148	ZN467_HUMAN.H11MO.0.C	0.15871	9.3652e-174
UDID148	ZN490_HUMAN.H11MO.0.C	-0.18109	1.97455e-143
UDID148	ZN502_HUMAN.H11MO.0.C	-0.26279	7.7742e-158
UDID148	ZN528_HUMAN.H11MO.0.C	-0.05621	5.16445e-105
UDID148	ZN547_HUMAN.H11MO.0.C	-0.06489	1.85309e-91
UDID148	ZN549_HUMAN.H11MO.0.C	-0.12679	1.7706e-125
UDID148	ZN554_HUMAN.H11MO.0.C	-0.03374	5.91628e-72
UDID148	ZN563_HUMAN.H11MO.0.C	0.07199	4.21264e-115
UDID148	ZN582_HUMAN.H11MO.0.C	-0.18121	5.13728e-140
UDID148	ZN586_HUMAN.H11MO.0.C	-0.06092	2.73239e-114
UDID148	ZN667_HUMAN.H11MO.0.C	0.00992	2.28712e-29
UDID148	ZN680_HUMAN.H11MO.0.C	-0.12975	3.13507e-135
UDID148	ZN708_HUMAN.H11MO.0.C	-0.04682	4.81103e-84
UDID148	ZN768_HUMAN.H11MO.0.C	-0.01981	4.14032e-65
UDID148	ZN770_HUMAN.H11MO.0.C	0.18789	9.31073e-177
UDID148	ZN816_HUMAN.H11MO.0.C	0.0816	6.43829e-121
UDID148	ZNF18_HUMAN.H11MO.0.C	-0.04033	4.98793e-79
UDID148	ZNF41_HUMAN.H11MO.0.C	-0.16861	1.05945e-157
UDID148	ZNF76_HUMAN.H11MO.0.C	0.14541	2.37521e-142
UDID148	ZNF85_HUMAN.H11MO.0.C	-0.26759	1.77975e-166
UDID148	ZNF8_HUMAN.H11MO.0.C	-0.27387	4.55851e-139
UDID148	ZSC22_HUMAN.H11MO.0.C	0.18717	2.21698e-175
UDID148	ZSC31_HUMAN.H11MO.0.C	0.07047	1.09732e-115
