# Supplementary material for: IFNγ activates an immune-like regulatory network in the cardiac vascular endothelium
Source: J Mol Cell Cardiol Plus. 2025 Feb 19;11:100289. doi: 10.1016/j.jmccpl.2025.100289 (PMC11919396; doi:10.1016/j.jmccpl.2025.100289)
Supplement: Table S8 — Chromatin state enrichment. This table contains the results from differential chromatin state enrichment of IFN-γ upregulated ATACseq peaks in 833 EpiMap tissues. The columns contain the BSS ID and EpiMap Tissue Name, the tested Collapsed Chromatin State, the Odds Ratio (OR), the Pvalue and Benjamini Hochberg Adjusted P-value (Padj) from the Fisher's Exact test, whether or not the corresponding tissue was Plotted in Fig. 3c. Additional information about the tissues can be obtained from the EpiMap metadata file (https://personal.broadinstitute.org/cboix/epimap/metadata/Imputation_Metadata.xlsx). [file mmc9.xlsx]

## Sheet: TableS8_chromatin
BSS_ID	infoline	State	OR	Pvalue	Padj	Plotted
BSS00088	ASCENDING AORTA	Quiescent	1.35564	8.37302e-19	1.67327e-18	TRUE
BSS00088	ASCENDING AORTA	Promoter	0.650599	1.24449e-16	2.27422e-16	TRUE
BSS00088	ASCENDING AORTA	Transcribed	1.49738	4.66185e-17	8.65846e-17	TRUE
BSS00088	ASCENDING AORTA	Repressed	0.44386	1.3591e-14	2.29641e-14	TRUE
BSS00088	ASCENDING AORTA	Enhancer	0.731546	2.16419e-09	2.9938e-09	TRUE
BSS00088	ASCENDING AORTA	Bivalent	0.0178493	1.51463e-22	3.49367e-22	TRUE
BSS00093	B CELL	Quiescent	1.1342	0.000218731	0.000252068	TRUE
BSS00093	B CELL	Promoter	0.855826	0.00447393	0.00494487	TRUE
BSS00093	B CELL	Enhancer	1.36704	8.12619e-14	1.32989e-13	TRUE
BSS00093	B CELL	Repressed	0.606462	6.3039e-14	1.03573e-13	TRUE
BSS00093	B CELL	Bivalent	0.0839502	1.24569e-60	1.00581e-59	TRUE
BSS00093	B CELL	Transcribed	1.22139	0.000265862	0.000305466	TRUE
BSS00166	CARDIAC FIBROBLAST	Quiescent	1.88057	1.28176e-76	2.28794e-75	TRUE
BSS00166	CARDIAC FIBROBLAST	Promoter	0.431222	5.15401e-37	1.74642e-36	TRUE
BSS00166	CARDIAC FIBROBLAST	Repressed	0.718281	1.57917e-08	2.11261e-08	TRUE
BSS00166	CARDIAC FIBROBLAST	Bivalent	0.107889	8.42278e-73	1.27181e-71	TRUE
BSS00166	CARDIAC FIBROBLAST	Enhancer	0.69926	4.73125e-15	8.13723e-15	TRUE
BSS00166	CARDIAC FIBROBLAST	Transcribed	1.6949	8.14561e-23	1.89975e-22	TRUE
BSS00169	CARDIAC MESODERM DERIV	Quiescent	1.65221	2.75701e-48	1.22922e-47	TRUE
BSS00169	CARDIAC MESODERM DERIV	Promoter	0.0755869	1.63853e-149	2.48162e-147	TRUE
BSS00169	CARDIAC MESODERM DERIV	Transcribed	1.63761	1.14043e-28	3.14736e-28	TRUE
BSS00169	CARDIAC MESODERM DERIV	Repressed	1.04485	0.467526	0.477363	TRUE
BSS00169	CARDIAC MESODERM DERIV	Bivalent	0.0595254	5.06053e-50	2.38834e-49	TRUE
BSS00169	CARDIAC MESODERM DERIV	Enhancer	0.630251	4.36815e-15	7.51792e-15	TRUE
BSS00170	CARDIAC MYOCYTE	Quiescent	1.68899	6.07143e-53	3.25241e-52	TRUE
BSS00170	CARDIAC MYOCYTE	Promoter	0.704573	1.96095e-11	2.92387e-11	TRUE
BSS00170	CARDIAC MYOCYTE	Repressed	0.791205	3.91043e-06	4.80441e-06	TRUE
BSS00170	CARDIAC MYOCYTE	Enhancer	0.635686	1.63768e-23	3.92008e-23	TRUE
BSS00170	CARDIAC MYOCYTE	Bivalent	0.116975	3.31213e-46	1.38759e-45	TRUE
BSS00170	CARDIAC MYOCYTE	Transcribed	1.69282	3.4611e-21	7.5871e-21	TRUE
BSS00171	CARDIAC MUSCLE DERIV	Quiescent	2.52838	1.16872e-145	1.66893e-143	TRUE
BSS00171	CARDIAC MUSCLE DERIV	Promoter	0.0485133	3.52372e-165	1.35474e-162	TRUE
BSS00171	CARDIAC MUSCLE DERIV	Transcribed	1.84841	2.88175e-30	8.34472e-30	TRUE
BSS00171	CARDIAC MUSCLE DERIV	Repressed	0.713724	4.84509e-05	5.72071e-05	TRUE
BSS00171	CARDIAC MUSCLE DERIV	Enhancer	0.371327	8.26548e-80	1.72849e-78	TRUE
BSS00171	CARDIAC MUSCLE DERIV	Bivalent	0.0583356	1.78875e-23	4.27555e-23	TRUE
BSS00178	CD14 MONOCYTE	Quiescent	1.00538	0.877154	0.88245	TRUE
BSS00178	CD14 MONOCYTE	Promoter	1.42139	6.03488e-15	1.03473e-14	TRUE
BSS00178	CD14 MONOCYTE	Transcribed	0.94572	0.300044	0.310031	TRUE
BSS00178	CD14 MONOCYTE	Repressed	0.671283	2.23839e-15	3.88859e-15	TRUE
BSS00178	CD14 MONOCYTE	Bivalent	0.0748122	4.44764e-50	2.10429e-49	TRUE
BSS00178	CD14 MONOCYTE	Enhancer	1.49697	7.90438e-16	1.39548e-15	TRUE
BSS00182	CD1C MYELOID DENDRITIC CELL	Quiescent	1.14453	7.49888e-05	8.79386e-05	TRUE
BSS00182	CD1C MYELOID DENDRITIC CELL	Promoter	1.3136	3.52425e-09	4.84973e-09	TRUE
BSS00182	CD1C MYELOID DENDRITIC CELL	Enhancer	0.952071	0.356573	0.366849	TRUE
BSS00182	CD1C MYELOID DENDRITIC CELL	Repressed	0.627716	2.29135e-11	3.40534e-11	TRUE
BSS00182	CD1C MYELOID DENDRITIC CELL	Bivalent	0.0825308	1.9647e-58	1.3988e-57	TRUE
BSS00182	CD1C MYELOID DENDRITIC CELL	Transcribed	1.17626	0.00557805	0.00614754	TRUE
BSS00183	CD4 T CELL	Quiescent	0.938508	0.0639998	0.0681156	TRUE
BSS00183	CD4 T CELL	Enhancer	1.49477	8.23938e-17	1.51622e-16	TRUE
BSS00183	CD4 T CELL	Transcribed	1.01243	0.835177	0.84141	TRUE
BSS00183	CD4 T CELL	Repressed	0.631583	3.39163e-11	5.01371e-11	TRUE
BSS00183	CD4 T CELL	Bivalent	0.0742347	5.25583e-22	1.18916e-21	TRUE
BSS00183	CD4 T CELL	Promoter	1.13432	0.0126389	0.0138044	TRUE
BSS00192	CD4 T CELL	Quiescent	1.11057	0.00206761	0.00231029	TRUE
BSS00192	CD4 T CELL	Promoter	1.16003	0.00211248	0.00235937	TRUE
BSS00192	CD4 T CELL	Transcribed	1.07416	0.168866	0.176493	TRUE
BSS00192	CD4 T CELL	Repressed	0.724166	5.28616e-12	8.04268e-12	TRUE
BSS00192	CD4 T CELL	Bivalent	0.0931426	3.12361e-41	1.15643e-40	TRUE
BSS00192	CD4 T CELL	Enhancer	1.48879	4.1644e-10	5.91297e-10	TRUE
BSS00193	CD8 T CELL	Quiescent	1.0471	0.182032	0.189976	TRUE
BSS00193	CD8 T CELL	Promoter	1.13896	0.0095405	0.0104592	TRUE
BSS00193	CD8 T CELL	Transcribed	1.11653	0.0414113	0.0444531	TRUE
BSS00193	CD8 T CELL	Repressed	0.493486	1.33573e-25	3.41657e-25	TRUE
BSS00193	CD8 T CELL	Bivalent	0.0761534	2.80293e-13	4.48145e-13	TRUE
BSS00193	CD8 T CELL	Enhancer	1.26622	9.88724e-06	1.2003e-05	TRUE
BSS00229	CD34 CMP	Quiescent	1.17909	2.09942e-06	2.59789e-06	TRUE
BSS00229	CD34 CMP	Promoter	0.761709	9.82293e-08	1.27156e-07	TRUE
BSS00229	CD34 CMP	Enhancer	1.28482	4.77741e-08	6.25393e-08	TRUE
BSS00229	CD34 CMP	Transcribed	1.26333	3.10864e-07	3.95243e-07	TRUE
BSS00229	CD34 CMP	Repressed	0.659802	1.48991e-16	2.71079e-16	TRUE
BSS00229	CD34 CMP	Bivalent	0.0671412	2.27222e-29	6.43066e-29	TRUE
BSS00242	CORONARY ARTERY	Quiescent	1.56606	1.08475e-34	3.49328e-34	TRUE
BSS00242	CORONARY ARTERY	Promoter	0.72213	8.4924e-11	1.23746e-10	TRUE
BSS00242	CORONARY ARTERY	Repressed	0.305325	1.65211e-14	2.77742e-14	TRUE
BSS00242	CORONARY ARTERY	Bivalent	0.0199258	3.44324e-39	1.22661e-38	TRUE
BSS00242	CORONARY ARTERY	Enhancer	0.680077	4.58174e-11	6.73713e-11	TRUE
BSS00242	CORONARY ARTERY	Transcribed	1.36527	4.27263e-06	5.23911e-06	TRUE
BSS00493	HEART	Quiescent	1.77554	4.57763e-59	3.38446e-58	TRUE
BSS00493	HEART	Promoter	0.334479	1.20667e-80	2.63359e-79	TRUE
BSS00493	HEART	Repressed	1.02735	0.654198	0.663221	TRUE
BSS00493	HEART	Enhancer	0.583386	1.37291e-20	2.95005e-20	TRUE
BSS00493	HEART	Transcribed	1.58041	3.48947e-13	5.56135e-13	TRUE
BSS00493	HEART	Bivalent	0.196556	1.68294e-08	2.24902e-08	TRUE
BSS00507	HEART LEFT VENTRICLE	Repressed	0.359762	2.48341e-18	4.87705e-18	TRUE
BSS00507	HEART LEFT VENTRICLE	Quiescent	1.57318	4.92254e-38	1.70972e-37	TRUE
BSS00507	HEART LEFT VENTRICLE	Promoter	0.352948	1.16114e-61	9.93733e-61	TRUE
BSS00507	HEART LEFT VENTRICLE	Transcribed	1.39947	4.91624e-10	6.96073e-10	TRUE
BSS00507	HEART LEFT VENTRICLE	Bivalent	0.0462278	6.58487e-16	1.16582e-15	TRUE
BSS00507	HEART LEFT VENTRICLE	Enhancer	0.896731	0.0233159	0.02524	TRUE
BSS01127	HEART LEFT ATRIUM	Quiescent	2.5673	2.76912e-165	1.15334e-162	TRUE
BSS01127	HEART LEFT ATRIUM	Promoter	0.582069	1.9012e-23	4.54217e-23	TRUE
BSS01127	HEART LEFT ATRIUM	Repressed	0.905607	0.413638	0.42364	TRUE
BSS01127	HEART LEFT ATRIUM	Bivalent	0.0806295	4.18407e-60	3.25226e-59	TRUE
BSS01127	HEART LEFT ATRIUM	Transcribed	2.38146	2.51649e-39	8.98385e-39	TRUE
BSS01127	HEART LEFT ATRIUM	Enhancer	0.372591	4.7607e-121	3.49911e-119	TRUE
BSS01279	MONONUCLEAR CELL	Quiescent	1.04539	0.196632	0.204914	TRUE
BSS01279	MONONUCLEAR CELL	Promoter	0.572252	1.22843e-19	2.54017e-19	TRUE
BSS01279	MONONUCLEAR CELL	Enhancer	1.86245	2.03466e-50	9.75936e-50	TRUE
BSS01279	MONONUCLEAR CELL	Repressed	0.651729	1.38766e-12	2.16533e-12	TRUE
BSS01279	MONONUCLEAR CELL	Bivalent	0.0358143	1.0852e-40	3.98517e-40	TRUE
BSS01279	MONONUCLEAR CELL	Transcribed	1.03041	0.593416	0.602824	TRUE
BSS01345	B CELL	Quiescent	1.12902	0.00036127	0.000412998	TRUE
BSS01345	B CELL	Promoter	1.39941	1.39138e-13	2.2571e-13	TRUE
BSS01345	B CELL	Repressed	0.580086	3.50301e-15	6.04559e-15	TRUE
BSS01345	B CELL	Bivalent	0.0875738	6.38796e-67	7.09489e-66	TRUE
BSS01345	B CELL	Enhancer	1.0732	0.164682	0.172265	TRUE
BSS01345	B CELL	Transcribed	1.09016	0.138545	0.145472	TRUE
BSS01353	NK CELL	Quiescent	1.16302	9.29226e-06	1.12889e-05	TRUE
BSS01353	NK CELL	Promoter	1.37315	1.1503e-11	1.73168e-11	TRUE
BSS01353	NK CELL	Repressed	0.558494	1.3092e-21	2.90945e-21	TRUE
BSS01353	NK CELL	Bivalent	0.0922172	9.90318e-63	8.96669e-62	TRUE
BSS01353	NK CELL	Transcribed	1.12832	0.0500873	0.053525	TRUE
BSS01353	NK CELL	Enhancer	1.14421	0.0092577	0.0101581	TRUE
BSS01381	NEUTROPHIL	Quiescent	1.234	6.66754e-10	9.37658e-10	TRUE
BSS01381	NEUTROPHIL	Promoter	0.602897	1.56564e-18	3.09659e-18	TRUE
BSS01381	NEUTROPHIL	Repressed	0.683614	7.3773e-15	1.26143e-14	TRUE
BSS01381	NEUTROPHIL	Transcribed	1.2279	7.8354e-05	9.17772e-05	TRUE
BSS01381	NEUTROPHIL	Bivalent	0.113544	3.01899e-27	8.0517e-27	TRUE
BSS01381	NEUTROPHIL	Enhancer	1.62	3.25463e-19	6.60172e-19	TRUE
BSS01419	MONONUCLEAR CELL	Repressed	0.347547	1.55729e-24	3.86269e-24	TRUE
BSS01419	MONONUCLEAR CELL	Quiescent	1.1823	1.54954e-06	1.92988e-06	TRUE
BSS01419	MONONUCLEAR CELL	Promoter	0.595388	1.66203e-18	3.28333e-18	TRUE
BSS01419	MONONUCLEAR CELL	Transcribed	1.08698	0.123763	0.130198	TRUE
BSS01419	MONONUCLEAR CELL	Enhancer	1.61517	9.48636e-24	2.29048e-23	TRUE
BSS01419	MONONUCLEAR CELL	Bivalent	0.0417201	1.57485e-34	5.04558e-34	TRUE
BSS01507	HEART RIGHT ATRIUM	Quiescent	1.63527	6.21031e-46	2.58875e-45	TRUE
BSS01507	HEART RIGHT ATRIUM	Promoter	0.338302	1.31633e-59	9.99853e-59	TRUE
BSS01507	HEART RIGHT ATRIUM	Enhancer	0.793053	1.29239e-07	1.66521e-07	TRUE
BSS01507	HEART RIGHT ATRIUM	Transcribed	1.65296	4.65775e-20	9.76897e-20	TRUE
BSS01507	HEART RIGHT ATRIUM	Repressed	0.506217	2.66154e-12	4.09809e-12	TRUE
BSS01507	HEART RIGHT ATRIUM	Bivalent	0.0224498	1.98684e-34	6.33709e-34	TRUE
BSS01625	SPLEEN	Quiescent	1.25212	4.06954e-11	5.9981e-11	TRUE
BSS01625	SPLEEN	Promoter	1.3415	8.03295e-10	1.12763e-09	TRUE
BSS01625	SPLEEN	Repressed	0.615692	7.8195e-18	1.50488e-17	TRUE
BSS01625	SPLEEN	Bivalent	0.127057	8.10027e-72	1.17009e-70	TRUE
BSS01625	SPLEEN	Enhancer	1.00885	0.846786	0.852586	TRUE
BSS01625	SPLEEN	Transcribed	1.23178	0.00020332	0.000234796	TRUE
BSS01628	SPLEEN	Quiescent	0.80857	1.75597e-09	2.43381e-09	TRUE
BSS01628	SPLEEN	Promoter	1.14154	0.00498123	0.00549706	TRUE
BSS01628	SPLEEN	Enhancer	1.79226	1.19554e-53	6.60258e-53	TRUE
BSS01628	SPLEEN	Repressed	0.518266	1.38584e-12	2.16316e-12	TRUE
BSS01628	SPLEEN	Bivalent	0.0614664	4.0906e-53	2.21264e-52	TRUE
BSS01628	SPLEEN	Transcribed	0.888525	0.0175785	0.0190953	TRUE
BSS01690	T1 CELL	Quiescent	1.14844	4.88195e-05	5.76014e-05	TRUE
BSS01690	T1 CELL	Promoter	1.37234	5.11759e-12	7.79096e-12	TRUE
BSS01690	T1 CELL	Enhancer	1.13082	0.0192388	0.0208853	TRUE
BSS01690	T1 CELL	Repressed	0.551815	2.45569e-20	5.22946e-20	TRUE
BSS01690	T1 CELL	Bivalent	0.0841569	1.18037e-63	1.12371e-62	TRUE
BSS01690	T1 CELL	Transcribed	1.11742	0.0765698	0.0811656	TRUE
BSS01693	T17 CELL	Quiescent	1.12053	0.000856493	0.000967401	TRUE
BSS01693	T17 CELL	Promoter	1.26896	4.82917e-07	6.11508e-07	TRUE
BSS01693	T17 CELL	Repressed	0.519262	2.69822e-23	6.41261e-23	TRUE
BSS01693	T17 CELL	Bivalent	0.0978653	7.56376e-50	3.54299e-49	TRUE
BSS01693	T17 CELL	Enhancer	1.23747	6.27412e-05	7.37489e-05	TRUE
BSS01693	T17 CELL	Transcribed	1.1413	0.0233771	0.0252952	TRUE
BSS01696	T2 CELL	Quiescent	1.1791	1.55869e-06	1.9408e-06	TRUE
BSS01696	T2 CELL	Promoter	1.33369	5.14662e-10	7.28073e-10	TRUE
BSS01696	T2 CELL	Enhancer	1.05512	0.32078	0.330774	TRUE
BSS01696	T2 CELL	Repressed	0.520155	4.53675e-22	1.0288e-21	TRUE
BSS01696	T2 CELL	Bivalent	0.0978155	1.44162e-55	8.81914e-55	TRUE
BSS01696	T2 CELL	Transcribed	1.13404	0.0475673	0.0509082	TRUE
BSS01814	THORACIC AORTA	Quiescent	1.37969	8.44529e-21	1.82804e-20	TRUE
BSS01814	THORACIC AORTA	Transcribed	1.43783	2.23668e-13	3.59105e-13	TRUE
BSS01814	THORACIC AORTA	Promoter	0.477629	6.13863e-42	2.31205e-41	TRUE
BSS01814	THORACIC AORTA	Enhancer	0.78716	1.4829e-07	1.90871e-07	TRUE
BSS01814	THORACIC AORTA	Repressed	0.306222	0.000102464	0.000119513	TRUE
BSS01814	THORACIC AORTA	Bivalent	0	0.016454	0.0178893	TRUE
BSS01818	THYMUS	Quiescent	1.23866	3.21939e-10	4.59204e-10	TRUE
BSS01818	THYMUS	Promoter	1.23033	1.3694e-05	1.6528e-05	TRUE
BSS01818	THYMUS	Repressed	0.56506	8.13802e-23	1.89887e-22	TRUE
BSS01818	THYMUS	Bivalent	0.0973026	1.76343e-61	1.50147e-60	TRUE
BSS01818	THYMUS	Transcribed	1.24649	0.0001686	0.000195333	TRUE
BSS01818	THYMUS	Enhancer	1.07698	0.163217	0.170768	TRUE
BSS01837	TIBIAL ARTERY	Quiescent	1.3927	2.99131e-22	6.82052e-22	TRUE
BSS01837	TIBIAL ARTERY	Promoter	0.951233	0.307931	0.317918	TRUE
BSS01837	TIBIAL ARTERY	Transcribed	1.39751	6.00561e-11	8.80236e-11	TRUE
BSS01837	TIBIAL ARTERY	Repressed	0.515043	4.16719e-17	7.75702e-17	TRUE
BSS01837	TIBIAL ARTERY	Bivalent	0.0398701	2.32239e-53	1.26717e-52	TRUE
BSS01837	TIBIAL ARTERY	Enhancer	0.700668	2.533e-11	3.76e-11	TRUE
BSS00001	PROSTATE EPITHELIAL CARCINOMA	Quiescent	1.73142	2.20298e-46	9.29942e-46	FALSE
BSS00001	PROSTATE EPITHELIAL CARCINOMA	Promoter	0.507906	1.94285e-32	5.9756e-32	FALSE
BSS00001	PROSTATE EPITHELIAL CARCINOMA	Bivalent	0.00916533	2.49437e-44	9.93375e-44	FALSE
BSS00001	PROSTATE EPITHELIAL CARCINOMA	Enhancer	0.62727	3.52236e-09	4.84846e-09	FALSE
BSS00001	PROSTATE EPITHELIAL CARCINOMA	Repressed	0.423609	3.36898e-13	5.37102e-13	FALSE
BSS00001	PROSTATE EPITHELIAL CARCINOMA	Transcribed	1.44655	1.19021e-09	1.66164e-09	FALSE
BSS00002	PROSTATE EPITHELIAL CARCINOMA	Quiescent	1.76642	6.61928e-49	3.01332e-48	FALSE
BSS00002	PROSTATE EPITHELIAL CARCINOMA	Promoter	0.50635	4.5826e-33	1.42437e-32	FALSE
BSS00002	PROSTATE EPITHELIAL CARCINOMA	Repressed	0.456132	1.14136e-10	1.65396e-10	FALSE
BSS00002	PROSTATE EPITHELIAL CARCINOMA	Enhancer	0.606071	2.34789e-10	3.37205e-10	FALSE
BSS00002	PROSTATE EPITHELIAL CARCINOMA	Bivalent	0.0095237	1.32147e-42	5.06106e-42	FALSE
BSS00002	PROSTATE EPITHELIAL CARCINOMA	Transcribed	1.40323	6.42796e-08	8.3773e-08	FALSE
BSS00003	PANCREAS ADENOCARCINOMA	Quiescent	1.5514	4.59856e-38	1.5983e-37	FALSE
BSS00003	PANCREAS ADENOCARCINOMA	Promoter	1.02439	0.606244	0.61573	FALSE
BSS00003	PANCREAS ADENOCARCINOMA	Bivalent	0.105039	1.61446e-75	2.79206e-74	FALSE
BSS00003	PANCREAS ADENOCARCINOMA	Repressed	1.16507	0.0625228	0.0666004	FALSE
BSS00003	PANCREAS ADENOCARCINOMA	Enhancer	0.560773	9.65735e-42	3.61554e-41	FALSE
BSS00003	PANCREAS ADENOCARCINOMA	Transcribed	1.7515	4.46085e-21	9.74021e-21	FALSE
BSS00004	GLIOBLASTOMA	Quiescent	1.84134	4.64455e-71	6.46614e-70	FALSE
BSS00004	GLIOBLASTOMA	Promoter	0.671247	1.36527e-14	2.30605e-14	FALSE
BSS00004	GLIOBLASTOMA	Repressed	0.623947	1.01837e-12	1.60007e-12	FALSE
BSS00004	GLIOBLASTOMA	Enhancer	0.524119	1.76917e-41	6.5791e-41	FALSE
BSS00004	GLIOBLASTOMA	Bivalent	0.110316	2.41676e-23	5.74915e-23	FALSE
BSS00004	GLIOBLASTOMA	Transcribed	1.58249	1.27103e-14	2.15051e-14	FALSE
BSS00007	LUNG EPITHELIAL CARCINOMA	Quiescent	1.81774	8.5698e-68	1.01018e-66	FALSE
BSS00007	LUNG EPITHELIAL CARCINOMA	Enhancer	0.64698	2.78623e-18	5.46315e-18	FALSE
BSS00007	LUNG EPITHELIAL CARCINOMA	Promoter	0.347214	9.34107e-62	8.02177e-61	FALSE
BSS00007	LUNG EPITHELIAL CARCINOMA	Repressed	0.776273	6.61782e-06	8.07517e-06	FALSE
BSS00007	LUNG EPITHELIAL CARCINOMA	Bivalent	0.0765267	3.4554e-25	8.72668e-25	FALSE
BSS00007	LUNG EPITHELIAL CARCINOMA	Transcribed	1.51749	5.11628e-14	8.43933e-14	FALSE
BSS00013	LUNG EPITHELIAL CARCINOMA	Quiescent	1.48505	9.10857e-31	2.6732e-30	FALSE
BSS00013	LUNG EPITHELIAL CARCINOMA	Promoter	0.489909	4.08898e-47	1.76483e-46	FALSE
BSS00013	LUNG EPITHELIAL CARCINOMA	Transcribed	1.58187	1.88836e-22	4.33733e-22	FALSE
BSS00013	LUNG EPITHELIAL CARCINOMA	Repressed	0.973104	0.576321	0.586173	FALSE
BSS00013	LUNG EPITHELIAL CARCINOMA	Enhancer	0.607647	1.44541e-18	2.86105e-18	FALSE
BSS00013	LUNG EPITHELIAL CARCINOMA	Bivalent	0.159458	3.06148e-11	4.52969e-11	FALSE
BSS00015	LUNG EPITHELIAL CARCINOMA	Quiescent	1.54913	1.46057e-37	5.00338e-37	FALSE
BSS00015	LUNG EPITHELIAL CARCINOMA	Promoter	0.393753	4.1438e-60	3.22597e-59	FALSE
BSS00015	LUNG EPITHELIAL CARCINOMA	Enhancer	0.615385	2.3422e-19	4.78589e-19	FALSE
BSS00015	LUNG EPITHELIAL CARCINOMA	Repressed	0.987145	0.778312	0.785701	FALSE
BSS00015	LUNG EPITHELIAL CARCINOMA	Transcribed	1.5407	4.41736e-18	8.59064e-18	FALSE
BSS00015	LUNG EPITHELIAL CARCINOMA	Bivalent	0.148478	3.1648e-09	4.36109e-09	FALSE
BSS00016	LUNG EPITHELIAL CARCINOMA	Quiescent	1.92372	1.77095e-78	3.45751e-77	FALSE
BSS00016	LUNG EPITHELIAL CARCINOMA	Promoter	0.21049	5.93316e-101	2.53453e-99	FALSE
BSS00016	LUNG EPITHELIAL CARCINOMA	Repressed	0.735346	1.20979e-07	1.56039e-07	FALSE
BSS00016	LUNG EPITHELIAL CARCINOMA	Enhancer	0.670101	1.51314e-14	2.54807e-14	FALSE
BSS00016	LUNG EPITHELIAL CARCINOMA	Bivalent	0.104536	8.23308e-20	1.71525e-19	FALSE
BSS00016	LUNG EPITHELIAL CARCINOMA	Transcribed	1.58015	1.41553e-15	2.47457e-15	FALSE
BSS00017	LUNG EPITHELIAL CARCINOMA	Quiescent	1.95958	3.10439e-81	6.98907e-80	FALSE
BSS00017	LUNG EPITHELIAL CARCINOMA	Enhancer	0.597311	1.24234e-23	2.98806e-23	FALSE
BSS00017	LUNG EPITHELIAL CARCINOMA	Promoter	0.366079	9.64507e-61	7.8897e-60	FALSE
BSS00017	LUNG EPITHELIAL CARCINOMA	Repressed	0.672689	2.85515e-08	3.76618e-08	FALSE
BSS00017	LUNG EPITHELIAL CARCINOMA	Bivalent	0.080924	1.35734e-23	3.26309e-23	FALSE
BSS00017	LUNG EPITHELIAL CARCINOMA	Transcribed	1.54632	6.82577e-13	1.07721e-12	FALSE
BSS00018	LUNG EPITHELIAL CARCINOMA	Quiescent	1.89326	1.33395e-74	2.20764e-73	FALSE
BSS00018	LUNG EPITHELIAL CARCINOMA	Promoter	0.204214	7.00358e-98	2.80031e-96	FALSE
BSS00018	LUNG EPITHELIAL CARCINOMA	Repressed	0.791216	2.73785e-05	3.26115e-05	FALSE
BSS00018	LUNG EPITHELIAL CARCINOMA	Enhancer	0.618522	6.03342e-19	1.21251e-18	FALSE
BSS00018	LUNG EPITHELIAL CARCINOMA	Transcribed	1.58348	3.72463e-16	6.66275e-16	FALSE
BSS00018	LUNG EPITHELIAL CARCINOMA	Bivalent	0.0586368	1.63524e-23	3.91612e-23	FALSE
BSS00019	LUNG EPITHELIAL CARCINOMA	Quiescent	1.94618	1.11579e-79	2.314e-78	FALSE
BSS00019	LUNG EPITHELIAL CARCINOMA	Promoter	0.371047	6.16198e-60	4.76743e-59	FALSE
BSS00019	LUNG EPITHELIAL CARCINOMA	Repressed	0.735286	9.7158e-06	1.17978e-05	FALSE
BSS00019	LUNG EPITHELIAL CARCINOMA	Enhancer	0.605537	1.20292e-22	2.78471e-22	FALSE
BSS00019	LUNG EPITHELIAL CARCINOMA	Bivalent	0.0543764	1.25036e-25	3.20311e-25	FALSE
BSS00019	LUNG EPITHELIAL CARCINOMA	Transcribed	1.47677	2.79998e-10	4.00294e-10	FALSE
BSS00020	LUNG EPITHELIAL CARCINOMA	Quiescent	1.87849	7.301e-74	1.16583e-72	FALSE
BSS00020	LUNG EPITHELIAL CARCINOMA	Promoter	0.253852	3.08329e-86	8.37516e-85	FALSE
BSS00020	LUNG EPITHELIAL CARCINOMA	Repressed	0.774235	9.21233e-06	1.11946e-05	FALSE
BSS00020	LUNG EPITHELIAL CARCINOMA	Enhancer	0.640158	2.203e-18	4.33318e-18	FALSE
BSS00020	LUNG EPITHELIAL CARCINOMA	Bivalent	0.0874895	2.4424e-21	5.38232e-21	FALSE
BSS00020	LUNG EPITHELIAL CARCINOMA	Transcribed	1.59494	2.41211e-16	4.35224e-16	FALSE
BSS00021	LUNG EPITHELIAL CARCINOMA	Quiescent	1.92368	1.38481e-77	2.59224e-76	FALSE
BSS00021	LUNG EPITHELIAL CARCINOMA	Promoter	0.382882	3.04819e-57	2.06996e-56	FALSE
BSS00021	LUNG EPITHELIAL CARCINOMA	Repressed	0.722466	3.0796e-06	3.79484e-06	FALSE
BSS00021	LUNG EPITHELIAL CARCINOMA	Enhancer	0.595497	2.69795e-24	6.64254e-24	FALSE
BSS00021	LUNG EPITHELIAL CARCINOMA	Bivalent	0.0802281	9.93691e-24	2.39463e-23	FALSE
BSS00021	LUNG EPITHELIAL CARCINOMA	Transcribed	1.53772	1.57871e-12	2.45807e-12	FALSE
BSS00022	LUNG EPITHELIAL CARCINOMA	Quiescent	1.90472	1.11799e-74	1.86258e-73	FALSE
BSS00022	LUNG EPITHELIAL CARCINOMA	Promoter	0.375978	5.42629e-59	4.00009e-58	FALSE
BSS00022	LUNG EPITHELIAL CARCINOMA	Enhancer	0.591606	1.42654e-24	3.5419e-24	FALSE
BSS00022	LUNG EPITHELIAL CARCINOMA	Repressed	0.732053	1.45063e-05	1.75e-05	FALSE
BSS00022	LUNG EPITHELIAL CARCINOMA	Bivalent	0.0584969	1.67008e-23	3.99572e-23	FALSE
BSS00022	LUNG EPITHELIAL CARCINOMA	Transcribed	1.58091	6.39643e-14	1.05059e-13	FALSE
BSS00023	LUNG EPITHELIAL CARCINOMA	Quiescent	1.89643	1.98762e-76	3.53527e-75	FALSE
BSS00023	LUNG EPITHELIAL CARCINOMA	Promoter	0.282473	6.33229e-79	1.26091e-77	FALSE
BSS00023	LUNG EPITHELIAL CARCINOMA	Repressed	0.762471	2.06429e-06	2.55569e-06	FALSE
BSS00023	LUNG EPITHELIAL CARCINOMA	Enhancer	0.646014	9.05301e-18	1.73693e-17	FALSE
BSS00023	LUNG EPITHELIAL CARCINOMA	Bivalent	0.116053	5.7532e-22	1.29817e-21	FALSE
BSS00023	LUNG EPITHELIAL CARCINOMA	Transcribed	1.54346	3.15568e-14	5.24687e-14	FALSE
BSS00024	LUNG EPITHELIAL CARCINOMA	Quiescent	1.84793	2.10516e-71	2.96382e-70	FALSE
BSS00024	LUNG EPITHELIAL CARCINOMA	Promoter	0.26168	1.16359e-83	2.86483e-82	FALSE
BSS00024	LUNG EPITHELIAL CARCINOMA	Repressed	0.787911	1.94514e-05	2.33305e-05	FALSE
BSS00024	LUNG EPITHELIAL CARCINOMA	Enhancer	0.686634	7.9637e-15	1.35891e-14	FALSE
BSS00024	LUNG EPITHELIAL CARCINOMA	Bivalent	0.0889393	3.24884e-24	7.97137e-24	FALSE
BSS00024	LUNG EPITHELIAL CARCINOMA	Transcribed	1.56249	2.5261e-15	4.3808e-15	FALSE
BSS00025	LUNG EPITHELIAL CARCINOMA	Quiescent	1.85214	4.44717e-70	5.91142e-69	FALSE
BSS00025	LUNG EPITHELIAL CARCINOMA	Promoter	0.221329	4.46311e-93	1.5072e-91	FALSE
BSS00025	LUNG EPITHELIAL CARCINOMA	Repressed	0.773806	6.97736e-06	8.50972e-06	FALSE
BSS00025	LUNG EPITHELIAL CARCINOMA	Enhancer	0.625838	1.57689e-18	3.11761e-18	FALSE
BSS00025	LUNG EPITHELIAL CARCINOMA	Transcribed	1.62439	2.44957e-18	4.81249e-18	FALSE
BSS00025	LUNG EPITHELIAL CARCINOMA	Bivalent	0.0901731	1.52992e-20	3.27757e-20	FALSE
BSS00026	LUNG EPITHELIAL CARCINOMA	Quiescent	1.95349	2.11296e-81	4.80026e-80	FALSE
BSS00026	LUNG EPITHELIAL CARCINOMA	Promoter	0.212668	2.65768e-99	1.10692e-97	FALSE
BSS00026	LUNG EPITHELIAL CARCINOMA	Repressed	0.729033	9.70878e-08	1.25776e-07	FALSE
BSS00026	LUNG EPITHELIAL CARCINOMA	Enhancer	0.600148	2.69363e-21	5.93073e-21	FALSE
BSS00026	LUNG EPITHELIAL CARCINOMA	Transcribed	1.67337	8.43842e-20	1.7573e-19	FALSE
BSS00026	LUNG EPITHELIAL CARCINOMA	Bivalent	0.0896368	1.05618e-20	2.27828e-20	FALSE
BSS00027	LUNG EPITHELIAL CARCINOMA	Quiescent	1.92863	5.47027e-77	9.97825e-76	FALSE
BSS00027	LUNG EPITHELIAL CARCINOMA	Promoter	0.376594	1.69303e-59	1.27628e-58	FALSE
BSS00027	LUNG EPITHELIAL CARCINOMA	Enhancer	0.603769	1.27239e-22	2.94145e-22	FALSE
BSS00027	LUNG EPITHELIAL CARCINOMA	Repressed	0.709192	2.96552e-06	3.65516e-06	FALSE
BSS00027	LUNG EPITHELIAL CARCINOMA	Bivalent	0.0594198	5.43734e-23	1.27646e-22	FALSE
BSS00027	LUNG EPITHELIAL CARCINOMA	Transcribed	1.53654	6.32118e-12	9.59698e-12	FALSE
BSS00028	LUNG EPITHELIAL CARCINOMA	Quiescent	1.87679	4.46555e-72	6.56436e-71	FALSE
BSS00028	LUNG EPITHELIAL CARCINOMA	Promoter	0.212995	1.60376e-94	5.85079e-93	FALSE
BSS00028	LUNG EPITHELIAL CARCINOMA	Repressed	0.773108	7.33023e-06	8.93573e-06	FALSE
BSS00028	LUNG EPITHELIAL CARCINOMA	Enhancer	0.632697	7.34968e-17	1.35549e-16	FALSE
BSS00028	LUNG EPITHELIAL CARCINOMA	Bivalent	0.0733957	2.49287e-22	5.70483e-22	FALSE
BSS00028	LUNG EPITHELIAL CARCINOMA	Transcribed	1.55945	4.05609e-15	6.99046e-15	FALSE
BSS00029	LUNG EPITHELIAL CARCINOMA	Quiescent	1.82552	7.68368e-68	9.07873e-67	FALSE
BSS00029	LUNG EPITHELIAL CARCINOMA	Enhancer	0.704503	1.17026e-12	1.83296e-12	FALSE
BSS00029	LUNG EPITHELIAL CARCINOMA	Promoter	0.22747	1.31418e-91	4.21044e-90	FALSE
BSS00029	LUNG EPITHELIAL CARCINOMA	Repressed	0.802325	9.24235e-05	0.000108054	FALSE
BSS00029	LUNG EPITHELIAL CARCINOMA	Transcribed	1.55493	2.85137e-14	4.74722e-14	FALSE
BSS00029	LUNG EPITHELIAL CARCINOMA	Bivalent	0.0979278	1.53008e-21	3.39278e-21	FALSE
BSS00030	LUNG EPITHELIAL CARCINOMA	Quiescent	1.89242	2.2933e-75	3.9388e-74	FALSE
BSS00030	LUNG EPITHELIAL CARCINOMA	Enhancer	0.634995	7.10815e-19	1.42391e-18	FALSE
BSS00030	LUNG EPITHELIAL CARCINOMA	Promoter	0.213397	5.94188e-95	2.21623e-93	FALSE
BSS00030	LUNG EPITHELIAL CARCINOMA	Repressed	0.792212	4.43617e-05	5.24781e-05	FALSE
BSS00030	LUNG EPITHELIAL CARCINOMA	Transcribed	1.58287	4.48387e-16	8.00084e-16	FALSE
BSS00030	LUNG EPITHELIAL CARCINOMA	Bivalent	0.070143	2.00907e-23	4.79072e-23	FALSE
BSS00035	MUSCLE EWING SARCOMA	Quiescent	1.45567	2.70922e-28	7.41142e-28	FALSE
BSS00035	MUSCLE EWING SARCOMA	Promoter	0.387495	6.61159e-58	4.60875e-57	FALSE
BSS00035	MUSCLE EWING SARCOMA	Enhancer	0.698503	4.23919e-12	6.48331e-12	FALSE
BSS00035	MUSCLE EWING SARCOMA	Repressed	1.05194	0.310425	0.320426	FALSE
BSS00035	MUSCLE EWING SARCOMA	Transcribed	1.49038	4.75207e-15	8.17023e-15	FALSE
BSS00035	MUSCLE EWING SARCOMA	Bivalent	0.140265	1.64754e-13	2.66486e-13	FALSE
BSS00036	ADENOID CYSTIC CARCINOMA	Quiescent	0.849143	1.03e-05	1.24981e-05	FALSE
BSS00036	ADENOID CYSTIC CARCINOMA	Promoter	2.11309	2.78932e-86	7.65991e-85	FALSE
BSS00036	ADENOID CYSTIC CARCINOMA	Repressed	0.660964	1.10205e-16	2.0176e-16	FALSE
BSS00036	ADENOID CYSTIC CARCINOMA	Enhancer	0.629865	4.69332e-23	1.10439e-22	FALSE
BSS00036	ADENOID CYSTIC CARCINOMA	Transcribed	1.23697	8.29423e-05	9.7106e-05	FALSE
BSS00036	ADENOID CYSTIC CARCINOMA	Bivalent	0.238727	1.35554e-11	2.03576e-11	FALSE
BSS00037	RENAL CELL ADENOCARCINOMA	Quiescent	1.67758	4.70369e-50	2.22203e-49	FALSE
BSS00037	RENAL CELL ADENOCARCINOMA	Promoter	0.555775	7.31626e-27	1.93577e-26	FALSE
BSS00037	RENAL CELL ADENOCARCINOMA	Repressed	0.715793	2.41523e-07	3.08178e-07	FALSE
BSS00037	RENAL CELL ADENOCARCINOMA	Enhancer	0.642443	3.38714e-17	6.33805e-17	FALSE
BSS00037	RENAL CELL ADENOCARCINOMA	Transcribed	1.58773	1.33222e-13	2.16253e-13	FALSE
BSS00037	RENAL CELL ADENOCARCINOMA	Bivalent	0.0575408	1.29792e-29	3.69419e-29	FALSE
BSS00038	ADIPOCYTE	Quiescent	1.70381	3.89192e-55	2.31569e-54	FALSE
BSS00038	ADIPOCYTE	Promoter	0.86607	0.00263815	0.00293532	FALSE
BSS00038	ADIPOCYTE	Repressed	0.664154	3.75112e-12	5.74918e-12	FALSE
BSS00038	ADIPOCYTE	Bivalent	0.100771	1.35458e-34	4.34824e-34	FALSE
BSS00038	ADIPOCYTE	Enhancer	0.468685	9.90931e-49	4.48612e-48	FALSE
BSS00038	ADIPOCYTE	Transcribed	1.62211	7.56281e-18	1.45717e-17	FALSE
BSS00039	ADIPOCYTE FROM MSC	Quiescent	1.38916	6.30344e-18	1.2178e-17	FALSE
BSS00039	ADIPOCYTE FROM MSC	Promoter	1.23095	3.02943e-07	3.85269e-07	FALSE
BSS00039	ADIPOCYTE FROM MSC	Transcribed	1.27532	7.09529e-07	8.93706e-07	FALSE
BSS00039	ADIPOCYTE FROM MSC	Repressed	0.709059	3.16148e-14	5.25476e-14	FALSE
BSS00039	ADIPOCYTE FROM MSC	Enhancer	0.639028	8.82219e-24	2.13217e-23	FALSE
BSS00039	ADIPOCYTE FROM MSC	Bivalent	0.295516	4.05488e-08	5.32623e-08	FALSE
BSS00043	ADIPOSE TISSUE	Quiescent	1.35248	1.9598e-16	3.55023e-16	FALSE
BSS00043	ADIPOSE TISSUE	Promoter	0.809081	2.14797e-05	2.57078e-05	FALSE
BSS00043	ADIPOSE TISSUE	Repressed	0.559165	4.64923e-07	5.88871e-07	FALSE
BSS00043	ADIPOSE TISSUE	Bivalent	0.0180272	1.98618e-43	7.71323e-43	FALSE
BSS00043	ADIPOSE TISSUE	Enhancer	0.590977	7.48891e-08	9.73208e-08	FALSE
BSS00043	ADIPOSE TISSUE	Transcribed	1.24647	4.61707e-05	5.45663e-05	FALSE
BSS00045	ADRENAL GLAND	Quiescent	1.72597	9.11205e-55	5.28943e-54	FALSE
BSS00045	ADRENAL GLAND	Promoter	0.629285	2.36439e-16	4.27078e-16	FALSE
BSS00045	ADRENAL GLAND	Repressed	0.635585	9.11841e-09	1.23106e-08	FALSE
BSS00045	ADRENAL GLAND	Bivalent	0.106987	7.63057e-52	3.88762e-51	FALSE
BSS00045	ADRENAL GLAND	Enhancer	0.54798	8.71209e-28	2.3486e-27	FALSE
BSS00045	ADRENAL GLAND	Transcribed	1.67341	1.23702e-19	2.55481e-19	FALSE
BSS00046	ADRENAL GLAND	Quiescent	1.38297	6.43489e-21	1.40016e-20	FALSE
BSS00046	ADRENAL GLAND	Promoter	0.673109	1.90002e-11	2.83472e-11	FALSE
BSS00046	ADRENAL GLAND	Repressed	0.634033	6.88421e-13	1.08574e-12	FALSE
BSS00046	ADRENAL GLAND	Bivalent	0.0514112	4.6522e-40	1.68735e-39	FALSE
BSS00046	ADRENAL GLAND	Transcribed	1.35481	1.19946e-09	1.67315e-09	FALSE
BSS00046	ADRENAL GLAND	Enhancer	0.862571	0.0120866	0.0132099	FALSE
BSS00047	ADRENAL GLAND	Quiescent	1.7464	7.95344e-49	3.61047e-48	FALSE
BSS00047	ADRENAL GLAND	Promoter	0.564654	3.36637e-26	8.73124e-26	FALSE
BSS00047	ADRENAL GLAND	Repressed	0.326001	3.43087e-11	5.06873e-11	FALSE
BSS00047	ADRENAL GLAND	Enhancer	0.740399	7.39194e-08	9.60856e-08	FALSE
BSS00047	ADRENAL GLAND	Bivalent	0.0233623	4.12362e-33	1.2841e-32	FALSE
BSS00047	ADRENAL GLAND	Transcribed	1.35035	0.000454029	0.000517029	FALSE
BSS00048	ADRENAL GLAND	Quiescent	1.12217	0.000869883	0.000982304	FALSE
BSS00048	ADRENAL GLAND	Promoter	1.03235	0.502797	0.512748	FALSE
BSS00048	ADRENAL GLAND	Repressed	0.492227	8.11802e-08	1.05332e-07	FALSE
BSS00048	ADRENAL GLAND	Bivalent	0.0314015	1.02002e-35	3.3562e-35	FALSE
BSS00048	ADRENAL GLAND	Enhancer	0.939788	0.195724	0.20401	FALSE
BSS00048	ADRENAL GLAND	Transcribed	1.24076	0.000723043	0.000818336	FALSE
BSS00050	ADRENAL GLAND	Quiescent	1.74851	3.94918e-54	2.2103e-53	FALSE
BSS00050	ADRENAL GLAND	Promoter	0.532728	4.78991e-28	1.30321e-27	FALSE
BSS00050	ADRENAL GLAND	Repressed	0.536148	4.25874e-12	6.51122e-12	FALSE
BSS00050	ADRENAL GLAND	Enhancer	0.543475	1.37698e-23	3.30873e-23	FALSE
BSS00050	ADRENAL GLAND	Bivalent	0.100278	1.61146e-37	5.50893e-37	FALSE
BSS00050	ADRENAL GLAND	Transcribed	1.66306	2.17346e-18	4.27674e-18	FALSE
BSS00051	ADRENAL GLAND	Quiescent	1.70565	7.95734e-51	3.86124e-50	FALSE
BSS00051	ADRENAL GLAND	Promoter	0.550942	3.95987e-25	9.98558e-25	FALSE
BSS00051	ADRENAL GLAND	Repressed	0.530241	2.99984e-13	4.78863e-13	FALSE
BSS00051	ADRENAL GLAND	Bivalent	0.0701237	1.87798e-45	7.70621e-45	FALSE
BSS00051	ADRENAL GLAND	Enhancer	0.590184	5.07729e-20	1.06355e-19	FALSE
BSS00051	ADRENAL GLAND	Transcribed	1.70357	7.01251e-21	1.52253e-20	FALSE
BSS00052	ADRENAL GLAND	Quiescent	1.79519	1.58943e-59	1.19999e-58	FALSE
BSS00052	ADRENAL GLAND	Promoter	0.457245	6.57442e-36	2.17465e-35	FALSE
BSS00052	ADRENAL GLAND	Repressed	0.581188	2.43983e-10	3.50008e-10	FALSE
BSS00052	ADRENAL GLAND	Bivalent	0.0996292	1.44357e-51	7.2585e-51	FALSE
BSS00052	ADRENAL GLAND	Enhancer	0.623465	9.49201e-16	1.66928e-15	FALSE
BSS00052	ADRENAL GLAND	Transcribed	1.60188	1.05608e-16	1.93414e-16	FALSE
BSS00054	ADRENAL GLAND	Quiescent	1.77536	7.73999e-48	3.41434e-47	FALSE
BSS00054	ADRENAL GLAND	Enhancer	0.62758	1.57549e-13	2.54997e-13	FALSE
BSS00054	ADRENAL GLAND	Promoter	0.117373	2.70413e-96	1.03963e-94	FALSE
BSS00054	ADRENAL GLAND	Transcribed	1.32012	5.41379e-07	6.84322e-07	FALSE
BSS00054	ADRENAL GLAND	Repressed	0.517987	1.75533e-08	2.34326e-08	FALSE
BSS00054	ADRENAL GLAND	Bivalent	0	0.419665	0.429549	FALSE
BSS00055	ADRENAL GLAND	Quiescent	1.7402	2.18146e-39	7.81012e-39	FALSE
BSS00055	ADRENAL GLAND	Promoter	0.536944	1.02616e-27	2.75887e-27	FALSE
BSS00055	ADRENAL GLAND	Repressed	0.265737	9.57522e-19	1.9097e-18	FALSE
BSS00055	ADRENAL GLAND	Bivalent	0.0565424	1.73748e-24	4.30322e-24	FALSE
BSS00055	ADRENAL GLAND	Enhancer	0.92913	0.34846	0.35865	FALSE
BSS00055	ADRENAL GLAND	Transcribed	1.4819	0.000193762	0.000224016	FALSE
BSS00056	ADRENAL GLAND	Quiescent	1.63381	6.45869e-30	1.8552e-29	FALSE
BSS00056	ADRENAL GLAND	Promoter	0.586152	2.9614e-23	7.02137e-23	FALSE
BSS00056	ADRENAL GLAND	Enhancer	0.88999	0.282527	0.292233	FALSE
BSS00056	ADRENAL GLAND	Repressed	0.348214	3.47135e-10	4.94014e-10	FALSE
BSS00056	ADRENAL GLAND	Bivalent	0.0159586	3.34481e-25	8.45593e-25	FALSE
BSS00056	ADRENAL GLAND	Transcribed	1.48064	5.93451e-05	6.97899e-05	FALSE
BSS00057	ADRENAL GLAND	Quiescent	1.71937	1.54593e-53	8.50009e-53	FALSE
BSS00057	ADRENAL GLAND	Promoter	0.601864	2.35486e-18	4.62824e-18	FALSE
BSS00057	ADRENAL GLAND	Repressed	0.659773	1.61703e-07	2.07548e-07	FALSE
BSS00057	ADRENAL GLAND	Bivalent	0.114133	2.17185e-54	1.23211e-53	FALSE
BSS00057	ADRENAL GLAND	Enhancer	0.608611	4.38556e-20	9.20969e-20	FALSE
BSS00057	ADRENAL GLAND	Transcribed	1.63484	7.44866e-17	1.37324e-16	FALSE
BSS00058	ADRENAL GLAND	Quiescent	1.79197	1.56768e-60	1.25364e-59	FALSE
BSS00058	ADRENAL GLAND	Promoter	0.68471	3.75379e-11	5.53925e-11	FALSE
BSS00058	ADRENAL GLAND	Repressed	0.569823	1.96663e-14	3.29728e-14	FALSE
BSS00058	ADRENAL GLAND	Bivalent	0.106232	3.50607e-62	3.09053e-61	FALSE
BSS00058	ADRENAL GLAND	Enhancer	0.631164	8.79585e-16	1.54849e-15	FALSE
BSS00058	ADRENAL GLAND	Transcribed	1.54308	1.56196e-11	2.33523e-11	FALSE
BSS00059	ADRENAL GLAND	Quiescent	1.90035	1.78246e-73	2.78398e-72	FALSE
BSS00059	ADRENAL GLAND	Promoter	0.426373	1.38524e-39	4.97015e-39	FALSE
BSS00059	ADRENAL GLAND	Repressed	0.662463	1.48487e-07	1.91076e-07	FALSE
BSS00059	ADRENAL GLAND	Bivalent	0.0948819	2.19964e-66	2.37961e-65	FALSE
BSS00059	ADRENAL GLAND	Enhancer	0.676904	3.88515e-14	6.42979e-14	FALSE
BSS00059	ADRENAL GLAND	Transcribed	1.63755	6.76927e-16	1.19805e-15	FALSE
BSS00060	ADRENAL GLAND	Repressed	0.905427	0.0236055	0.0255313	FALSE
BSS00060	ADRENAL GLAND	Transcribed	1.63913	7.9587e-25	1.98789e-24	FALSE
BSS00060	ADRENAL GLAND	Quiescent	1.65523	4.54824e-42	1.71953e-41	FALSE
BSS00060	ADRENAL GLAND	Promoter	0.564138	8.30874e-22	1.8622e-21	FALSE
BSS00060	ADRENAL GLAND	Bivalent	0.192303	8.49456e-72	1.22351e-70	FALSE
BSS00060	ADRENAL GLAND	Enhancer	0.883847	0.00258373	0.0028767	FALSE
BSS00061	SKIN FIBROBLAST	Quiescent	1.78848	1.87741e-62	1.6816e-61	FALSE
BSS00061	SKIN FIBROBLAST	Promoter	0.716773	6.52563e-11	9.55614e-11	FALSE
BSS00061	SKIN FIBROBLAST	Repressed	0.857359	0.00107873	0.00121402	FALSE
BSS00061	SKIN FIBROBLAST	Enhancer	0.56761	1.70733e-37	5.83269e-37	FALSE
BSS00061	SKIN FIBROBLAST	Bivalent	0.200774	1.61574e-38	5.67894e-38	FALSE
BSS00061	SKIN FIBROBLAST	Transcribed	1.82287	1.04255e-27	2.80143e-27	FALSE
BSS00062	LUNG FIBROBLAST	Quiescent	1.62788	3.44628e-44	1.36378e-43	FALSE
BSS00062	LUNG FIBROBLAST	Promoter	0.852257	0.000781948	0.000884241	FALSE
BSS00062	LUNG FIBROBLAST	Repressed	0.836358	5.41787e-05	6.38193e-05	FALSE
BSS00062	LUNG FIBROBLAST	Enhancer	0.513188	2.74531e-44	1.08984e-43	FALSE
BSS00062	LUNG FIBROBLAST	Transcribed	1.7368	3.25137e-24	7.97366e-24	FALSE
BSS00062	LUNG FIBROBLAST	Bivalent	0.118981	8.7563e-28	2.35797e-27	FALSE
BSS00063	SKIN FIBROBLAST	Quiescent	1.78897	4.13076e-64	4.01665e-63	FALSE
BSS00063	SKIN FIBROBLAST	Promoter	0.870661	0.00344208	0.00381453	FALSE
BSS00063	SKIN FIBROBLAST	Repressed	0.805013	2.90135e-05	3.4526e-05	FALSE
BSS00063	SKIN FIBROBLAST	Enhancer	0.444584	7.939e-65	7.95173e-64	FALSE
BSS00063	SKIN FIBROBLAST	Bivalent	0.156709	2.33932e-39	8.36332e-39	FALSE
BSS00063	SKIN FIBROBLAST	Transcribed	1.78773	7.94191e-27	2.09908e-26	FALSE
BSS00064	LUNG FIBROBLAST	Quiescent	1.84709	4.02302e-72	5.93129e-71	FALSE
BSS00064	LUNG FIBROBLAST	Promoter	0.620503	1.35718e-18	2.6896e-18	FALSE
BSS00064	LUNG FIBROBLAST	Repressed	0.736377	2.62715e-05	3.13227e-05	FALSE
BSS00064	LUNG FIBROBLAST	Bivalent	0.109328	2.72648e-55	1.6418e-54	FALSE
BSS00064	LUNG FIBROBLAST	Enhancer	0.559448	1.28539e-36	4.31455e-36	FALSE
BSS00064	LUNG FIBROBLAST	Transcribed	1.78209	3.33357e-24	8.17126e-24	FALSE
BSS00066	SKIN FIBROBLAST	Quiescent	1.74242	7.71834e-55	4.51185e-54	FALSE
BSS00066	SKIN FIBROBLAST	Promoter	0.746592	2.3768e-08	3.14932e-08	FALSE
BSS00066	SKIN FIBROBLAST	Transcribed	1.84382	1.96068e-30	5.71065e-30	FALSE
BSS00066	SKIN FIBROBLAST	Repressed	0.937032	0.14533	0.152468	FALSE
BSS00066	SKIN FIBROBLAST	Bivalent	0.140304	7.43626e-61	6.10286e-60	FALSE
BSS00066	SKIN FIBROBLAST	Enhancer	0.60247	7.82094e-32	2.37047e-31	FALSE
BSS00067	GINGIVAL FIBROBLAST	Quiescent	1.62086	6.05365e-45	2.44001e-44	FALSE
BSS00067	GINGIVAL FIBROBLAST	Promoter	1.09677	0.0480152	0.0513545	FALSE
BSS00067	GINGIVAL FIBROBLAST	Transcribed	1.52588	1.33256e-14	2.25385e-14	FALSE
BSS00067	GINGIVAL FIBROBLAST	Repressed	0.731283	2.6542e-10	3.79996e-10	FALSE
BSS00067	GINGIVAL FIBROBLAST	Bivalent	0.192231	2.33915e-39	8.36332e-39	FALSE
BSS00067	GINGIVAL FIBROBLAST	Enhancer	0.489935	1.27579e-45	5.26977e-45	FALSE
BSS00068	SKIN FIBROBLAST	Quiescent	1.57581	7.35091e-39	2.59829e-38	FALSE
BSS00068	SKIN FIBROBLAST	Promoter	1.07732	0.104348	0.110097	FALSE
BSS00068	SKIN FIBROBLAST	Transcribed	1.6589	1.00449e-20	2.16866e-20	FALSE
BSS00068	SKIN FIBROBLAST	Repressed	0.746718	1.0586e-09	1.48038e-09	FALSE
BSS00068	SKIN FIBROBLAST	Enhancer	0.529308	3.27046e-42	1.24114e-41	FALSE
BSS00068	SKIN FIBROBLAST	Bivalent	0.199612	4.27876e-33	1.33158e-32	FALSE
BSS00069	SKIN FIBROBLAST	Quiescent	1.72217	3.85481e-57	2.58956e-56	FALSE
BSS00069	SKIN FIBROBLAST	Promoter	0.896274	0.0222676	0.0241261	FALSE
BSS00069	SKIN FIBROBLAST	Repressed	0.807675	0.000356881	0.000408261	FALSE
BSS00069	SKIN FIBROBLAST	Enhancer	0.473705	4.40336e-56	2.78582e-55	FALSE
BSS00069	SKIN FIBROBLAST	Bivalent	0.110106	8.45185e-55	4.92335e-54	FALSE
BSS00069	SKIN FIBROBLAST	Transcribed	1.74945	1.22069e-24	3.03987e-24	FALSE
BSS00071	AMMONS HORN	Quiescent	1.71899	6.92819e-50	3.24832e-49	FALSE
BSS00071	AMMONS HORN	Promoter	0.555072	1.28834e-24	3.20514e-24	FALSE
BSS00071	AMMONS HORN	Repressed	0.521985	8.03422e-10	1.12763e-09	FALSE
BSS00071	AMMONS HORN	Bivalent	0.114658	3.78032e-45	1.53112e-44	FALSE
BSS00071	AMMONS HORN	Enhancer	0.67687	9.67012e-12	1.45928e-11	FALSE
BSS00071	AMMONS HORN	Transcribed	1.55777	4.0794e-12	6.24275e-12	FALSE
BSS00074	AMNION	Quiescent	1.80642	4.49493e-66	4.79012e-65	FALSE
BSS00074	AMNION	Promoter	0.0952623	2.5141e-123	1.90386e-121	FALSE
BSS00074	AMNION	Enhancer	0.704143	2.7161e-14	4.52956e-14	FALSE
BSS00074	AMNION	Repressed	0.793299	0.0013911	0.00156135	FALSE
BSS00074	AMNION	Bivalent	0.0368312	4.77092e-30	1.37594e-29	FALSE
BSS00074	AMNION	Transcribed	1.39812	2.59475e-12	3.9977e-12	FALSE
BSS00075	AMNION EPITHELIAL CELL	Quiescent	1.8727	2.19927e-74	3.58044e-73	FALSE
BSS00075	AMNION EPITHELIAL CELL	Promoter	0.790224	2.77479e-06	3.4243e-06	FALSE
BSS00075	AMNION EPITHELIAL CELL	Repressed	0.755683	1.79154e-07	2.29534e-07	FALSE
BSS00075	AMNION EPITHELIAL CELL	Enhancer	0.502792	4.37361e-56	2.77051e-55	FALSE
BSS00075	AMNION EPITHELIAL CELL	Bivalent	0.133392	9.87339e-37	3.32753e-36	FALSE
BSS00075	AMNION EPITHELIAL CELL	Transcribed	1.81744	5.81167e-27	1.54258e-26	FALSE
BSS00076	AMNION STEM CELL	Quiescent	1.97376	2.74043e-88	8.05686e-87	FALSE
BSS00076	AMNION STEM CELL	Promoter	0.691559	5.64119e-13	8.93084e-13	FALSE
BSS00076	AMNION STEM CELL	Repressed	0.700395	3.97057e-08	5.2196e-08	FALSE
BSS00076	AMNION STEM CELL	Bivalent	0.0751453	6.14102e-38	2.12407e-37	FALSE
BSS00076	AMNION STEM CELL	Enhancer	0.484403	3.54162e-57	2.3888e-56	FALSE
BSS00076	AMNION STEM CELL	Transcribed	1.69244	1.16396e-18	2.31679e-18	FALSE
BSS00077	ANGULAR GYRUS	Quiescent	1.51318	5.96263e-34	1.87783e-33	FALSE
BSS00077	ANGULAR GYRUS	Promoter	0.466267	6.98247e-42	2.62e-41	FALSE
BSS00077	ANGULAR GYRUS	Transcribed	1.43721	1.07679e-15	1.891e-15	FALSE
BSS00077	ANGULAR GYRUS	Repressed	0.488289	2.49782e-13	4.00388e-13	FALSE
BSS00077	ANGULAR GYRUS	Bivalent	0.102595	2.80736e-20	5.9631e-20	FALSE
BSS00077	ANGULAR GYRUS	Enhancer	0.766445	3.9703e-08	5.2196e-08	FALSE
BSS00078	ANGULAR GYRUS	Quiescent	1.40103	3.5724e-23	8.454e-23	FALSE
BSS00078	ANGULAR GYRUS	Promoter	0.548425	1.11477e-32	3.44139e-32	FALSE
BSS00078	ANGULAR GYRUS	Repressed	0.710951	9.11966e-07	1.14494e-06	FALSE
BSS00078	ANGULAR GYRUS	Transcribed	1.45529	1.50494e-15	2.6272e-15	FALSE
BSS00078	ANGULAR GYRUS	Bivalent	0.137524	2.33171e-08	3.09204e-08	FALSE
BSS00078	ANGULAR GYRUS	Enhancer	0.801917	3.74911e-06	4.61074e-06	FALSE
BSS00079	AORTA	Quiescent	1.07989	0.027989	0.0302201	FALSE
BSS00079	AORTA	Promoter	0.41269	1.22142e-46	5.2132e-46	FALSE
BSS00079	AORTA	Transcribed	1.51966	1.01283e-20	2.18571e-20	FALSE
BSS00079	AORTA	Enhancer	0.875514	0.0233344	0.0252545	FALSE
BSS00079	AORTA	Repressed	1.45878	5.13001e-05	6.04998e-05	FALSE
BSS00079	AORTA	Bivalent	0	1	1	FALSE
BSS00080	AORTA	Quiescent	1.26059	5.32087e-11	7.81249e-11	FALSE
BSS00080	AORTA	Promoter	0.52611	2.77005e-30	8.03058e-30	FALSE
BSS00080	AORTA	Transcribed	1.6007	1.45688e-31	4.37063e-31	FALSE
BSS00080	AORTA	Repressed	0.905968	0.0346645	0.037315	FALSE
BSS00080	AORTA	Enhancer	0.637697	7.23975e-19	1.44853e-18	FALSE
BSS00080	AORTA	Bivalent	0.183127	0.00268132	0.00298269	FALSE
BSS00084	BONE ARM	Quiescent	1.98676	7.6477e-74	1.2173e-72	FALSE
BSS00084	BONE ARM	Promoter	0.475797	1.96293e-38	6.8944e-38	FALSE
BSS00084	BONE ARM	Enhancer	0.679312	5.96294e-13	9.42827e-13	FALSE
BSS00084	BONE ARM	Repressed	0.452956	1.1434e-06	1.43082e-06	FALSE
BSS00084	BONE ARM	Bivalent	0.0453339	2.89155e-46	1.21343e-45	FALSE
BSS00084	BONE ARM	Transcribed	1.33393	0.000360349	0.00041204	FALSE
BSS00087	ASCENDING AORTA	Quiescent	1.29637	1.51809e-13	2.45945e-13	FALSE
BSS00087	ASCENDING AORTA	Promoter	0.659885	3.15588e-18	6.17341e-18	FALSE
BSS00087	ASCENDING AORTA	Transcribed	1.45856	6.58702e-12	9.99148e-12	FALSE
BSS00087	ASCENDING AORTA	Enhancer	0.726838	6.06454e-09	8.25901e-09	FALSE
BSS00087	ASCENDING AORTA	Repressed	0.527682	0.00458328	0.00506461	FALSE
BSS00087	ASCENDING AORTA	Bivalent	0	7.34241e-06	8.94839e-06	FALSE
BSS00089	ASTROCYTE	Quiescent	1.89685	1.12195e-77	2.11604e-76	FALSE
BSS00089	ASTROCYTE	Promoter	0.441435	1.98475e-48	8.88869e-48	FALSE
BSS00089	ASTROCYTE	Enhancer	0.527738	3.30567e-44	1.30917e-43	FALSE
BSS00089	ASTROCYTE	Repressed	0.801456	1.06696e-05	1.29371e-05	FALSE
BSS00089	ASTROCYTE	Bivalent	0.208552	1.31796e-11	1.98051e-11	FALSE
BSS00089	ASTROCYTE	Transcribed	1.74233	3.39083e-29	9.52635e-29	FALSE
BSS00090	ASTROCYTE CEREBELLUM	Quiescent	1.91151	1.55658e-80	3.38253e-79	FALSE
BSS00090	ASTROCYTE CEREBELLUM	Promoter	0.382207	6.29223e-51	3.08622e-50	FALSE
BSS00090	ASTROCYTE CEREBELLUM	Repressed	0.780391	2.90632e-06	3.58485e-06	FALSE
BSS00090	ASTROCYTE CEREBELLUM	Enhancer	0.676886	1.25354e-17	2.3913e-17	FALSE
BSS00090	ASTROCYTE CEREBELLUM	Bivalent	0.0995836	3.0533e-54	1.71851e-53	FALSE
BSS00090	ASTROCYTE CEREBELLUM	Transcribed	1.65826	1.67241e-20	3.57822e-20	FALSE
BSS00091	ASTROCYTE HIPPOCAMPUS	Quiescent	1.95396	2.38066e-84	6.01195e-83	FALSE
BSS00091	ASTROCYTE HIPPOCAMPUS	Promoter	0.801511	1.5908e-05	1.91586e-05	FALSE
BSS00091	ASTROCYTE HIPPOCAMPUS	Repressed	0.847306	0.00111888	0.00125808	FALSE
BSS00091	ASTROCYTE HIPPOCAMPUS	Bivalent	0.113632	1.26127e-63	1.19845e-62	FALSE
BSS00091	ASTROCYTE HIPPOCAMPUS	Enhancer	0.448984	1.37764e-67	1.605e-66	FALSE
BSS00091	ASTROCYTE HIPPOCAMPUS	Transcribed	1.88306	1.16367e-31	3.50573e-31	FALSE
BSS00092	ASTROCYTE SPINAL CORD	Quiescent	1.92959	9.3847e-83	2.24425e-81	FALSE
BSS00092	ASTROCYTE SPINAL CORD	Promoter	0.424112	8.24061e-41	3.03065e-40	FALSE
BSS00092	ASTROCYTE SPINAL CORD	Transcribed	1.69789	6.85004e-23	1.60509e-22	FALSE
BSS00092	ASTROCYTE SPINAL CORD	Repressed	0.74753	1.64227e-08	2.19585e-08	FALSE
BSS00092	ASTROCYTE SPINAL CORD	Enhancer	0.654886	6.63293e-21	1.44199e-20	FALSE
BSS00092	ASTROCYTE SPINAL CORD	Bivalent	0.10068	4.17345e-56	2.64707e-55	FALSE
BSS00095	B CELL	Quiescent	0.949273	0.129555	0.136175	FALSE
BSS00095	B CELL	Promoter	0.819421	0.000101486	0.0001184	FALSE
BSS00095	B CELL	Repressed	0.746601	6.16017e-07	7.77096e-07	FALSE
BSS00095	B CELL	Enhancer	2.04603	2.57247e-49	1.185e-48	FALSE
BSS00095	B CELL	Bivalent	0.167522	2.60216e-13	4.16712e-13	FALSE
BSS00095	B CELL	Transcribed	0.919077	0.15433	0.161707	FALSE
BSS00096	B CELL	Quiescent	0.970716	0.392466	0.402699	FALSE
BSS00096	B CELL	Promoter	1.45159	4.56211e-17	8.47636e-17	FALSE
BSS00096	B CELL	Repressed	0.526065	2.03711e-14	3.4143e-14	FALSE
BSS00096	B CELL	Bivalent	0.0764865	2.19378e-56	1.41295e-55	FALSE
BSS00096	B CELL	Transcribed	1.0584	0.344845	0.355002	FALSE
BSS00096	B CELL	Enhancer	1.28624	2.73236e-06	3.37277e-06	FALSE
BSS00097	B CELL	Quiescent	1.20908	2.4853e-08	3.28612e-08	FALSE
BSS00097	B CELL	Promoter	1.28886	9.79658e-08	1.26881e-07	FALSE
BSS00097	B CELL	Enhancer	1.1724	0.00249889	0.0027841	FALSE
BSS00097	B CELL	Repressed	0.531735	8.83711e-27	2.32953e-26	FALSE
BSS00097	B CELL	Bivalent	0.104168	2.83693e-61	2.37637e-60	FALSE
BSS00097	B CELL	Transcribed	1.21004	0.00160496	0.00179856	FALSE
BSS00098	B CELL	Quiescent	1.11347	0.00167089	0.00187119	FALSE
BSS00098	B CELL	Promoter	1.34395	4.59485e-10	6.5149e-10	FALSE
BSS00098	B CELL	Repressed	0.507565	4.57906e-24	1.11913e-23	FALSE
BSS00098	B CELL	Bivalent	0.0829695	2.94489e-68	3.59867e-67	FALSE
BSS00098	B CELL	Transcribed	1.05859	0.313825	0.323802	FALSE
BSS00098	B CELL	Enhancer	1.38707	1.42325e-10	2.05767e-10	FALSE
BSS00100	B CELL	Quiescent	0.977345	0.505823	0.515729	FALSE
BSS00100	B CELL	Promoter	1.17301	0.000441559	0.000503286	FALSE
BSS00100	B CELL	Repressed	0.727443	5.23937e-09	7.14888e-09	FALSE
BSS00100	B CELL	Bivalent	0.0846994	5.44038e-43	2.09323e-42	FALSE
BSS00100	B CELL	Enhancer	1.52623	1.30867e-17	2.49455e-17	FALSE
BSS00100	B CELL	Transcribed	1.03653	0.479627	0.489419	FALSE
BSS00101	B CELL	Quiescent	1.36907	6.26938e-20	1.30942e-19	FALSE
BSS00101	B CELL	Promoter	0.765085	4.15252e-06	5.09433e-06	FALSE
BSS00101	B CELL	Enhancer	1.82019	1.99795e-35	6.52665e-35	FALSE
BSS00101	B CELL	Repressed	0.635564	4.79311e-28	1.30337e-27	FALSE
BSS00101	B CELL	Bivalent	0.104556	3.97258e-61	3.30916e-60	FALSE
BSS00101	B CELL	Transcribed	1.14142	0.0285017	0.0307604	FALSE
BSS00102	NEUROBLASTOMA	Quiescent	1.95597	1.09514e-78	2.14647e-77	FALSE
BSS00102	NEUROBLASTOMA	Promoter	0.300965	3.74697e-77	6.91047e-76	FALSE
BSS00102	NEUROBLASTOMA	Repressed	0.646981	9.99337e-09	1.34664e-08	FALSE
BSS00102	NEUROBLASTOMA	Bivalent	0.114318	3.33556e-36	1.11067e-35	FALSE
BSS00102	NEUROBLASTOMA	Enhancer	0.618777	2.37383e-16	4.28628e-16	FALSE
BSS00102	NEUROBLASTOMA	Transcribed	1.60133	3.38566e-17	6.33765e-17	FALSE
BSS00112	BIPOLAR NEURON DERIV	Quiescent	1.81156	4.58011e-68	5.54271e-67	FALSE
BSS00112	BIPOLAR NEURON DERIV	Promoter	0.0656566	9.75654e-160	2.56648e-157	FALSE
BSS00112	BIPOLAR NEURON DERIV	Transcribed	1.66401	5.01334e-28	1.36178e-27	FALSE
BSS00112	BIPOLAR NEURON DERIV	Repressed	1.09461	0.0988291	0.104363	FALSE
BSS00112	BIPOLAR NEURON DERIV	Enhancer	0.631722	1.17364e-21	2.61752e-21	FALSE
BSS00112	BIPOLAR NEURON DERIV	Bivalent	0.109944	2.13775e-45	8.7363e-45	FALSE
BSS00113	SKIN FIBROBLAST	Quiescent	1.62634	6.64381e-42	2.49855e-41	FALSE
BSS00113	SKIN FIBROBLAST	Promoter	0.492202	1.22223e-34	3.93097e-34	FALSE
BSS00113	SKIN FIBROBLAST	Repressed	0.92488	0.064813	0.0689517	FALSE
BSS00113	SKIN FIBROBLAST	Enhancer	0.595341	1.52134e-29	4.32518e-29	FALSE
BSS00113	SKIN FIBROBLAST	Transcribed	1.73125	7.02272e-33	2.17604e-32	FALSE
BSS00113	SKIN FIBROBLAST	Bivalent	0.160455	9.17493e-23	2.13583e-22	FALSE
BSS00121	BODY OF PANCREAS	Quiescent	1.96354	9.07479e-66	9.56874e-65	FALSE
BSS00121	BODY OF PANCREAS	Promoter	0.308062	7.35294e-78	1.39204e-76	FALSE
BSS00121	BODY OF PANCREAS	Enhancer	0.765981	3.30512e-06	4.06872e-06	FALSE
BSS00121	BODY OF PANCREAS	Repressed	0.381219	2.26482e-05	2.70868e-05	FALSE
BSS00121	BODY OF PANCREAS	Bivalent	0.0333299	1.32933e-22	3.07167e-22	FALSE
BSS00121	BODY OF PANCREAS	Transcribed	1.39406	1.03174e-05	1.25161e-05	FALSE
BSS00122	BODY OF PANCREAS	Quiescent	1.6033	8.00755e-31	2.35699e-30	FALSE
BSS00122	BODY OF PANCREAS	Promoter	0.411724	3.77956e-56	2.40334e-55	FALSE
BSS00122	BODY OF PANCREAS	Enhancer	0.757213	0.000781982	0.000884241	FALSE
BSS00122	BODY OF PANCREAS	Transcribed	1.31479	7.2629e-05	8.52312e-05	FALSE
BSS00122	BODY OF PANCREAS	Repressed	1.67976	0.0118222	0.0129294	FALSE
BSS00122	BODY OF PANCREAS	Bivalent	0	1	1	FALSE
BSS00123	BODY OF PANCREAS	Quiescent	1.26817	1.32717e-11	1.99375e-11	FALSE
BSS00123	BODY OF PANCREAS	Promoter	0.530866	6.4115e-35	2.07678e-34	FALSE
BSS00123	BODY OF PANCREAS	Enhancer	0.853461	0.00211441	0.00236099	FALSE
BSS00123	BODY OF PANCREAS	Transcribed	1.38934	1.50995e-09	2.09923e-09	FALSE
BSS00123	BODY OF PANCREAS	Repressed	1.7989	0.000277746	0.000318755	FALSE
BSS00123	BODY OF PANCREAS	Bivalent	0	1	1	FALSE
BSS00124	BODY OF PANCREAS	Quiescent	1.51064	1.57484e-30	4.60294e-30	FALSE
BSS00124	BODY OF PANCREAS	Enhancer	0.831323	3.21567e-05	3.81937e-05	FALSE
BSS00124	BODY OF PANCREAS	Promoter	0.10288	7.43664e-100	3.14986e-98	FALSE
BSS00124	BODY OF PANCREAS	Repressed	0.328879	6.81676e-08	8.87244e-08	FALSE
BSS00124	BODY OF PANCREAS	Transcribed	1.37624	2.97166e-09	4.09946e-09	FALSE
BSS00124	BODY OF PANCREAS	Bivalent	0	1.11045e-05	1.34383e-05	FALSE
BSS00125	BRAIN	Quiescent	1.79924	3.82289e-65	3.89935e-64	FALSE
BSS00125	BRAIN	Promoter	0.483025	1.11941e-31	3.37444e-31	FALSE
BSS00125	BRAIN	Repressed	0.658069	9.07844e-08	1.17671e-07	FALSE
BSS00125	BRAIN	Bivalent	0.118897	2.61224e-70	3.50026e-69	FALSE
BSS00125	BRAIN	Enhancer	0.796748	7.80156e-07	9.8069e-07	FALSE
BSS00125	BRAIN	Transcribed	1.47418	3.19903e-11	4.7304e-11	FALSE
BSS00126	BRAIN	Quiescent	2.06393	3.17083e-87	9.10792e-86	FALSE
BSS00126	BRAIN	Promoter	0.303106	1.03284e-69	1.36204e-68	FALSE
BSS00126	BRAIN	Repressed	0.818199	0.0304489	0.0328265	FALSE
BSS00126	BRAIN	Bivalent	0.134544	2.34709e-52	1.22323e-51	FALSE
BSS00126	BRAIN	Enhancer	0.545157	7.87227e-25	1.96728e-24	FALSE
BSS00126	BRAIN	Transcribed	1.63723	1.58912e-16	2.88921e-16	FALSE
BSS00127	BRAIN	Quiescent	2.00346	2.13085e-82	4.99998e-81	FALSE
BSS00127	BRAIN	Promoter	0.350595	1.08225e-56	7.10789e-56	FALSE
BSS00127	BRAIN	Repressed	0.729178	0.000347723	0.000398058	FALSE
BSS00127	BRAIN	Bivalent	0.117349	6.17133e-59	4.52263e-58	FALSE
BSS00127	BRAIN	Enhancer	0.610569	1.44466e-18	2.86069e-18	FALSE
BSS00127	BRAIN	Transcribed	1.57897	2.32468e-14	3.88651e-14	FALSE
BSS00129	BRAIN	Quiescent	2.20865	2.5926e-102	1.16737e-100	FALSE
BSS00129	BRAIN	Promoter	0.231748	9.22378e-87	2.61934e-85	FALSE
BSS00129	BRAIN	Repressed	0.714861	0.00032719	0.00037481	FALSE
BSS00129	BRAIN	Bivalent	0.102298	1.90517e-52	9.98115e-52	FALSE
BSS00129	BRAIN	Enhancer	0.516248	2.77805e-28	7.59557e-28	FALSE
BSS00129	BRAIN	Transcribed	1.52732	1.03522e-13	1.687e-13	FALSE
BSS00130	BRAIN	Quiescent	1.99678	7.68052e-79	1.51131e-77	FALSE
BSS00130	BRAIN	Promoter	0.370112	3.59359e-51	1.78006e-50	FALSE
BSS00130	BRAIN	Repressed	0.63716	5.1234e-07	6.48273e-07	FALSE
BSS00130	BRAIN	Bivalent	0.110743	6.19099e-52	3.16386e-51	FALSE
BSS00130	BRAIN	Enhancer	0.542204	4.76349e-23	1.12037e-22	FALSE
BSS00130	BRAIN	Transcribed	1.56972	1.4068e-14	2.3754e-14	FALSE
BSS00131	BRAIN	Quiescent	1.82185	3.0818e-63	2.83662e-62	FALSE
BSS00131	BRAIN	Promoter	0.456409	2.56527e-38	8.99102e-38	FALSE
BSS00131	BRAIN	Repressed	0.626639	1.26829e-06	1.58552e-06	FALSE
BSS00131	BRAIN	Transcribed	1.48283	2.52186e-13	4.03983e-13	FALSE
BSS00131	BRAIN	Bivalent	0.118023	2.27411e-43	8.82455e-43	FALSE
BSS00131	BRAIN	Enhancer	0.558733	2.15805e-23	5.14351e-23	FALSE
BSS00132	BRAIN	Quiescent	1.86402	4.44574e-73	6.85797e-72	FALSE
BSS00132	BRAIN	Promoter	0.352555	1.79787e-63	1.68273e-62	FALSE
BSS00132	BRAIN	Repressed	0.906979	0.0663945	0.0705892	FALSE
BSS00132	BRAIN	Bivalent	0.191982	2.2826e-41	8.46321e-41	FALSE
BSS00132	BRAIN	Enhancer	0.552465	1.25824e-21	2.79969e-21	FALSE
BSS00132	BRAIN	Transcribed	1.52912	7.95624e-15	1.3581e-14	FALSE
BSS00133	BRAIN	Quiescent	1.78068	9.18574e-60	7.05228e-59	FALSE
BSS00133	BRAIN	Promoter	0.502725	2.28671e-30	6.64088e-30	FALSE
BSS00133	BRAIN	Repressed	0.588861	8.14857e-09	1.10161e-08	FALSE
BSS00133	BRAIN	Bivalent	0.115041	6.51152e-54	3.62816e-53	FALSE
BSS00133	BRAIN	Enhancer	0.706166	9.9623e-12	1.50291e-11	FALSE
BSS00133	BRAIN	Transcribed	1.5376	1.27511e-12	1.99405e-12	FALSE
BSS00134	BRAIN	Quiescent	1.79935	1.88886e-66	2.05229e-65	FALSE
BSS00134	BRAIN	Promoter	0.156844	3.36636e-137	3.65762e-135	FALSE
BSS00134	BRAIN	Transcribed	1.53419	5.68497e-23	1.33334e-22	FALSE
BSS00134	BRAIN	Repressed	0.886508	0.0369479	0.0397558	FALSE
BSS00134	BRAIN	Bivalent	0.072885	1.33251e-47	5.83177e-47	FALSE
BSS00134	BRAIN	Enhancer	0.689535	4.743e-10	6.72116e-10	FALSE
BSS00135	BRAIN	Quiescent	2.17811	9.10043e-104	4.3318e-102	FALSE
BSS00135	BRAIN	Promoter	0.222254	1.50355e-89	4.66755e-88	FALSE
BSS00135	BRAIN	Repressed	0.748286	0.000911755	0.00102843	FALSE
BSS00135	BRAIN	Bivalent	0.115823	1.23638e-55	7.61954e-55	FALSE
BSS00135	BRAIN	Enhancer	0.547734	5.40357e-28	1.46538e-27	FALSE
BSS00135	BRAIN	Transcribed	1.59334	6.79107e-17	1.25524e-16	FALSE
BSS00136	BRAIN	Quiescent	2.10193	3.88742e-94	1.38558e-92	FALSE
BSS00136	BRAIN	Promoter	0.238907	7.30799e-85	1.92239e-83	FALSE
BSS00136	BRAIN	Repressed	0.731562	0.000397359	0.00045384	FALSE
BSS00136	BRAIN	Bivalent	0.113351	2.70573e-50	1.29285e-49	FALSE
BSS00136	BRAIN	Enhancer	0.591885	8.60012e-21	1.86075e-20	FALSE
BSS00136	BRAIN	Transcribed	1.44209	3.03135e-11	4.48643e-11	FALSE
BSS00138	BRAIN	Quiescent	2.20865	1.74196e-101	7.57072e-100	FALSE
BSS00138	BRAIN	Promoter	0.225375	3.22877e-88	9.43706e-87	FALSE
BSS00138	BRAIN	Repressed	0.675568	2.24299e-05	2.68321e-05	FALSE
BSS00138	BRAIN	Bivalent	0.106883	4.98485e-52	2.56056e-51	FALSE
BSS00138	BRAIN	Enhancer	0.527845	8.98773e-27	2.36674e-26	FALSE
BSS00138	BRAIN	Transcribed	1.60817	3.89689e-16	6.96092e-16	FALSE
BSS00139	BRAIN	Quiescent	2.02458	7.40572e-83	1.77951e-81	FALSE
BSS00139	BRAIN	Promoter	0.348502	2.28918e-57	1.56089e-56	FALSE
BSS00139	BRAIN	Repressed	0.692725	6.8987e-05	8.10334e-05	FALSE
BSS00139	BRAIN	Bivalent	0.113952	5.54794e-50	2.61098e-49	FALSE
BSS00139	BRAIN	Enhancer	0.542504	1.81991e-24	4.50294e-24	FALSE
BSS00139	BRAIN	Transcribed	1.52744	2.91711e-13	4.66104e-13	FALSE
BSS00140	BRAIN	Quiescent	1.84383	1.0786e-66	1.1822e-65	FALSE
BSS00140	BRAIN	Promoter	0.489167	9.46352e-30	2.70742e-29	FALSE
BSS00140	BRAIN	Repressed	0.625831	7.77819e-11	1.13472e-10	FALSE
BSS00140	BRAIN	Bivalent	0.0813987	2.16486e-73	3.37071e-72	FALSE
BSS00140	BRAIN	Enhancer	0.758413	7.76851e-07	9.76781e-07	FALSE
BSS00140	BRAIN	Transcribed	1.43907	1.36146e-09	1.89648e-09	FALSE
BSS00141	BRAIN	Quiescent	1.60076	6.26529e-42	2.35798e-41	FALSE
BSS00141	BRAIN	Promoter	0.252903	2.99501e-106	1.5432e-104	FALSE
BSS00141	BRAIN	Transcribed	1.51866	1.26943e-16	2.31809e-16	FALSE
BSS00141	BRAIN	Repressed	0.892751	0.0636901	0.0678149	FALSE
BSS00141	BRAIN	Bivalent	0.197724	1.40229e-11	2.1047e-11	FALSE
BSS00141	BRAIN	Enhancer	0.814406	0.000697926	0.000790087	FALSE
BSS00142	BRAIN	Quiescent	1.97607	1.40332e-79	2.87451e-78	FALSE
BSS00142	BRAIN	Promoter	0.34858	5.63541e-59	4.13594e-58	FALSE
BSS00142	BRAIN	Repressed	0.76996	0.0038432	0.00425434	FALSE
BSS00142	BRAIN	Bivalent	0.124259	1.75298e-52	9.20313e-52	FALSE
BSS00142	BRAIN	Enhancer	0.555535	7.98467e-25	1.99338e-24	FALSE
BSS00142	BRAIN	Transcribed	1.65241	3.61588e-18	7.05118e-18	FALSE
BSS00143	BRAIN MICROVASCULAR ENDOTHELIAL CELL	Quiescent	1.88602	3.13739e-76	5.56051e-75	FALSE
BSS00143	BRAIN MICROVASCULAR ENDOTHELIAL CELL	Promoter	0.473055	8.56366e-36	2.82143e-35	FALSE
BSS00143	BRAIN MICROVASCULAR ENDOTHELIAL CELL	Transcribed	1.84027	6.59107e-31	1.94694e-30	FALSE
BSS00143	BRAIN MICROVASCULAR ENDOTHELIAL CELL	Repressed	0.826311	7.7415e-05	9.07199e-05	FALSE
BSS00143	BRAIN MICROVASCULAR ENDOTHELIAL CELL	Enhancer	0.6284	5.01039e-25	1.25902e-24	FALSE
BSS00143	BRAIN MICROVASCULAR ENDOTHELIAL CELL	Bivalent	0.0986711	2.6631e-60	2.08951e-59	FALSE
BSS00144	PERICYTE	Quiescent	1.79914	3.53206e-65	3.62489e-64	FALSE
BSS00144	PERICYTE	Promoter	0.626131	2.91853e-18	5.71135e-18	FALSE
BSS00144	PERICYTE	Repressed	0.622268	4.38796e-12	6.70468e-12	FALSE
BSS00144	PERICYTE	Enhancer	0.514533	3.69384e-36	1.22833e-35	FALSE
BSS00144	PERICYTE	Bivalent	0.0713667	2.13804e-40	7.79993e-40	FALSE
BSS00144	PERICYTE	Transcribed	1.60707	3.57013e-18	6.96468e-18	FALSE
BSS00145	BREAST EPITHELIUM	Quiescent	1.74692	3.63077e-49	1.66482e-48	FALSE
BSS00145	BREAST EPITHELIUM	Promoter	0.594539	4.52553e-23	1.06641e-22	FALSE
BSS00145	BREAST EPITHELIUM	Repressed	0.305346	5.49977e-10	7.76274e-10	FALSE
BSS00145	BREAST EPITHELIUM	Bivalent	0.0335333	3.37906e-33	1.0529e-32	FALSE
BSS00145	BREAST EPITHELIUM	Enhancer	0.754991	3.94086e-07	5.0029e-07	FALSE
BSS00145	BREAST EPITHELIUM	Transcribed	1.13358	0.153773	0.161157	FALSE
BSS00146	BREAST EPITHELIUM	Quiescent	1.206	4.36853e-08	5.72768e-08	FALSE
BSS00146	BREAST EPITHELIUM	Transcribed	1.32824	3.73116e-09	5.12457e-09	FALSE
BSS00146	BREAST EPITHELIUM	Promoter	0.746641	6.33641e-11	9.28177e-11	FALSE
BSS00146	BREAST EPITHELIUM	Repressed	0.740632	0.167741	0.175391	FALSE
BSS00146	BREAST EPITHELIUM	Enhancer	0.743258	1.83209e-08	2.44377e-08	FALSE
BSS00146	BREAST EPITHELIUM	Bivalent	0	0.000522858	0.000593649	FALSE
BSS00150	BRONCHIAL EPITHELIAL CELL	Quiescent	1.56505	2.86905e-38	1.00417e-37	FALSE
BSS00150	BRONCHIAL EPITHELIAL CELL	Promoter	0.283269	1.42534e-77	2.65815e-76	FALSE
BSS00150	BRONCHIAL EPITHELIAL CELL	Repressed	0.8864	0.00590856	0.00650606	FALSE
BSS00150	BRONCHIAL EPITHELIAL CELL	Enhancer	0.744427	2.61681e-09	3.61493e-09	FALSE
BSS00150	BRONCHIAL EPITHELIAL CELL	Bivalent	0.0639121	3.56422e-31	1.0591e-30	FALSE
BSS00150	BRONCHIAL EPITHELIAL CELL	Transcribed	1.63752	1.46614e-28	4.03957e-28	FALSE
BSS00153	BRONCHIAL EPITHELIAL CELL	Quiescent	1.75332	5.83307e-61	4.82677e-60	FALSE
BSS00153	BRONCHIAL EPITHELIAL CELL	Promoter	0.428882	2.45181e-44	9.77983e-44	FALSE
BSS00153	BRONCHIAL EPITHELIAL CELL	Repressed	0.79875	3.86031e-05	4.57308e-05	FALSE
BSS00153	BRONCHIAL EPITHELIAL CELL	Bivalent	0.0775333	2.2331e-40	8.14081e-40	FALSE
BSS00153	BRONCHIAL EPITHELIAL CELL	Enhancer	0.629684	1.42862e-21	3.17203e-21	FALSE
BSS00153	BRONCHIAL EPITHELIAL CELL	Transcribed	1.67772	9.78332e-23	2.27534e-22	FALSE
BSS00157	PROSTATE CANCER	Quiescent	1.86006	1.60551e-56	1.04077e-55	FALSE
BSS00157	PROSTATE CANCER	Promoter	0.446111	2.56622e-43	9.9503e-43	FALSE
BSS00157	PROSTATE CANCER	Enhancer	0.554471	2.3916e-13	3.83485e-13	FALSE
BSS00157	PROSTATE CANCER	Repressed	0.481407	3.29117e-08	4.33561e-08	FALSE
BSS00157	PROSTATE CANCER	Bivalent	0.0108949	3.82453e-37	1.30034e-36	FALSE
BSS00157	PROSTATE CANCER	Transcribed	1.35075	1.09473e-06	1.37163e-06	FALSE
BSS00159	COLORECTAL ADENOCARCINOMA	Quiescent	1.70672	2.08659e-52	1.09088e-51	FALSE
BSS00159	COLORECTAL ADENOCARCINOMA	Promoter	0.1763	2.72076e-104	1.34637e-102	FALSE
BSS00159	COLORECTAL ADENOCARCINOMA	Repressed	0.539477	6.11192e-14	1.00452e-13	FALSE
BSS00159	COLORECTAL ADENOCARCINOMA	Bivalent	0.0730677	3.0136e-39	1.07509e-38	FALSE
BSS00159	COLORECTAL ADENOCARCINOMA	Enhancer	0.988856	0.863137	0.868524	FALSE
BSS00159	COLORECTAL ADENOCARCINOMA	Transcribed	1.31044	3.38552e-09	4.66138e-09	FALSE
BSS00160	KIDNEY CLEAR CELL CARCINOMA	Quiescent	1.90216	5.89612e-77	1.06771e-75	FALSE
BSS00160	KIDNEY CLEAR CELL CARCINOMA	Promoter	0.549224	2.30923e-29	6.5317e-29	FALSE
BSS00160	KIDNEY CLEAR CELL CARCINOMA	Repressed	0.717713	4.01376e-07	5.09192e-07	FALSE
BSS00160	KIDNEY CLEAR CELL CARCINOMA	Enhancer	0.520118	1.25161e-36	4.20683e-36	FALSE
BSS00160	KIDNEY CLEAR CELL CARCINOMA	Bivalent	0.085868	1.09206e-28	3.01721e-28	FALSE
BSS00160	KIDNEY CLEAR CELL CARCINOMA	Transcribed	1.5817	1.16567e-13	1.89587e-13	FALSE
BSS00167	CARDIAC FIBROBLAST	Quiescent	1.70331	2.12135e-54	1.20757e-53	FALSE
BSS00167	CARDIAC FIBROBLAST	Promoter	0.772262	7.03439e-07	8.86259e-07	FALSE
BSS00167	CARDIAC FIBROBLAST	Repressed	0.760037	6.62914e-08	8.63499e-08	FALSE
BSS00167	CARDIAC FIBROBLAST	Enhancer	0.595418	7.83003e-31	2.3061e-30	FALSE
BSS00167	CARDIAC FIBROBLAST	Bivalent	0.127419	4.11114e-43	1.58668e-42	FALSE
BSS00167	CARDIAC FIBROBLAST	Transcribed	1.71657	9.28974e-23	2.16155e-22	FALSE
BSS00168	CARDIAC FIBROBLAST	Quiescent	2.45695	2.12603e-152	3.6641e-150	FALSE
BSS00168	CARDIAC FIBROBLAST	Promoter	0.613649	7.52372e-21	1.63068e-20	FALSE
BSS00168	CARDIAC FIBROBLAST	Repressed	0.721312	2.52456e-06	3.1178e-06	FALSE
BSS00168	CARDIAC FIBROBLAST	Bivalent	0.0731558	4.67466e-39	1.66173e-38	FALSE
BSS00168	CARDIAC FIBROBLAST	Enhancer	0.402629	3.03701e-102	1.35527e-100	FALSE
BSS00168	CARDIAC FIBROBLAST	Transcribed	1.91566	5.48322e-26	1.41922e-25	FALSE
BSS00173	CAUDATE NUCLEUS	Quiescent	1.37309	2.22306e-20	4.73906e-20	FALSE
BSS00173	CAUDATE NUCLEUS	Promoter	0.623165	3.58359e-24	8.77979e-24	FALSE
BSS00173	CAUDATE NUCLEUS	Transcribed	1.46341	3.16681e-17	5.93466e-17	FALSE
BSS00173	CAUDATE NUCLEUS	Repressed	0.782711	0.000176666	0.00020444	FALSE
BSS00173	CAUDATE NUCLEUS	Enhancer	0.73013	7.02593e-11	1.02827e-10	FALSE
BSS00173	CAUDATE NUCLEUS	Bivalent	0.185558	1.07486e-05	1.30234e-05	FALSE
BSS00174	CAUDATE NUCLEUS	Quiescent	1.56445	1.46595e-35	4.79504e-35	FALSE
BSS00174	CAUDATE NUCLEUS	Promoter	0.659344	3.77972e-14	6.25946e-14	FALSE
BSS00174	CAUDATE NUCLEUS	Repressed	0.527996	2.5398e-11	3.76898e-11	FALSE
BSS00174	CAUDATE NUCLEUS	Bivalent	0.0495929	1.63543e-48	7.36386e-48	FALSE
BSS00174	CAUDATE NUCLEUS	Enhancer	0.678732	8.8773e-10	1.24491e-09	FALSE
BSS00174	CAUDATE NUCLEUS	Transcribed	1.37981	8.43122e-09	1.13951e-08	FALSE
BSS00175	CAUDATE NUCLEUS	Quiescent	1.3954	2.80218e-22	6.39218e-22	FALSE
BSS00175	CAUDATE NUCLEUS	Promoter	0.685834	3.42679e-16	6.14315e-16	FALSE
BSS00175	CAUDATE NUCLEUS	Transcribed	1.35869	8.98782e-11	1.30813e-10	FALSE
BSS00175	CAUDATE NUCLEUS	Repressed	0.693872	7.70717e-08	1.00079e-07	FALSE
BSS00175	CAUDATE NUCLEUS	Bivalent	0.0692247	2.67029e-19	5.43852e-19	FALSE
BSS00175	CAUDATE NUCLEUS	Enhancer	0.832363	4.8614e-05	5.73725e-05	FALSE
BSS00179	CD14 MONOCYTE	Quiescent	1.13141	0.000290369	0.000333012	FALSE
BSS00179	CD14 MONOCYTE	Promoter	1.25851	1.29495e-06	1.61804e-06	FALSE
BSS00179	CD14 MONOCYTE	Enhancer	1.01858	0.715147	0.723104	FALSE
BSS00179	CD14 MONOCYTE	Repressed	0.72363	1.94485e-08	2.59003e-08	FALSE
BSS00179	CD14 MONOCYTE	Bivalent	0.0716956	3.75799e-65	3.84099e-64	FALSE
BSS00179	CD14 MONOCYTE	Transcribed	1.21554	0.00021617	0.000249231	FALSE
BSS00180	CD14 MONOCYTE	Quiescent	1.02027	0.568363	0.578314	FALSE
BSS00180	CD14 MONOCYTE	Promoter	1.17677	0.000537096	0.000609538	FALSE
BSS00180	CD14 MONOCYTE	Enhancer	1.34484	4.32762e-09	5.91939e-09	FALSE
BSS00180	CD14 MONOCYTE	Repressed	0.820737	3.16691e-05	3.76235e-05	FALSE
BSS00180	CD14 MONOCYTE	Bivalent	0.101421	2.00668e-50	9.65291e-50	FALSE
BSS00180	CD14 MONOCYTE	Transcribed	1.09843	0.05846	0.0623656	FALSE
BSS00181	CD14 MONOCYTE	Quiescent	1.19451	1.99533e-07	2.55251e-07	FALSE
BSS00181	CD14 MONOCYTE	Promoter	0.857558	0.00928479	0.0101833	FALSE
BSS00181	CD14 MONOCYTE	Enhancer	1.60994	1.5983e-24	3.96245e-24	FALSE
BSS00181	CD14 MONOCYTE	Repressed	0.481407	5.50004e-28	1.49074e-27	FALSE
BSS00181	CD14 MONOCYTE	Bivalent	0.0801461	1.30959e-60	1.05061e-59	FALSE
BSS00181	CD14 MONOCYTE	Transcribed	1.11506	0.0432899	0.0464498	FALSE
BSS00185	CD4 T CELL	Quiescent	0.937926	0.0755462	0.0800975	FALSE
BSS00185	CD4 T CELL	Enhancer	2.01747	1.31405e-73	2.0718e-72	FALSE
BSS00185	CD4 T CELL	Repressed	0.941893	0.147899	0.155066	FALSE
BSS00185	CD4 T CELL	Bivalent	0.110847	4.92359e-68	5.92967e-67	FALSE
BSS00185	CD4 T CELL	Promoter	0.318941	1.27951e-36	4.29771e-36	FALSE
BSS00185	CD4 T CELL	Transcribed	1.04981	0.392962	0.403124	FALSE
BSS00186	CD4 T CELL	Quiescent	1.03447	0.32314	0.333139	FALSE
BSS00186	CD4 T CELL	Promoter	0.979063	0.69374	0.702169	FALSE
BSS00186	CD4 T CELL	Transcribed	1.11789	0.0283631	0.0306174	FALSE
BSS00186	CD4 T CELL	Enhancer	1.59007	2.26532e-18	4.454e-18	FALSE
BSS00186	CD4 T CELL	Repressed	0.745413	2.89917e-09	4.00057e-09	FALSE
BSS00186	CD4 T CELL	Bivalent	0.0997299	2.57066e-32	7.88714e-32	FALSE
BSS00188	CD4 T CELL	Quiescent	1.20842	3.26309e-08	4.29974e-08	FALSE
BSS00188	CD4 T CELL	Promoter	1.30123	2.50619e-08	3.31286e-08	FALSE
BSS00188	CD4 T CELL	Enhancer	1.06891	0.215365	0.223969	FALSE
BSS00188	CD4 T CELL	Repressed	0.547666	5.98582e-22	1.34944e-21	FALSE
BSS00188	CD4 T CELL	Bivalent	0.0898091	7.88886e-59	5.73923e-58	FALSE
BSS00188	CD4 T CELL	Transcribed	1.15192	0.0235153	0.0254392	FALSE
BSS00189	CD4 T CELL	Quiescent	1.15334	2.71628e-05	3.23622e-05	FALSE
BSS00189	CD4 T CELL	Promoter	1.30142	1.54031e-08	2.06228e-08	FALSE
BSS00189	CD4 T CELL	Enhancer	1.10907	0.0684952	0.0727762	FALSE
BSS00189	CD4 T CELL	Repressed	0.644725	2.7484e-18	5.39109e-18	FALSE
BSS00189	CD4 T CELL	Bivalent	0.069587	1.54786e-41	5.76466e-41	FALSE
BSS00189	CD4 T CELL	Transcribed	1.0893	0.155548	0.162881	FALSE
BSS00190	CD4 T CELL	Quiescent	1.23358	6.97332e-10	9.79557e-10	FALSE
BSS00190	CD4 T CELL	Promoter	1.28062	1.45733e-07	1.87628e-07	FALSE
BSS00190	CD4 T CELL	Enhancer	1.15028	0.00963377	0.0105545	FALSE
BSS00190	CD4 T CELL	Transcribed	1.16199	0.00329261	0.00365131	FALSE
BSS00190	CD4 T CELL	Repressed	0.53783	3.89426e-28	1.0601e-27	FALSE
BSS00190	CD4 T CELL	Bivalent	0.0750336	1.14164e-65	1.19872e-64	FALSE
BSS00191	CD4 T CELL	Quiescent	1.07583	0.0326151	0.0351239	FALSE
BSS00191	CD4 T CELL	Promoter	1.19535	0.0001308	0.000152032	FALSE
BSS00191	CD4 T CELL	Transcribed	1.03318	0.540945	0.550752	FALSE
BSS00191	CD4 T CELL	Repressed	0.676017	5.7666e-15	9.89408e-15	FALSE
BSS00191	CD4 T CELL	Bivalent	0.102911	5.06288e-39	1.79718e-38	FALSE
BSS00191	CD4 T CELL	Enhancer	1.38572	7.13937e-11	1.04427e-10	FALSE
BSS00194	CD8 T CELL	Quiescent	1.05469	0.127864	0.134427	FALSE
BSS00194	CD8 T CELL	Promoter	0.922932	0.116999	0.123159	FALSE
BSS00194	CD8 T CELL	Enhancer	1.32595	8.73556e-07	1.09699e-06	FALSE
BSS00194	CD8 T CELL	Transcribed	1.20393	0.000502558	0.00057125	FALSE
BSS00194	CD8 T CELL	Repressed	0.499279	3.83911e-17	7.16233e-17	FALSE
BSS00194	CD8 T CELL	Bivalent	0.0424181	2.45955e-17	4.62833e-17	FALSE
BSS00195	CD8 T CELL	Quiescent	1.25578	2.10102e-11	3.12805e-11	FALSE
BSS00195	CD8 T CELL	Promoter	1.28927	1.24528e-07	1.60534e-07	FALSE
BSS00195	CD8 T CELL	Repressed	0.572412	1.72721e-25	4.39541e-25	FALSE
BSS00195	CD8 T CELL	Bivalent	0.0987893	4.81103e-63	4.38787e-62	FALSE
BSS00195	CD8 T CELL	Transcribed	1.16539	0.012031	0.013152	FALSE
BSS00195	CD8 T CELL	Enhancer	1.16038	0.00616234	0.00678401	FALSE
BSS00196	CD8 T CELL	Quiescent	1.26332	6.4085e-12	9.72365e-12	FALSE
BSS00196	CD8 T CELL	Promoter	1.21168	8.85697e-05	0.000103597	FALSE
BSS00196	CD8 T CELL	Repressed	0.559361	1.56392e-27	4.19114e-27	FALSE
BSS00196	CD8 T CELL	Bivalent	0.101602	1.04721e-60	8.51724e-60	FALSE
BSS00196	CD8 T CELL	Transcribed	1.18354	0.00428935	0.00474296	FALSE
BSS00196	CD8 T CELL	Enhancer	1.2354	9.11039e-05	0.000106537	FALSE
BSS00197	CD8 T CELL	Quiescent	1.02752	0.424873	0.434701	FALSE
BSS00197	CD8 T CELL	Promoter	0.994564	0.939427	0.942822	FALSE
BSS00197	CD8 T CELL	Enhancer	1.21805	3.61662e-05	4.29152e-05	FALSE
BSS00197	CD8 T CELL	Repressed	0.817634	0.000140123	0.000162755	FALSE
BSS00197	CD8 T CELL	Bivalent	0.0311628	7.63686e-36	2.51941e-35	FALSE
BSS00197	CD8 T CELL	Transcribed	1.24255	0.000354345	0.000405452	FALSE
BSS00198	CD8 T CELL	Quiescent	1.11681	0.00127811	0.00143647	FALSE
BSS00198	CD8 T CELL	Promoter	0.488905	6.20569e-22	1.39712e-21	FALSE
BSS00198	CD8 T CELL	Repressed	0.586263	1.91928e-18	3.78405e-18	FALSE
BSS00198	CD8 T CELL	Transcribed	1.11763	0.0631101	0.0672117	FALSE
BSS00198	CD8 T CELL	Bivalent	0.0821976	1.24491e-44	5.00166e-44	FALSE
BSS00198	CD8 T CELL	Enhancer	1.81963	2.66413e-43	1.0322e-42	FALSE
BSS00200	CD8 T CELL	Quiescent	0.996043	0.918856	0.923139	FALSE
BSS00200	CD8 T CELL	Promoter	1.09385	0.0474016	0.0507417	FALSE
BSS00200	CD8 T CELL	Enhancer	1.05215	0.359576	0.369786	FALSE
BSS00200	CD8 T CELL	Bivalent	0.0389125	3.26352e-28	8.9083e-28	FALSE
BSS00200	CD8 T CELL	Repressed	0.931512	0.198646	0.206926	FALSE
BSS00200	CD8 T CELL	Transcribed	1.12046	0.0309199	0.0333271	FALSE
BSS00201	CEREBELLAR CORTEX	Quiescent	1.61308	1.48876e-42	5.69306e-42	FALSE
BSS00201	CEREBELLAR CORTEX	Promoter	0.61708	2.17859e-17	4.11356e-17	FALSE
BSS00201	CEREBELLAR CORTEX	Repressed	0.627346	5.90894e-08	7.70691e-08	FALSE
BSS00201	CEREBELLAR CORTEX	Bivalent	0.133242	6.69093e-55	3.92964e-54	FALSE
BSS00201	CEREBELLAR CORTEX	Enhancer	0.744195	8.88147e-09	1.19972e-08	FALSE
BSS00201	CEREBELLAR CORTEX	Transcribed	1.56845	3.17702e-14	5.27884e-14	FALSE
BSS00206	CEREBELLUM	Quiescent	1.75074	9.76052e-56	6.06001e-55	FALSE
BSS00206	CEREBELLUM	Promoter	0.484212	1.34431e-35	4.4058e-35	FALSE
BSS00206	CEREBELLUM	Repressed	0.690129	0.000318684	0.000365149	FALSE
BSS00206	CEREBELLUM	Bivalent	0.0810791	6.7692e-49	3.07848e-48	FALSE
BSS00206	CEREBELLUM	Transcribed	1.40309	2.33135e-07	2.97779e-07	FALSE
BSS00206	CEREBELLUM	Enhancer	0.762019	4.22292e-08	5.54113e-08	FALSE
BSS00207	CEREBELLUM	Quiescent	1.74139	9.75915e-53	5.18896e-52	FALSE
BSS00207	CEREBELLUM	Promoter	0.0447222	9.78207e-161	3.05567e-158	FALSE
BSS00207	CEREBELLUM	Bivalent	0.0315805	8.13433e-58	5.66231e-57	FALSE
BSS00207	CEREBELLUM	Repressed	0.720251	0.000503626	0.000572334	FALSE
BSS00207	CEREBELLUM	Enhancer	1.13544	0.0123408	0.0134818	FALSE
BSS00207	CEREBELLUM	Transcribed	1.37641	6.36918e-09	8.65737e-09	FALSE
BSS00209	CHORION	Quiescent	1.51513	2.92092e-34	9.27494e-34	FALSE
BSS00209	CHORION	Promoter	0.996477	0.961847	0.964191	FALSE
BSS00209	CHORION	Enhancer	0.598843	9.55086e-29	2.64901e-28	FALSE
BSS00209	CHORION	Repressed	0.85143	0.0642374	0.068354	FALSE
BSS00209	CHORION	Bivalent	0.0908521	5.20021e-73	7.94821e-72	FALSE
BSS00209	CHORION	Transcribed	1.59225	1.37092e-15	2.39996e-15	FALSE
BSS00211	CHORION	Bivalent	0	7.17758e-12	1.08741e-11	FALSE
BSS00211	CHORION	Transcribed	1.31441	7.92019e-09	1.0719e-08	FALSE
BSS00211	CHORION	Quiescent	1.74834	4.12812e-59	3.06118e-58	FALSE
BSS00211	CHORION	Promoter	0.137458	2.54693e-103	1.17866e-101	FALSE
BSS00211	CHORION	Enhancer	0.781876	4.32753e-07	5.4868e-07	FALSE
BSS00211	CHORION	Repressed	0.595143	8.16395e-16	1.43927e-15	FALSE
BSS00212	CHORION	Bivalent	0.0802083	1.65335e-08	2.21006e-08	FALSE
BSS00212	CHORION	Quiescent	1.62112	1.14506e-45	4.73761e-45	FALSE
BSS00212	CHORION	Promoter	0.175462	3.7167e-105	1.87637e-103	FALSE
BSS00212	CHORION	Transcribed	1.49795	9.60488e-20	1.99606e-19	FALSE
BSS00212	CHORION	Enhancer	0.847425	0.000238544	0.000274583	FALSE
BSS00212	CHORION	Repressed	0.648746	1.26463e-14	2.14113e-14	FALSE
BSS00214	CHORIONIC VILLUS	Quiescent	1.64455	3.71748e-48	1.65302e-47	FALSE
BSS00214	CHORIONIC VILLUS	Promoter	0.187566	3.5765e-92	1.1838e-90	FALSE
BSS00214	CHORIONIC VILLUS	Transcribed	1.43369	7.52131e-16	1.32879e-15	FALSE
BSS00214	CHORIONIC VILLUS	Repressed	0.642094	1.78172e-16	3.23702e-16	FALSE
BSS00214	CHORIONIC VILLUS	Enhancer	0.821366	0.0002209	0.000254509	FALSE
BSS00214	CHORIONIC VILLUS	Bivalent	0.060061	1.93743e-17	3.66236e-17	FALSE
BSS00215	CHORIONIC VILLUS	Bivalent	0.0333535	2.35211e-33	7.35201e-33	FALSE
BSS00215	CHORIONIC VILLUS	Transcribed	1.45825	2.44961e-16	4.41832e-16	FALSE
BSS00215	CHORIONIC VILLUS	Quiescent	1.73583	3.62011e-58	2.55195e-57	FALSE
BSS00215	CHORIONIC VILLUS	Promoter	0.0981241	1.93251e-103	9.02682e-102	FALSE
BSS00215	CHORIONIC VILLUS	Repressed	0.512516	3.81622e-21	8.34726e-21	FALSE
BSS00215	CHORIONIC VILLUS	Enhancer	0.79031	2.93853e-07	3.7409e-07	FALSE
BSS00216	CHORIONIC VILLUS	Bivalent	0.0415374	1.07308e-34	3.45795e-34	FALSE
BSS00216	CHORIONIC VILLUS	Transcribed	1.26352	1.46157e-06	1.82167e-06	FALSE
BSS00216	CHORIONIC VILLUS	Quiescent	1.93513	2.518e-81	5.69456e-80	FALSE
BSS00216	CHORIONIC VILLUS	Promoter	0.105845	1.06605e-114	6.41939e-113	FALSE
BSS00216	CHORIONIC VILLUS	Enhancer	0.726495	1.54256e-09	2.14337e-09	FALSE
BSS00216	CHORIONIC VILLUS	Repressed	0.703711	8.25817e-10	1.15874e-09	FALSE
BSS00217	CHORIONIC VILLUS	Enhancer	0.884969	0.0371484	0.039963	FALSE
BSS00217	CHORIONIC VILLUS	Quiescent	1.72852	1.19173e-54	6.87792e-54	FALSE
BSS00217	CHORIONIC VILLUS	Promoter	0.19475	3.01025e-93	1.03049e-91	FALSE
BSS00217	CHORIONIC VILLUS	Transcribed	1.33087	1.04323e-08	1.40502e-08	FALSE
BSS00217	CHORIONIC VILLUS	Repressed	0.55271	1.0095e-21	2.25548e-21	FALSE
BSS00217	CHORIONIC VILLUS	Bivalent	0	2.16687e-11	3.22227e-11	FALSE
BSS00218	CHOROID PLEXUS EPITHELIAL CELL	Quiescent	1.68586	7.94547e-52	4.03982e-51	FALSE
BSS00218	CHOROID PLEXUS EPITHELIAL CELL	Promoter	0.697584	4.4015e-12	6.72332e-12	FALSE
BSS00218	CHOROID PLEXUS EPITHELIAL CELL	Transcribed	1.70117	4.79119e-22	1.08551e-21	FALSE
BSS00218	CHOROID PLEXUS EPITHELIAL CELL	Repressed	0.793596	3.47718e-06	4.27843e-06	FALSE
BSS00218	CHOROID PLEXUS EPITHELIAL CELL	Enhancer	0.671439	9.69809e-20	2.01459e-19	FALSE
BSS00218	CHOROID PLEXUS EPITHELIAL CELL	Bivalent	0.148186	3.77209e-44	1.49035e-43	FALSE
BSS00219	CINGULATE GYRUS	Quiescent	1.51829	1.37029e-34	4.39302e-34	FALSE
BSS00219	CINGULATE GYRUS	Promoter	0.561885	5.94634e-29	1.66218e-28	FALSE
BSS00219	CINGULATE GYRUS	Transcribed	1.50793	1.43199e-19	2.94773e-19	FALSE
BSS00219	CINGULATE GYRUS	Repressed	0.610596	1.35795e-09	1.89212e-09	FALSE
BSS00219	CINGULATE GYRUS	Bivalent	0.0658734	1.35664e-39	4.87104e-39	FALSE
BSS00219	CINGULATE GYRUS	Enhancer	0.754884	3.53377e-09	4.86148e-09	FALSE
BSS00220	CINGULATE GYRUS	Quiescent	1.52194	7.05318e-35	2.28167e-34	FALSE
BSS00220	CINGULATE GYRUS	Promoter	0.554216	9.81986e-32	2.96733e-31	FALSE
BSS00220	CINGULATE GYRUS	Repressed	0.70135	2.97537e-08	3.92372e-08	FALSE
BSS00220	CINGULATE GYRUS	Bivalent	0.084623	2.59241e-22	5.92178e-22	FALSE
BSS00220	CINGULATE GYRUS	Enhancer	0.759399	6.12425e-09	8.33578e-09	FALSE
BSS00220	CINGULATE GYRUS	Transcribed	1.50709	7.92149e-18	1.52393e-17	FALSE
BSS00221	MYELOGENOUS LEUKEMIA	Quiescent	1.41954	1.41351e-24	3.51305e-24	FALSE
BSS00221	MYELOGENOUS LEUKEMIA	Promoter	0.977602	0.672328	0.681049	FALSE
BSS00221	MYELOGENOUS LEUKEMIA	Enhancer	0.902179	0.0391194	0.0420471	FALSE
BSS00221	MYELOGENOUS LEUKEMIA	Repressed	0.713681	2.79038e-12	4.29118e-12	FALSE
BSS00221	MYELOGENOUS LEUKEMIA	Bivalent	0.129982	3.12953e-62	2.76839e-61	FALSE
BSS00221	MYELOGENOUS LEUKEMIA	Transcribed	1.37962	6.2744e-09	8.5355e-09	FALSE
BSS00222	MELANOMA	Quiescent	1.82795	5.6169e-70	7.44648e-69	FALSE
BSS00222	MELANOMA	Promoter	0.565604	1.4204e-24	3.52842e-24	FALSE
BSS00222	MELANOMA	Repressed	0.77499	1.67194e-05	2.01212e-05	FALSE
BSS00222	MELANOMA	Bivalent	0.107049	2.53455e-49	1.1686e-48	FALSE
BSS00222	MELANOMA	Transcribed	1.59419	1.87827e-17	3.55187e-17	FALSE
BSS00222	MELANOMA	Enhancer	0.581397	9.52266e-29	2.64266e-28	FALSE
BSS00223	COLON EPITHELIAL CELL	Quiescent	1.72042	4.37413e-57	2.91881e-56	FALSE
BSS00223	COLON EPITHELIAL CELL	Promoter	0.831333	0.000195384	0.000225839	FALSE
BSS00223	COLON EPITHELIAL CELL	Repressed	0.713018	1.82884e-10	2.63492e-10	FALSE
BSS00223	COLON EPITHELIAL CELL	Bivalent	0.111399	2.72984e-30	7.9186e-30	FALSE
BSS00223	COLON EPITHELIAL CELL	Enhancer	0.471232	5.31517e-51	2.61211e-50	FALSE
BSS00223	COLON EPITHELIAL CELL	Transcribed	1.65609	2.73219e-20	5.80836e-20	FALSE
BSS00227	COLON MUCOSA	Quiescent	1.38568	1.36171e-21	3.02481e-21	FALSE
BSS00227	COLON MUCOSA	Enhancer	1.04541	0.343259	0.353442	FALSE
BSS00227	COLON MUCOSA	Repressed	0.478135	6.34234e-27	1.68075e-26	FALSE
BSS00227	COLON MUCOSA	Bivalent	0	2.15721e-08	2.8652e-08	FALSE
BSS00227	COLON MUCOSA	Transcribed	1.15686	0.00362037	0.00401122	FALSE
BSS00227	COLON MUCOSA	Promoter	0.584053	1.36416e-19	2.81157e-19	FALSE
BSS00228	COLON MUCOSA	Quiescent	1.46413	6.96612e-29	1.94181e-28	FALSE
BSS00228	COLON MUCOSA	Promoter	0.600988	2.88047e-21	6.32816e-21	FALSE
BSS00228	COLON MUCOSA	Repressed	0.439982	1.75714e-25	4.46477e-25	FALSE
BSS00228	COLON MUCOSA	Bivalent	0.0159433	3.29966e-49	1.51578e-48	FALSE
BSS00228	COLON MUCOSA	Transcribed	1.18065	0.000694246	0.0007861	FALSE
BSS00228	COLON MUCOSA	Enhancer	1.1651	0.00232843	0.00259592	FALSE
BSS00230	CD34 CMP	Quiescent	1.08199	0.0213232	0.0231229	FALSE
BSS00230	CD34 CMP	Promoter	1.51457	9.05853e-22	2.02752e-21	FALSE
BSS00230	CD34 CMP	Enhancer	0.910817	0.0712231	0.0756263	FALSE
BSS00230	CD34 CMP	Bivalent	0.0807126	1.23144e-70	1.67704e-69	FALSE
BSS00230	CD34 CMP	Repressed	0.703679	9.39992e-09	1.26838e-08	FALSE
BSS00230	CD34 CMP	Transcribed	1.17767	0.00317752	0.00352682	FALSE
BSS00231	CD34 CMP	Quiescent	1.05161	0.147079	0.154239	FALSE
BSS00231	CD34 CMP	Promoter	1.04447	0.374847	0.385253	FALSE
BSS00231	CD34 CMP	Enhancer	1.29296	3.86999e-09	5.31087e-09	FALSE
BSS00231	CD34 CMP	Transcribed	1.10533	0.0455348	0.0488062	FALSE
BSS00231	CD34 CMP	Repressed	0.759374	1.13263e-06	1.41806e-06	FALSE
BSS00231	CD34 CMP	Bivalent	0.105303	5.58859e-48	2.47184e-47	FALSE
BSS00232	CD34 CMP	Quiescent	1.1919	2.63255e-07	3.3565e-07	FALSE
BSS00232	CD34 CMP	Promoter	1.07363	0.130294	0.136924	FALSE
BSS00232	CD34 CMP	Repressed	0.679466	1.69183e-13	2.73384e-13	FALSE
BSS00232	CD34 CMP	Enhancer	1.1551	0.0111819	0.0122318	FALSE
BSS00232	CD34 CMP	Bivalent	0.0840546	4.26885e-57	2.86001e-56	FALSE
BSS00232	CD34 CMP	Transcribed	1.21391	4.77244e-05	5.63759e-05	FALSE
BSS00233	CD34 CMP	Quiescent	1.12781	0.000421523	0.000480778	FALSE
BSS00233	CD34 CMP	Promoter	1.43907	2.16469e-16	3.91571e-16	FALSE
BSS00233	CD34 CMP	Enhancer	0.936029	0.204454	0.212799	FALSE
BSS00233	CD34 CMP	Bivalent	0.0804849	2.16528e-67	2.51092e-66	FALSE
BSS00233	CD34 CMP	Repressed	0.640647	1.61835e-12	2.51821e-12	FALSE
BSS00233	CD34 CMP	Transcribed	1.17596	0.00330334	0.0036624	FALSE
BSS00234	CD34 CMP	Quiescent	1.12706	0.000456336	0.000519537	FALSE
BSS00234	CD34 CMP	Promoter	1.45501	1.62189e-17	3.0752e-17	FALSE
BSS00234	CD34 CMP	Enhancer	0.894225	0.0405206	0.0435064	FALSE
BSS00234	CD34 CMP	Bivalent	0.0755667	5.69017e-65	5.73377e-64	FALSE
BSS00234	CD34 CMP	Repressed	0.630591	4.56593e-14	7.54398e-14	FALSE
BSS00234	CD34 CMP	Transcribed	1.20333	0.000663512	0.000752322	FALSE
BSS00235	CD34 CMP	Quiescent	1.15174	3.50995e-05	4.16593e-05	FALSE
BSS00235	CD34 CMP	Enhancer	1.55847	7.46792e-29	2.08053e-28	FALSE
BSS00235	CD34 CMP	Promoter	0.168354	1.24598e-79	2.57331e-78	FALSE
BSS00235	CD34 CMP	Repressed	0.944646	0.318498	0.328555	FALSE
BSS00235	CD34 CMP	Bivalent	0.0650093	1.40835e-68	1.75534e-67	FALSE
BSS00235	CD34 CMP	Transcribed	1.25484	1.53088e-05	1.84503e-05	FALSE
BSS00236	CD34 CMP	Quiescent	1.13435	0.000206935	0.000238805	FALSE
BSS00236	CD34 CMP	Promoter	1.41681	7.32913e-15	1.25363e-14	FALSE
BSS00236	CD34 CMP	Enhancer	0.910504	0.0832835	0.0881888	FALSE
BSS00236	CD34 CMP	Bivalent	0.0825581	3.66172e-65	3.75026e-64	FALSE
BSS00236	CD34 CMP	Repressed	0.672939	2.99455e-11	4.43329e-11	FALSE
BSS00236	CD34 CMP	Transcribed	1.19652	0.00107832	0.00121384	FALSE
BSS00237	CD34 CMP	Quiescent	1.05648	0.109995	0.115908	FALSE
BSS00237	CD34 CMP	Promoter	1.11492	0.0138022	0.0150488	FALSE
BSS00237	CD34 CMP	Enhancer	1.16159	0.0128038	0.0139815	FALSE
BSS00237	CD34 CMP	Repressed	0.697956	3.52443e-12	5.40506e-12	FALSE
BSS00237	CD34 CMP	Bivalent	0.110209	6.01151e-21	1.3086e-20	FALSE
BSS00237	CD34 CMP	Transcribed	1.13764	0.00467554	0.005162	FALSE
BSS00238	CD34 CMP	Quiescent	1.17343	2.62698e-06	3.24349e-06	FALSE
BSS00238	CD34 CMP	Promoter	1.39948	1.15826e-13	1.88444e-13	FALSE
BSS00238	CD34 CMP	Enhancer	0.911027	0.0639434	0.0680701	FALSE
BSS00238	CD34 CMP	Bivalent	0.0829358	3.87491e-75	6.58736e-74	FALSE
BSS00238	CD34 CMP	Repressed	0.68683	3.3404e-10	4.75785e-10	FALSE
BSS00238	CD34 CMP	Transcribed	1.22313	0.000271779	0.000311978	FALSE
BSS00239	CD34 CMP	Quiescent	1.01626	0.65416	0.663221	FALSE
BSS00239	CD34 CMP	Promoter	1.69778	3.44783e-41	1.27552e-40	FALSE
BSS00239	CD34 CMP	Enhancer	0.743663	9.33882e-08	1.21015e-07	FALSE
BSS00239	CD34 CMP	Transcribed	1.12823	0.0131544	0.0143519	FALSE
BSS00239	CD34 CMP	Bivalent	0.159563	1.26743e-46	5.39115e-46	FALSE
BSS00239	CD34 CMP	Repressed	0.724473	1.43793e-10	2.0777e-10	FALSE
BSS00240	CD34 CMP	Quiescent	1.11342	0.0016315	0.00182748	FALSE
BSS00240	CD34 CMP	Promoter	1.51105	6.60444e-21	1.43642e-20	FALSE
BSS00240	CD34 CMP	Enhancer	0.882085	0.0226686	0.0245498	FALSE
BSS00240	CD34 CMP	Repressed	0.667266	5.77507e-12	8.7812e-12	FALSE
BSS00240	CD34 CMP	Bivalent	0.0856867	1.52161e-65	1.58769e-64	FALSE
BSS00240	CD34 CMP	Transcribed	1.1887	0.00157996	0.00177094	FALSE
BSS00241	CD34 CMP	Quiescent	1.08852	0.0130174	0.0142117	FALSE
BSS00241	CD34 CMP	Promoter	1.51228	1.20814e-21	2.69206e-21	FALSE
BSS00241	CD34 CMP	Enhancer	0.842449	0.00231127	0.00257793	FALSE
BSS00241	CD34 CMP	Bivalent	0.0802665	5.55459e-64	5.3698e-63	FALSE
BSS00241	CD34 CMP	Repressed	0.688508	6.39497e-10	9.00594e-10	FALSE
BSS00241	CD34 CMP	Transcribed	1.19381	0.0010795	0.00121462	FALSE
BSS00243	CORONARY ARTERY	Quiescent	1.34785	1.41399e-17	2.69327e-17	FALSE
BSS00243	CORONARY ARTERY	Promoter	0.89087	0.0108337	0.0118535	FALSE
BSS00243	CORONARY ARTERY	Repressed	0.500696	1.70554e-05	2.05109e-05	FALSE
BSS00243	CORONARY ARTERY	Bivalent	0.03209	7.03098e-35	2.27596e-34	FALSE
BSS00243	CORONARY ARTERY	Enhancer	0.684982	5.37939e-13	8.52448e-13	FALSE
BSS00243	CORONARY ARTERY	Transcribed	1.3982	3.9781e-07	5.04889e-07	FALSE
BSS00244	iPSC	Quiescent	2.26146	5.49733e-112	3.19484e-110	FALSE
BSS00244	iPSC	Promoter	0.228897	3.30217e-97	1.28939e-95	FALSE
BSS00244	iPSC	Repressed	1.04113	0.681838	0.690262	FALSE
BSS00244	iPSC	Bivalent	0.0980632	4.24523e-58	2.9842e-57	FALSE
BSS00244	iPSC	Enhancer	0.518936	8.96666e-33	2.77323e-32	FALSE
BSS00244	iPSC	Transcribed	1.54603	2.24862e-14	3.76125e-14	FALSE
BSS00246	DESMOPLASTIC MEDULLOBLASTOMA	Quiescent	1.68098	1.70453e-52	8.9676e-52	FALSE
BSS00246	DESMOPLASTIC MEDULLOBLASTOMA	Promoter	0.838384	0.000267546	0.00030733	FALSE
BSS00246	DESMOPLASTIC MEDULLOBLASTOMA	Repressed	0.681488	9.69977e-10	1.35683e-09	FALSE
BSS00246	DESMOPLASTIC MEDULLOBLASTOMA	Enhancer	0.517299	1.05751e-39	3.80246e-39	FALSE
BSS00246	DESMOPLASTIC MEDULLOBLASTOMA	Bivalent	0.0685769	2.26137e-42	8.60801e-42	FALSE
BSS00246	DESMOPLASTIC MEDULLOBLASTOMA	Transcribed	1.57637	7.10649e-16	1.25639e-15	FALSE
BSS00250	AMNIOTIC FLUID FROM MSC	Quiescent	1.78302	1.68186e-64	1.66784e-63	FALSE
BSS00250	AMNIOTIC FLUID FROM MSC	Promoter	0.857644	0.00257241	0.00286473	FALSE
BSS00250	AMNIOTIC FLUID FROM MSC	Repressed	0.652525	6.06473e-15	1.03949e-14	FALSE
BSS00250	AMNIOTIC FLUID FROM MSC	Bivalent	0.107004	5.21734e-47	2.24602e-46	FALSE
BSS00250	AMNIOTIC FLUID FROM MSC	Enhancer	0.445934	8.8742e-46	3.68689e-45	FALSE
BSS00250	AMNIOTIC FLUID FROM MSC	Transcribed	1.53157	1.17196e-14	1.98962e-14	FALSE
BSS00258	DERMIS BLOOD VESSEL ENDOTHELIAL CELL	Quiescent	1.67631	9.72898e-52	4.92161e-51	FALSE
BSS00258	DERMIS BLOOD VESSEL ENDOTHELIAL CELL	Promoter	0.726879	5.06695e-10	7.17005e-10	FALSE
BSS00258	DERMIS BLOOD VESSEL ENDOTHELIAL CELL	Repressed	0.677084	6.11876e-10	8.6218e-10	FALSE
BSS00258	DERMIS BLOOD VESSEL ENDOTHELIAL CELL	Enhancer	0.585045	1.88084e-27	5.03234e-27	FALSE
BSS00258	DERMIS BLOOD VESSEL ENDOTHELIAL CELL	Bivalent	0.0641679	6.26052e-41	2.30583e-40	FALSE
BSS00258	DERMIS BLOOD VESSEL ENDOTHELIAL CELL	Transcribed	1.53873	1.46209e-14	2.46542e-14	FALSE
BSS00260	DERMIS BLOOD VESSEL ENDOTHELIAL CELL	Quiescent	1.78046	1.59735e-63	1.50633e-62	FALSE
BSS00260	DERMIS BLOOD VESSEL ENDOTHELIAL CELL	Promoter	0.718195	6.40072e-10	9.0115e-10	FALSE
BSS00260	DERMIS BLOOD VESSEL ENDOTHELIAL CELL	Repressed	0.616908	8.41407e-14	1.37565e-13	FALSE
BSS00260	DERMIS BLOOD VESSEL ENDOTHELIAL CELL	Bivalent	0.0787576	2.25506e-54	1.27787e-53	FALSE
BSS00260	DERMIS BLOOD VESSEL ENDOTHELIAL CELL	Enhancer	0.57692	1.16444e-27	3.12727e-27	FALSE
BSS00260	DERMIS BLOOD VESSEL ENDOTHELIAL CELL	Transcribed	1.56745	1.42711e-15	2.49395e-15	FALSE
BSS00262	DERMIS LYMPHATIC VESSEL ENDOTHELIAL CELL	Quiescent	1.36208	3.48281e-19	7.05598e-19	FALSE
BSS00262	DERMIS LYMPHATIC VESSEL ENDOTHELIAL CELL	Promoter	0.862804	0.00290128	0.00322523	FALSE
BSS00262	DERMIS LYMPHATIC VESSEL ENDOTHELIAL CELL	Repressed	0.562514	5.35017e-11	7.8532e-11	FALSE
BSS00262	DERMIS LYMPHATIC VESSEL ENDOTHELIAL CELL	Enhancer	0.73676	6.22548e-09	8.47127e-09	FALSE
BSS00262	DERMIS LYMPHATIC VESSEL ENDOTHELIAL CELL	Bivalent	0.0756172	1.32077e-37	4.52757e-37	FALSE
BSS00262	DERMIS LYMPHATIC VESSEL ENDOTHELIAL CELL	Transcribed	1.38677	3.89633e-09	5.34115e-09	FALSE
BSS00264	DERMIS LYMPHATIC VESSEL ENDOTHELIAL CELL	Quiescent	1.80857	3.10069e-67	3.54628e-66	FALSE
BSS00264	DERMIS LYMPHATIC VESSEL ENDOTHELIAL CELL	Promoter	0.7161	3.36425e-10	4.79046e-10	FALSE
BSS00264	DERMIS LYMPHATIC VESSEL ENDOTHELIAL CELL	Repressed	0.647425	7.778e-13	1.22439e-12	FALSE
BSS00264	DERMIS LYMPHATIC VESSEL ENDOTHELIAL CELL	Bivalent	0.0650912	1.99231e-54	1.13541e-53	FALSE
BSS00264	DERMIS LYMPHATIC VESSEL ENDOTHELIAL CELL	Enhancer	0.521449	2.59418e-36	8.66693e-36	FALSE
BSS00264	DERMIS LYMPHATIC VESSEL ENDOTHELIAL CELL	Transcribed	1.64402	2.96672e-19	6.02752e-19	FALSE
BSS00267	ACUTE LYMPHOBLASTIC LEUKEMIA	Quiescent	0.911102	0.00802423	0.00881819	FALSE
BSS00267	ACUTE LYMPHOBLASTIC LEUKEMIA	Promoter	0.895429	0.0598106	0.0637657	FALSE
BSS00267	ACUTE LYMPHOBLASTIC LEUKEMIA	Enhancer	2.04764	1.01165e-46	4.32895e-46	FALSE
BSS00267	ACUTE LYMPHOBLASTIC LEUKEMIA	Transcribed	1.20356	9.90115e-05	0.000115594	FALSE
BSS00267	ACUTE LYMPHOBLASTIC LEUKEMIA	Repressed	0.713051	1.37282e-16	2.49958e-16	FALSE
BSS00267	ACUTE LYMPHOBLASTIC LEUKEMIA	Bivalent	0.300881	6.59766e-07	8.31864e-07	FALSE
BSS00268	B CELL LYMPHOMA	Quiescent	1.19285	2.18688e-07	2.79469e-07	FALSE
BSS00268	B CELL LYMPHOMA	Promoter	0.608425	1.8039e-19	3.70262e-19	FALSE
BSS00268	B CELL LYMPHOMA	Repressed	0.764866	8.47268e-09	1.14481e-08	FALSE
BSS00268	B CELL LYMPHOMA	Bivalent	0.425816	1.83731e-06	2.28089e-06	FALSE
BSS00268	B CELL LYMPHOMA	Enhancer	1.21998	0.00156147	0.00175101	FALSE
BSS00268	B CELL LYMPHOMA	Transcribed	1.45549	3.186e-13	5.08255e-13	FALSE
BSS00270	DUODENUM MUCOSA	Quiescent	0.890561	0.00090059	0.00101606	FALSE
BSS00270	DUODENUM MUCOSA	Promoter	1.43606	1.06573e-17	2.03925e-17	FALSE
BSS00270	DUODENUM MUCOSA	Enhancer	1.34519	4.16369e-11	6.13144e-11	FALSE
BSS00270	DUODENUM MUCOSA	Repressed	0.562926	4.30113e-22	9.75808e-22	FALSE
BSS00270	DUODENUM MUCOSA	Bivalent	0.0897649	1.48033e-17	2.81426e-17	FALSE
BSS00270	DUODENUM MUCOSA	Transcribed	0.95714	0.401076	0.411111	FALSE
BSS00271	DUODENUM MUCOSA	Quiescent	1.06471	0.0727864	0.0772534	FALSE
BSS00271	DUODENUM MUCOSA	Promoter	1.56794	3.66933e-28	9.99962e-28	FALSE
BSS00271	DUODENUM MUCOSA	Transcribed	1.0024	0.961612	0.964191	FALSE
BSS00271	DUODENUM MUCOSA	Enhancer	0.956941	0.391968	0.40227	FALSE
BSS00271	DUODENUM MUCOSA	Repressed	0.527475	1.82782e-29	5.19059e-29	FALSE
BSS00271	DUODENUM MUCOSA	Bivalent	0.110376	6.15422e-26	1.5896e-25	FALSE
BSS00272	NEURAL PROGENITOR DERIV	Quiescent	2.50146	1.55419e-116	9.95878e-115	FALSE
BSS00272	NEURAL PROGENITOR DERIV	Promoter	0.146425	4.35479e-124	3.3485e-122	FALSE
BSS00272	NEURAL PROGENITOR DERIV	Repressed	0.956704	0.777069	0.784604	FALSE
BSS00272	NEURAL PROGENITOR DERIV	Bivalent	0.0962769	7.28678e-54	4.05109e-53	FALSE
BSS00272	NEURAL PROGENITOR DERIV	Enhancer	0.498427	9.88157e-24	2.38245e-23	FALSE
BSS00272	NEURAL PROGENITOR DERIV	Transcribed	1.55612	8.60382e-12	1.30151e-11	FALSE
BSS00273	ECTODERMAL DERIV	Quiescent	2.01767	7.78228e-92	2.54221e-90	FALSE
BSS00273	ECTODERMAL DERIV	Promoter	0.0424997	1.38933e-155	2.77755e-153	FALSE
BSS00273	ECTODERMAL DERIV	Repressed	0.736725	0.000373314	0.000426571	FALSE
BSS00273	ECTODERMAL DERIV	Bivalent	0.155049	1.7611e-51	8.81079e-51	FALSE
BSS00273	ECTODERMAL DERIV	Enhancer	0.543113	2.45558e-32	7.53868e-32	FALSE
BSS00273	ECTODERMAL DERIV	Transcribed	1.67538	1.21339e-31	3.65333e-31	FALSE
BSS00274	CD4 T CELL	Quiescent	1.15208	4.81179e-05	5.68274e-05	FALSE
BSS00274	CD4 T CELL	Promoter	1.04251	0.394767	0.40481	FALSE
BSS00274	CD4 T CELL	Transcribed	1.13202	0.0154672	0.0168421	FALSE
BSS00274	CD4 T CELL	Enhancer	1.09366	0.204441	0.212799	FALSE
BSS00274	CD4 T CELL	Repressed	0.555752	8.08678e-17	1.48923e-16	FALSE
BSS00274	CD4 T CELL	Bivalent	0.0635588	2.41428e-26	6.29122e-26	FALSE
BSS00275	SKIN FIBROBLAST	Quiescent	1.85079	7.27638e-73	1.10876e-71	FALSE
BSS00275	SKIN FIBROBLAST	Promoter	0.743608	5.37491e-09	7.33182e-09	FALSE
BSS00275	SKIN FIBROBLAST	Repressed	0.697876	1.91638e-10	2.75866e-10	FALSE
BSS00275	SKIN FIBROBLAST	Enhancer	0.484413	3.63531e-55	2.16817e-54	FALSE
BSS00275	SKIN FIBROBLAST	Bivalent	0.0939991	8.50478e-32	2.57618e-31	FALSE
BSS00275	SKIN FIBROBLAST	Transcribed	1.74225	7.18618e-24	1.74522e-23	FALSE
BSS00276	SKIN FIBROBLAST	Quiescent	1.77477	1.71457e-63	1.61079e-62	FALSE
BSS00276	SKIN FIBROBLAST	Promoter	0.766995	1.51905e-07	1.95273e-07	FALSE
BSS00276	SKIN FIBROBLAST	Repressed	0.722427	3.15778e-09	4.35261e-09	FALSE
BSS00276	SKIN FIBROBLAST	Enhancer	0.511256	1.75249e-45	7.209e-45	FALSE
BSS00276	SKIN FIBROBLAST	Bivalent	0.0909845	3.86245e-36	1.28355e-35	FALSE
BSS00276	SKIN FIBROBLAST	Transcribed	1.66438	2.57632e-20	5.48167e-20	FALSE
BSS00277	ESC	Quiescent	2.48543	3.86421e-141	4.49147e-139	FALSE
BSS00277	ESC	Promoter	0.166093	1.10643e-120	7.89994e-119	FALSE
BSS00277	ESC	Repressed	1.16854	0.110503	0.11642	FALSE
BSS00277	ESC	Bivalent	0.116262	1.58564e-57	1.0916e-56	FALSE
BSS00277	ESC	Enhancer	0.419894	8.57563e-59	6.22979e-58	FALSE
BSS00277	ESC	Transcribed	1.71629	1.76168e-22	4.05009e-22	FALSE
BSS00278	SKIN FIBROBLAST	Quiescent	1.6699	3.18705e-51	1.58181e-50	FALSE
BSS00278	SKIN FIBROBLAST	Promoter	0.829325	0.000129487	0.000150541	FALSE
BSS00278	SKIN FIBROBLAST	Repressed	0.719426	1.42481e-08	1.91019e-08	FALSE
BSS00278	SKIN FIBROBLAST	Enhancer	0.464806	8.15471e-52	4.142e-51	FALSE
BSS00278	SKIN FIBROBLAST	Bivalent	0.0865156	3.86333e-35	1.25464e-34	FALSE
BSS00278	SKIN FIBROBLAST	Transcribed	1.71289	3.93865e-23	9.30749e-23	FALSE
BSS00279	EMBRYONIC FACIAL PROMINENCE	Quiescent	1.70234	5.94535e-53	3.18829e-52	FALSE
BSS00279	EMBRYONIC FACIAL PROMINENCE	Promoter	0.653752	1.65095e-14	2.77639e-14	FALSE
BSS00279	EMBRYONIC FACIAL PROMINENCE	Repressed	0.681463	2.91137e-06	3.59019e-06	FALSE
BSS00279	EMBRYONIC FACIAL PROMINENCE	Bivalent	0.118718	6.75706e-56	4.24269e-55	FALSE
BSS00279	EMBRYONIC FACIAL PROMINENCE	Enhancer	0.576141	2.50766e-25	6.36208e-25	FALSE
BSS00279	EMBRYONIC FACIAL PROMINENCE	Transcribed	1.58494	1.03218e-16	1.89176e-16	FALSE
BSS00281	ENDOCRINE PANCREAS	Quiescent	1.40112	4.34042e-23	1.02472e-22	FALSE
BSS00281	ENDOCRINE PANCREAS	Promoter	0.416444	2.25472e-49	1.04247e-48	FALSE
BSS00281	ENDOCRINE PANCREAS	Transcribed	1.54018	2.07505e-17	3.91953e-17	FALSE
BSS00281	ENDOCRINE PANCREAS	Enhancer	0.784338	7.86441e-09	1.06492e-08	FALSE
BSS00281	ENDOCRINE PANCREAS	Repressed	0.855909	0.102496	0.108166	FALSE
BSS00281	ENDOCRINE PANCREAS	Bivalent	0.101952	0.00138288	0.00155248	FALSE
BSS00282	ENDOCRINE PANCREAS	Quiescent	1.17131	5.47652e-06	6.70052e-06	FALSE
BSS00282	ENDOCRINE PANCREAS	Promoter	0.935762	0.179986	0.187919	FALSE
BSS00282	ENDOCRINE PANCREAS	Repressed	0.678501	1.18911e-05	1.43798e-05	FALSE
BSS00282	ENDOCRINE PANCREAS	Bivalent	0.0172312	1.83459e-45	7.54054e-45	FALSE
BSS00282	ENDOCRINE PANCREAS	Enhancer	0.951105	0.391495	0.401868	FALSE
BSS00282	ENDOCRINE PANCREAS	Transcribed	1.28429	1.10992e-05	1.34352e-05	FALSE
BSS00283	ENDOCRINE PANCREAS	Quiescent	1.43195	6.44024e-22	1.44862e-21	FALSE
BSS00283	ENDOCRINE PANCREAS	Promoter	0.444908	1.2528e-41	4.68326e-41	FALSE
BSS00283	ENDOCRINE PANCREAS	Enhancer	0.920972	0.194412	0.202727	FALSE
BSS00283	ENDOCRINE PANCREAS	Repressed	0.869666	0.215002	0.223638	FALSE
BSS00283	ENDOCRINE PANCREAS	Bivalent	0.0123784	8.77363e-33	2.71521e-32	FALSE
BSS00283	ENDOCRINE PANCREAS	Transcribed	1.46314	3.10486e-10	4.43121e-10	FALSE
BSS00284	ENDOCRINE PANCREAS	Quiescent	1.29734	3.79015e-14	6.27465e-14	FALSE
BSS00284	ENDOCRINE PANCREAS	Promoter	0.813598	5.27983e-05	6.22373e-05	FALSE
BSS00284	ENDOCRINE PANCREAS	Repressed	0.850176	0.0171562	0.0186406	FALSE
BSS00284	ENDOCRINE PANCREAS	Bivalent	0.122179	2.5013e-37	8.516e-37	FALSE
BSS00284	ENDOCRINE PANCREAS	Enhancer	0.80882	8.76407e-05	0.000102535	FALSE
BSS00284	ENDOCRINE PANCREAS	Transcribed	1.35091	1.63889e-07	2.103e-07	FALSE
BSS00285	ENDODERMAL CELL	Quiescent	2.65023	2.5239e-141	3.00344e-139	FALSE
BSS00285	ENDODERMAL CELL	Promoter	0.136471	9.88308e-131	8.82065e-129	FALSE
BSS00285	ENDODERMAL CELL	Repressed	1.12846	0.235472	0.244523	FALSE
BSS00285	ENDODERMAL CELL	Bivalent	0.112841	3.35975e-55	2.01102e-54	FALSE
BSS00285	ENDODERMAL CELL	Enhancer	0.390577	1.3165e-47	5.76899e-47	FALSE
BSS00285	ENDODERMAL CELL	Transcribed	1.59621	2.09739e-14	3.51298e-14	FALSE
BSS00287	ENDODERMAL DERIV	Quiescent	1.77628	3.97313e-62	3.48993e-61	FALSE
BSS00287	ENDODERMAL DERIV	Promoter	0.128322	4.18281e-142	5.22642e-140	FALSE
BSS00287	ENDODERMAL DERIV	Repressed	1.1763	0.00169908	0.00190233	FALSE
BSS00287	ENDODERMAL DERIV	Enhancer	0.540484	6.64344e-40	2.40608e-39	FALSE
BSS00287	ENDODERMAL DERIV	Bivalent	0.265834	9.5124e-19	1.89792e-18	FALSE
BSS00287	ENDODERMAL DERIV	Transcribed	1.65149	7.60008e-34	2.38901e-33	FALSE
BSS00296	UMBILICAL VEIN ENDOTHELIAL CELL	Quiescent	1.33066	3.40629e-14	5.64852e-14	FALSE
BSS00296	UMBILICAL VEIN ENDOTHELIAL CELL	Transcribed	1.55091	1.00187e-21	2.23942e-21	FALSE
BSS00296	UMBILICAL VEIN ENDOTHELIAL CELL	Promoter	0.509564	2.55632e-29	7.21834e-29	FALSE
BSS00296	UMBILICAL VEIN ENDOTHELIAL CELL	Repressed	1.02084	0.578794	0.588568	FALSE
BSS00296	UMBILICAL VEIN ENDOTHELIAL CELL	Bivalent	0.127496	2.50694e-19	5.11624e-19	FALSE
BSS00296	UMBILICAL VEIN ENDOTHELIAL CELL	Enhancer	0.715958	6.67424e-12	1.01207e-11	FALSE
BSS00298	UMBILICAL VEIN ENDOTHELIAL CELL	Quiescent	1.81099	4.71467e-68	5.69177e-67	FALSE
BSS00298	UMBILICAL VEIN ENDOTHELIAL CELL	Promoter	0.800164	2.54137e-05	3.0331e-05	FALSE
BSS00298	UMBILICAL VEIN ENDOTHELIAL CELL	Transcribed	1.61513	1.6957e-19	3.48484e-19	FALSE
BSS00298	UMBILICAL VEIN ENDOTHELIAL CELL	Repressed	0.696368	1.11118e-10	1.61116e-10	FALSE
BSS00298	UMBILICAL VEIN ENDOTHELIAL CELL	Bivalent	0.0849338	2.09061e-66	2.26657e-65	FALSE
BSS00298	UMBILICAL VEIN ENDOTHELIAL CELL	Enhancer	0.527618	1.10596e-37	3.79643e-37	FALSE
BSS00304	EPIDERMAL MELANOCYTE	Quiescent	1.69719	2.90883e-53	1.5837e-52	FALSE
BSS00304	EPIDERMAL MELANOCYTE	Promoter	0.687412	2.51346e-12	3.87485e-12	FALSE
BSS00304	EPIDERMAL MELANOCYTE	Bivalent	0.140696	1.25019e-47	5.49075e-47	FALSE
BSS00304	EPIDERMAL MELANOCYTE	Repressed	0.685057	1.68594e-06	2.09662e-06	FALSE
BSS00304	EPIDERMAL MELANOCYTE	Transcribed	1.57522	2.68348e-14	4.47814e-14	FALSE
BSS00304	EPIDERMAL MELANOCYTE	Enhancer	0.624983	1.22307e-22	2.83004e-22	FALSE
BSS00307	ESOPHAGUS EPITHELIAL CELL	Quiescent	1.79217	1.01309e-65	1.06598e-64	FALSE
BSS00307	ESOPHAGUS EPITHELIAL CELL	Promoter	0.401077	2.89771e-47	1.26046e-46	FALSE
BSS00307	ESOPHAGUS EPITHELIAL CELL	Transcribed	1.62512	2.81174e-21	6.18261e-21	FALSE
BSS00307	ESOPHAGUS EPITHELIAL CELL	Repressed	0.733824	5.62327e-09	7.66434e-09	FALSE
BSS00307	ESOPHAGUS EPITHELIAL CELL	Enhancer	0.728257	2.63905e-12	4.0647e-12	FALSE
BSS00307	ESOPHAGUS EPITHELIAL CELL	Bivalent	0.108149	2.31023e-46	9.7193e-46	FALSE
BSS00308	PROSTATE EPITHELIAL CELL	Quiescent	1.66935	6.84671e-51	3.34832e-50	FALSE
BSS00308	PROSTATE EPITHELIAL CELL	Promoter	0.509501	2.6881e-31	8.0114e-31	FALSE
BSS00308	PROSTATE EPITHELIAL CELL	Repressed	0.706482	7.38124e-09	1.00112e-08	FALSE
BSS00308	PROSTATE EPITHELIAL CELL	Enhancer	0.685935	9.33637e-15	1.58989e-14	FALSE
BSS00308	PROSTATE EPITHELIAL CELL	Bivalent	0.0543332	9.08597e-38	3.12968e-37	FALSE
BSS00308	PROSTATE EPITHELIAL CELL	Transcribed	1.5435	2.02324e-16	3.66383e-16	FALSE
BSS00309	PROSTATE EPITHELIAL CELL	Quiescent	1.65101	1.5845e-46	6.70563e-46	FALSE
BSS00309	PROSTATE EPITHELIAL CELL	Promoter	0.604302	3.12068e-22	7.11225e-22	FALSE
BSS00309	PROSTATE EPITHELIAL CELL	Repressed	0.650627	5.80271e-09	7.90459e-09	FALSE
BSS00309	PROSTATE EPITHELIAL CELL	Bivalent	0.0255574	4.31614e-30	1.24622e-29	FALSE
BSS00309	PROSTATE EPITHELIAL CELL	Transcribed	1.59096	3.1236e-15	5.39639e-15	FALSE
BSS00309	PROSTATE EPITHELIAL CELL	Enhancer	0.573269	1.52659e-22	3.51933e-22	FALSE
BSS00310	PROXIMAL TUBULE EPITHELIAL CELL	Quiescent	1.61643	4.16525e-45	1.68566e-44	FALSE
BSS00310	PROXIMAL TUBULE EPITHELIAL CELL	Promoter	0.826749	0.000156887	0.000181972	FALSE
BSS00310	PROXIMAL TUBULE EPITHELIAL CELL	Repressed	0.690523	2.11483e-09	2.92633e-09	FALSE
BSS00310	PROXIMAL TUBULE EPITHELIAL CELL	Enhancer	0.600581	1.5704e-25	4.0086e-25	FALSE
BSS00310	PROXIMAL TUBULE EPITHELIAL CELL	Bivalent	0.140243	1.90442e-39	6.82314e-39	FALSE
BSS00310	PROXIMAL TUBULE EPITHELIAL CELL	Transcribed	1.52984	2.00823e-13	3.23256e-13	FALSE
BSS00315	ESC	Quiescent	1.94196	2.38168e-84	6.01195e-83	FALSE
BSS00315	ESC	Promoter	0.181884	3.51413e-118	2.37346e-116	FALSE
BSS00315	ESC	Repressed	1.05988	0.458771	0.46852	FALSE
BSS00315	ESC	Bivalent	0.156188	7.84523e-51	3.81054e-50	FALSE
BSS00315	ESC	Transcribed	1.5248	2.19805e-21	4.85026e-21	FALSE
BSS00315	ESC	Enhancer	0.676984	1.166e-18	2.31993e-18	FALSE
BSS00316	ESOPHAGUS	Quiescent	1.49065	2.32424e-31	6.95116e-31	FALSE
BSS00316	ESOPHAGUS	Promoter	0.467677	4.00083e-43	1.5453e-42	FALSE
BSS00316	ESOPHAGUS	Transcribed	1.36139	1.64224e-11	2.45452e-11	FALSE
BSS00316	ESOPHAGUS	Enhancer	0.705214	2.73848e-11	4.06141e-11	FALSE
BSS00316	ESOPHAGUS	Repressed	0.664455	1.57521e-06	1.96087e-06	FALSE
BSS00316	ESOPHAGUS	Bivalent	0	2.35874e-06	2.91517e-06	FALSE
BSS00318	ESOPHAGUS	Quiescent	1.49605	2.88068e-32	8.83291e-32	FALSE
BSS00318	ESOPHAGUS	Promoter	0.285088	3.96241e-77	7.28094e-76	FALSE
BSS00318	ESOPHAGUS	Enhancer	0.914011	0.0478272	0.0511755	FALSE
BSS00318	ESOPHAGUS	Transcribed	1.37489	8.98489e-14	1.46705e-13	FALSE
BSS00318	ESOPHAGUS	Repressed	0.721885	1.16692e-06	1.45989e-06	FALSE
BSS00318	ESOPHAGUS	Bivalent	0.0152092	1.48121e-26	3.88817e-26	FALSE
BSS00321	ESOPHAGUS MUSCULARIS MUCOSA	Quiescent	1.26846	1.48579e-11	2.22602e-11	FALSE
BSS00321	ESOPHAGUS MUSCULARIS MUCOSA	Promoter	0.5894	1.669e-25	4.25596e-25	FALSE
BSS00321	ESOPHAGUS MUSCULARIS MUCOSA	Transcribed	1.3431	6.27775e-09	8.53773e-09	FALSE
BSS00321	ESOPHAGUS MUSCULARIS MUCOSA	Enhancer	0.793246	2.58486e-05	3.08332e-05	FALSE
BSS00321	ESOPHAGUS MUSCULARIS MUCOSA	Repressed	0.209461	0.0964415	0.101863	FALSE
BSS00321	ESOPHAGUS MUSCULARIS MUCOSA	Bivalent	0	1	1	FALSE
BSS00322	ESOPHAGUS MUSCULARIS MUCOSA	Quiescent	1.69786	1.69356e-47	7.40542e-47	FALSE
BSS00322	ESOPHAGUS MUSCULARIS MUCOSA	Promoter	0.587871	6.44781e-23	1.51155e-22	FALSE
BSS00322	ESOPHAGUS MUSCULARIS MUCOSA	Repressed	0.331175	1.54503e-13	2.50148e-13	FALSE
BSS00322	ESOPHAGUS MUSCULARIS MUCOSA	Enhancer	0.683091	3.28747e-12	5.04631e-12	FALSE
BSS00322	ESOPHAGUS MUSCULARIS MUCOSA	Bivalent	0.0403256	1.1787e-35	3.86559e-35	FALSE
BSS00322	ESOPHAGUS MUSCULARIS MUCOSA	Transcribed	1.4068	2.87149e-07	3.65649e-07	FALSE
BSS00325	ESOPHAGUS SQUAMOUS EPITHELIUM	Quiescent	1.22889	1.58633e-09	2.20235e-09	FALSE
BSS00325	ESOPHAGUS SQUAMOUS EPITHELIUM	Promoter	1.14275	0.00328152	0.00364063	FALSE
BSS00325	ESOPHAGUS SQUAMOUS EPITHELIUM	Repressed	0.675351	1.34759e-06	1.68255e-06	FALSE
BSS00325	ESOPHAGUS SQUAMOUS EPITHELIUM	Bivalent	0.0127907	6.996e-62	6.05997e-61	FALSE
BSS00325	ESOPHAGUS SQUAMOUS EPITHELIUM	Transcribed	1.3451	1.07141e-07	1.38512e-07	FALSE
BSS00325	ESOPHAGUS SQUAMOUS EPITHELIUM	Enhancer	0.718097	3.32319e-10	4.73604e-10	FALSE
BSS00326	ESOPHAGUS SQUAMOUS EPITHELIUM	Quiescent	1.47635	4.32847e-27	1.15195e-26	FALSE
BSS00326	ESOPHAGUS SQUAMOUS EPITHELIUM	Promoter	0.61812	4.17782e-19	8.45032e-19	FALSE
BSS00326	ESOPHAGUS SQUAMOUS EPITHELIUM	Repressed	0.255152	7.13223e-19	1.42816e-18	FALSE
BSS00326	ESOPHAGUS SQUAMOUS EPITHELIUM	Bivalent	0.0323747	2.09537e-45	8.5701e-45	FALSE
BSS00326	ESOPHAGUS SQUAMOUS EPITHELIUM	Enhancer	1.01978	0.712254	0.720325	FALSE
BSS00326	ESOPHAGUS SQUAMOUS EPITHELIUM	Transcribed	1.26084	0.000442778	0.000504561	FALSE
BSS00328	EYE	Quiescent	2.38464	4.23258e-121	3.15738e-119	FALSE
BSS00328	EYE	Promoter	0.267561	5.00327e-77	9.15984e-76	FALSE
BSS00328	EYE	Repressed	0.847587	0.0864381	0.0914904	FALSE
BSS00328	EYE	Bivalent	0.10952	4.16327e-62	3.65053e-61	FALSE
BSS00328	EYE	Enhancer	0.451892	2.03834e-41	7.57445e-41	FALSE
BSS00328	EYE	Transcribed	1.6375	2.75868e-15	4.7709e-15	FALSE
BSS00329	EYE	Quiescent	2.23607	5.78024e-109	3.17469e-107	FALSE
BSS00329	EYE	Promoter	0.261283	2.50174e-78	4.8464e-77	FALSE
BSS00329	EYE	Repressed	0.840809	0.0508175	0.0542937	FALSE
BSS00329	EYE	Bivalent	0.137917	2.18903e-57	1.49599e-56	FALSE
BSS00329	EYE	Enhancer	0.483658	6.52549e-37	2.20517e-36	FALSE
BSS00329	EYE	Transcribed	1.64641	1.63371e-17	3.09643e-17	FALSE
BSS00330	BONE FEMUR	Quiescent	1.79686	3.60261e-59	2.67944e-58	FALSE
BSS00330	BONE FEMUR	Promoter	0.655945	5.61982e-16	9.97438e-16	FALSE
BSS00330	BONE FEMUR	Repressed	0.453271	3.16641e-08	4.17345e-08	FALSE
BSS00330	BONE FEMUR	Bivalent	0.075777	1.84752e-45	7.58745e-45	FALSE
BSS00330	BONE FEMUR	Enhancer	0.583393	4.88272e-24	1.19217e-23	FALSE
BSS00330	BONE FEMUR	Transcribed	1.50679	5.4087e-09	7.3759e-09	FALSE
BSS00332	BREAST FIBROBLAST	Promoter	0.277894	3.74521e-67	4.25422e-66	FALSE
BSS00332	BREAST FIBROBLAST	Quiescent	1.26976	3.03759e-12	4.66561e-12	FALSE
BSS00332	BREAST FIBROBLAST	Transcribed	1.54632	1.99829e-22	4.58561e-22	FALSE
BSS00332	BREAST FIBROBLAST	Enhancer	0.946083	0.191085	0.199383	FALSE
BSS00332	BREAST FIBROBLAST	Repressed	0.859235	0.00665363	0.0073184	FALSE
BSS00332	BREAST FIBROBLAST	Bivalent	0.0608492	4.15038e-17	7.72862e-17	FALSE
BSS00333	BREAST FIBROBLAST	Bivalent	0.0552043	4.27399e-31	1.26774e-30	FALSE
BSS00333	BREAST FIBROBLAST	Quiescent	1.74897	1.4869e-60	1.19095e-59	FALSE
BSS00333	BREAST FIBROBLAST	Promoter	0.204857	2.35094e-89	7.2086e-88	FALSE
BSS00333	BREAST FIBROBLAST	Transcribed	1.63213	3.11453e-24	7.64559e-24	FALSE
BSS00333	BREAST FIBROBLAST	Enhancer	0.7614	1.4701e-11	2.20383e-11	FALSE
BSS00333	BREAST FIBROBLAST	Repressed	0.611927	1.10324e-11	1.66185e-11	FALSE
BSS00334	DERMIS FIBROBLAST	Transcribed	1.47033	1.7602e-14	2.95416e-14	FALSE
BSS00334	DERMIS FIBROBLAST	Quiescent	1.27482	8.59975e-12	1.30129e-11	FALSE
BSS00334	DERMIS FIBROBLAST	Promoter	1.06024	0.179863	0.18783	FALSE
BSS00334	DERMIS FIBROBLAST	Enhancer	0.66929	4.29121e-19	8.67616e-19	FALSE
BSS00334	DERMIS FIBROBLAST	Repressed	0.763123	2.39929e-08	3.17744e-08	FALSE
BSS00334	DERMIS FIBROBLAST	Bivalent	0.229171	8.44029e-11	1.23023e-10	FALSE
BSS00335	DERMIS FIBROBLAST	Quiescent	1.6988	8.4396e-54	4.68159e-53	FALSE
BSS00335	DERMIS FIBROBLAST	Promoter	0.887107	0.013098	0.0142934	FALSE
BSS00335	DERMIS FIBROBLAST	Repressed	0.721333	5.21649e-10	7.37539e-10	FALSE
BSS00335	DERMIS FIBROBLAST	Enhancer	0.539515	1.19623e-40	4.38968e-40	FALSE
BSS00335	DERMIS FIBROBLAST	Bivalent	0.177364	1.34635e-31	4.04877e-31	FALSE
BSS00335	DERMIS FIBROBLAST	Transcribed	1.62347	1.18151e-18	2.34985e-18	FALSE
BSS00337	DERMIS FIBROBLAST	Quiescent	1.33282	1.66113e-16	3.01902e-16	FALSE
BSS00337	DERMIS FIBROBLAST	Promoter	1.37574	1.28675e-12	2.01162e-12	FALSE
BSS00337	DERMIS FIBROBLAST	Transcribed	1.33471	1.84453e-07	2.3608e-07	FALSE
BSS00337	DERMIS FIBROBLAST	Repressed	0.600403	2.07472e-21	4.5842e-21	FALSE
BSS00337	DERMIS FIBROBLAST	Enhancer	0.674583	1.94443e-20	4.15311e-20	FALSE
BSS00337	DERMIS FIBROBLAST	Bivalent	0.253039	6.14432e-16	1.0886e-15	FALSE
BSS00338	GINGIVAL FIBROBLAST	Quiescent	1.72844	6.24111e-58	4.36877e-57	FALSE
BSS00338	GINGIVAL FIBROBLAST	Promoter	0.779893	9.43011e-07	1.18273e-06	FALSE
BSS00338	GINGIVAL FIBROBLAST	Repressed	0.65931	3.70558e-13	5.90388e-13	FALSE
BSS00338	GINGIVAL FIBROBLAST	Bivalent	0.0770684	6.55161e-33	2.03132e-32	FALSE
BSS00338	GINGIVAL FIBROBLAST	Enhancer	0.475714	1.26152e-44	5.06431e-44	FALSE
BSS00338	GINGIVAL FIBROBLAST	Transcribed	1.60216	1.47567e-17	2.80647e-17	FALSE
BSS00339	LUNG FIBROBLAST	Quiescent	1.36981	4.03587e-20	8.5111e-20	FALSE
BSS00339	LUNG FIBROBLAST	Promoter	1.23768	2.82096e-06	3.48042e-06	FALSE
BSS00339	LUNG FIBROBLAST	Repressed	0.579762	3.29689e-22	7.50699e-22	FALSE
BSS00339	LUNG FIBROBLAST	Bivalent	0.283163	2.91785e-16	5.24773e-16	FALSE
BSS00339	LUNG FIBROBLAST	Enhancer	0.611891	1.85397e-26	4.85138e-26	FALSE
BSS00339	LUNG FIBROBLAST	Transcribed	1.515	5.64128e-14	9.28999e-14	FALSE
BSS00341	LUNG FIBROBLAST	Quiescent	1.26208	3.45146e-11	5.09763e-11	FALSE
BSS00341	LUNG FIBROBLAST	Enhancer	0.616987	7.05613e-25	1.76421e-24	FALSE
BSS00341	LUNG FIBROBLAST	Repressed	0.689101	8.80725e-15	1.50029e-14	FALSE
BSS00341	LUNG FIBROBLAST	Promoter	1.2824	1.39149e-08	1.86602e-08	FALSE
BSS00341	LUNG FIBROBLAST	Transcribed	1.36736	6.74239e-10	9.47917e-10	FALSE
BSS00341	LUNG FIBROBLAST	Bivalent	0.254859	8.30838e-08	1.07746e-07	FALSE
BSS00342	LUNG FIBROBLAST	Quiescent	1.4897	1.97926e-30	5.7614e-30	FALSE
BSS00342	LUNG FIBROBLAST	Promoter	1.16734	0.000679316	0.000769543	FALSE
BSS00342	LUNG FIBROBLAST	Repressed	0.715568	2.26247e-11	3.36343e-11	FALSE
BSS00342	LUNG FIBROBLAST	Enhancer	0.594192	7.054e-31	2.08122e-30	FALSE
BSS00342	LUNG FIBROBLAST	Bivalent	0.246985	4.92357e-28	1.33812e-27	FALSE
BSS00342	LUNG FIBROBLAST	Transcribed	1.51636	2.02188e-13	3.25244e-13	FALSE
BSS00343	MAMMARY FIBROBLAST	Quiescent	1.66583	2.94623e-43	1.14061e-42	FALSE
BSS00343	MAMMARY FIBROBLAST	Promoter	0.723996	3.49749e-10	4.97593e-10	FALSE
BSS00343	MAMMARY FIBROBLAST	Transcribed	1.81936	6.27993e-28	1.70028e-27	FALSE
BSS00343	MAMMARY FIBROBLAST	Repressed	0.916024	0.0405042	0.0434981	FALSE
BSS00343	MAMMARY FIBROBLAST	Enhancer	0.700644	1.20885e-18	2.40328e-18	FALSE
BSS00343	MAMMARY FIBROBLAST	Bivalent	0.203002	8.16551e-40	2.94879e-39	FALSE
BSS00344	PERIDONTAL LIGAMENT FIBROBLAST	Quiescent	1.5967	7.81909e-42	2.92952e-41	FALSE
BSS00344	PERIDONTAL LIGAMENT FIBROBLAST	Promoter	0.995006	0.943938	0.94697	FALSE
BSS00344	PERIDONTAL LIGAMENT FIBROBLAST	Repressed	0.714943	3.12261e-11	4.61876e-11	FALSE
BSS00344	PERIDONTAL LIGAMENT FIBROBLAST	Enhancer	0.596498	8.68407e-31	2.55312e-30	FALSE
BSS00344	PERIDONTAL LIGAMENT FIBROBLAST	Bivalent	0.209558	5.04705e-28	1.37019e-27	FALSE
BSS00344	PERIDONTAL LIGAMENT FIBROBLAST	Transcribed	1.53791	2.72713e-14	4.54643e-14	FALSE
BSS00345	PULMONARY ARTERY FIBROBLAST	Quiescent	1.66147	5.88352e-49	2.68547e-48	FALSE
BSS00345	PULMONARY ARTERY FIBROBLAST	Promoter	0.92113	0.0991725	0.104703	FALSE
BSS00345	PULMONARY ARTERY FIBROBLAST	Transcribed	1.63742	2.58445e-19	5.26798e-19	FALSE
BSS00345	PULMONARY ARTERY FIBROBLAST	Repressed	0.73211	1.80119e-10	2.59584e-10	FALSE
BSS00345	PULMONARY ARTERY FIBROBLAST	Enhancer	0.574053	4.11142e-34	1.30139e-33	FALSE
BSS00345	PULMONARY ARTERY FIBROBLAST	Bivalent	0.175288	1.23202e-34	3.95991e-34	FALSE
BSS00346	SKIN FIBROBLAST	Quiescent	1.93017	9.74954e-83	2.32039e-81	FALSE
BSS00346	SKIN FIBROBLAST	Promoter	0.659581	2.44523e-15	4.24203e-15	FALSE
BSS00346	SKIN FIBROBLAST	Repressed	0.727035	3.67553e-09	5.05234e-09	FALSE
BSS00346	SKIN FIBROBLAST	Bivalent	0.122386	6.60448e-31	1.94974e-30	FALSE
BSS00346	SKIN FIBROBLAST	Enhancer	0.458968	2.61528e-61	2.20796e-60	FALSE
BSS00346	SKIN FIBROBLAST	Transcribed	1.82325	1.04706e-28	2.89609e-28	FALSE
BSS00347	AORTA FIBROBLAST	Quiescent	1.58973	2.62113e-40	9.54841e-40	FALSE
BSS00347	AORTA FIBROBLAST	Promoter	1.0336	0.478266	0.48813	FALSE
BSS00347	AORTA FIBROBLAST	Transcribed	1.64114	4.93577e-19	9.95921e-19	FALSE
BSS00347	AORTA FIBROBLAST	Repressed	0.759041	6.49881e-09	8.83118e-09	FALSE
BSS00347	AORTA FIBROBLAST	Enhancer	0.563079	2.7245e-36	9.09017e-36	FALSE
BSS00347	AORTA FIBROBLAST	Bivalent	0.235626	4.65848e-31	1.38015e-30	FALSE
BSS00349	CONJUNCTIVA FIBROBLAST	Quiescent	1.7774	1.06174e-63	1.01464e-62	FALSE
BSS00349	CONJUNCTIVA FIBROBLAST	Promoter	0.749769	1.69764e-08	2.26746e-08	FALSE
BSS00349	CONJUNCTIVA FIBROBLAST	Repressed	0.676959	1.4411e-11	2.16165e-11	FALSE
BSS00349	CONJUNCTIVA FIBROBLAST	Bivalent	0.118852	3.61884e-32	1.10691e-31	FALSE
BSS00349	CONJUNCTIVA FIBROBLAST	Enhancer	0.476018	1.03967e-45	4.30867e-45	FALSE
BSS00349	CONJUNCTIVA FIBROBLAST	Transcribed	1.58677	1.38219e-16	2.51573e-16	FALSE
BSS00350	VILLOUS MESENCHYME FIBROBLAST	Quiescent	1.5731	6.47941e-40	2.34837e-39	FALSE
BSS00350	VILLOUS MESENCHYME FIBROBLAST	Promoter	1.17787	0.000467883	0.000532198	FALSE
BSS00350	VILLOUS MESENCHYME FIBROBLAST	Repressed	0.647298	1.16317e-16	2.12716e-16	FALSE
BSS00350	VILLOUS MESENCHYME FIBROBLAST	Enhancer	0.557203	1.36493e-34	4.37862e-34	FALSE
BSS00350	VILLOUS MESENCHYME FIBROBLAST	Bivalent	0.175241	1.28363e-40	4.70007e-40	FALSE
BSS00350	VILLOUS MESENCHYME FIBROBLAST	Transcribed	1.50887	1.52849e-13	2.4755e-13	FALSE
BSS00352	ARM MUSCLE	Quiescent	1.59826	3.77932e-42	1.43316e-41	FALSE
BSS00352	ARM MUSCLE	Promoter	0.74849	5.15019e-08	6.73134e-08	FALSE
BSS00352	ARM MUSCLE	Repressed	0.56348	1.36389e-12	2.12957e-12	FALSE
BSS00352	ARM MUSCLE	Enhancer	0.597847	1.17399e-22	2.72026e-22	FALSE
BSS00352	ARM MUSCLE	Bivalent	0.0620453	1.22062e-52	6.4694e-52	FALSE
BSS00352	ARM MUSCLE	Transcribed	1.52289	1.32745e-15	2.3263e-15	FALSE
BSS00353	FORESKIN FIBROBLAST	Enhancer	0.567628	6.2537e-31	1.84837e-30	FALSE
BSS00353	FORESKIN FIBROBLAST	Quiescent	1.52185	8.67302e-29	2.41223e-28	FALSE
BSS00353	FORESKIN FIBROBLAST	Promoter	0.754789	9.47745e-09	1.2785e-08	FALSE
BSS00353	FORESKIN FIBROBLAST	Transcribed	1.90867	3.02289e-42	1.14806e-41	FALSE
BSS00353	FORESKIN FIBROBLAST	Repressed	1.00413	0.920898	0.924598	FALSE
BSS00353	FORESKIN FIBROBLAST	Bivalent	0.217347	1.34454e-48	6.06499e-48	FALSE
BSS00354	FORESKIN KERATINOCYTE	Quiescent	1.43239	1.68618e-25	4.29758e-25	FALSE
BSS00354	FORESKIN KERATINOCYTE	Transcribed	1.69852	1.77227e-34	5.66719e-34	FALSE
BSS00354	FORESKIN KERATINOCYTE	Promoter	0.499006	2.31722e-36	7.74679e-36	FALSE
BSS00354	FORESKIN KERATINOCYTE	Bivalent	0.0396324	2.98151e-45	1.21151e-44	FALSE
BSS00354	FORESKIN KERATINOCYTE	Repressed	1.05591	0.313182	0.323205	FALSE
BSS00354	FORESKIN KERATINOCYTE	Enhancer	0.616527	5.53327e-24	1.34707e-23	FALSE
BSS00355	FORESKIN KERATINOCYTE	Quiescent	1.42774	2.87177e-24	7.06353e-24	FALSE
BSS00355	FORESKIN KERATINOCYTE	Promoter	0.605379	6.89583e-21	1.49849e-20	FALSE
BSS00355	FORESKIN KERATINOCYTE	Repressed	0.729451	5.93147e-07	7.48434e-07	FALSE
BSS00355	FORESKIN KERATINOCYTE	Bivalent	0.0134755	4.38075e-30	1.26414e-29	FALSE
BSS00355	FORESKIN KERATINOCYTE	Transcribed	1.35364	7.5306e-09	1.02083e-08	FALSE
BSS00355	FORESKIN KERATINOCYTE	Enhancer	0.739243	4.51184e-05	5.33606e-05	FALSE
BSS00361	FORESKIN KERATINOCYTE	Quiescent	1.49168	8.36108e-30	2.3934e-29	FALSE
BSS00361	FORESKIN KERATINOCYTE	Repressed	0.678864	1.14956e-10	1.66537e-10	FALSE
BSS00361	FORESKIN KERATINOCYTE	Promoter	0.570145	5.38302e-25	1.35198e-24	FALSE
BSS00361	FORESKIN KERATINOCYTE	Bivalent	0.0152502	2.32351e-26	6.05786e-26	FALSE
BSS00361	FORESKIN KERATINOCYTE	Transcribed	1.36039	3.68499e-09	5.06395e-09	FALSE
BSS00361	FORESKIN KERATINOCYTE	Enhancer	0.674015	7.37707e-06	8.98845e-06	FALSE
BSS00367	FORESKIN KERATINOCYTE	Quiescent	1.47244	5.07597e-28	1.37729e-27	FALSE
BSS00367	FORESKIN KERATINOCYTE	Promoter	0.555847	1.9904e-28	5.45098e-28	FALSE
BSS00367	FORESKIN KERATINOCYTE	Repressed	0.704269	2.41827e-08	3.20173e-08	FALSE
BSS00367	FORESKIN KERATINOCYTE	Bivalent	0.0496236	1.42455e-14	2.40456e-14	FALSE
BSS00367	FORESKIN KERATINOCYTE	Transcribed	1.35349	6.56887e-09	8.92152e-09	FALSE
BSS00367	FORESKIN KERATINOCYTE	Enhancer	0.654661	2.33731e-07	2.98464e-07	FALSE
BSS00368	FORESKIN MELANOCYTE	Repressed	0.810457	2.5764e-05	3.07396e-05	FALSE
BSS00368	FORESKIN MELANOCYTE	Transcribed	1.51415	4.15931e-20	8.75397e-20	FALSE
BSS00368	FORESKIN MELANOCYTE	Quiescent	1.54864	4.25361e-37	1.44426e-36	FALSE
BSS00368	FORESKIN MELANOCYTE	Promoter	0.448382	3.09312e-45	1.25584e-44	FALSE
BSS00368	FORESKIN MELANOCYTE	Bivalent	0.0390498	9.37412e-55	5.42267e-54	FALSE
BSS00368	FORESKIN MELANOCYTE	Enhancer	0.873448	0.00586206	0.00645769	FALSE
BSS00369	FRONTAL CORTEX	Quiescent	1.38993	4.98383e-22	1.12813e-21	FALSE
BSS00369	FRONTAL CORTEX	Promoter	1.01598	0.733631	0.741644	FALSE
BSS00369	FRONTAL CORTEX	Bivalent	0.0964532	1.50296e-70	2.03571e-69	FALSE
BSS00369	FRONTAL CORTEX	Repressed	0.735175	0.000403582	0.000460736	FALSE
BSS00369	FRONTAL CORTEX	Enhancer	0.716274	2.24603e-12	3.47436e-12	FALSE
BSS00369	FRONTAL CORTEX	Transcribed	1.46885	2.1521e-11	3.20125e-11	FALSE
BSS00371	FRONTAL CORTEX	Quiescent	1.44118	8.48917e-27	2.24017e-26	FALSE
BSS00371	FRONTAL CORTEX	Promoter	0.953963	0.363096	0.373252	FALSE
BSS00371	FRONTAL CORTEX	Repressed	0.735813	0.000238864	0.000274888	FALSE
BSS00371	FRONTAL CORTEX	Bivalent	0.123301	4.52396e-65	4.57708e-64	FALSE
BSS00371	FRONTAL CORTEX	Enhancer	0.702076	5.66893e-14	9.32938e-14	FALSE
BSS00371	FRONTAL CORTEX	Transcribed	1.49592	1.70059e-12	2.64289e-12	FALSE
BSS00372	KIDNEY RHABOID TUMOR	Quiescent	1.86885	7.69264e-67	8.48737e-66	FALSE
BSS00372	KIDNEY RHABOID TUMOR	Promoter	0.440113	3.76415e-41	1.39048e-40	FALSE
BSS00372	KIDNEY RHABOID TUMOR	Repressed	0.646019	5.33986e-06	6.53652e-06	FALSE
BSS00372	KIDNEY RHABOID TUMOR	Bivalent	0.104347	1.94347e-48	8.71162e-48	FALSE
BSS00372	KIDNEY RHABOID TUMOR	Enhancer	0.543922	9.97883e-26	2.56686e-25	FALSE
BSS00372	KIDNEY RHABOID TUMOR	Transcribed	1.73732	7.92559e-21	1.7163e-20	FALSE
BSS00376	GASTROCNEMIUS MEDIALIS	Quiescent	1.76195	3.21105e-53	1.74444e-52	FALSE
BSS00376	GASTROCNEMIUS MEDIALIS	Promoter	0.610765	6.99026e-21	1.51835e-20	FALSE
BSS00376	GASTROCNEMIUS MEDIALIS	Repressed	0.40751	4.01405e-13	6.38314e-13	FALSE
BSS00376	GASTROCNEMIUS MEDIALIS	Bivalent	0.0383062	7.38657e-38	2.54959e-37	FALSE
BSS00376	GASTROCNEMIUS MEDIALIS	Enhancer	0.702102	7.53817e-11	1.1011e-10	FALSE
BSS00376	GASTROCNEMIUS MEDIALIS	Transcribed	1.41088	2.05754e-05	2.46373e-05	FALSE
BSS00377	GASTROCNEMIUS MEDIALIS	Quiescent	1.48027	1.04217e-28	2.88414e-28	FALSE
BSS00377	GASTROCNEMIUS MEDIALIS	Promoter	0.541208	1.75273e-28	4.81063e-28	FALSE
BSS00377	GASTROCNEMIUS MEDIALIS	Enhancer	0.818526	0.000105848	0.000123374	FALSE
BSS00377	GASTROCNEMIUS MEDIALIS	Repressed	0.46453	4.57765e-16	8.16236e-16	FALSE
BSS00377	GASTROCNEMIUS MEDIALIS	Transcribed	1.5079	1.5115e-12	2.35415e-12	FALSE
BSS00377	GASTROCNEMIUS MEDIALIS	Bivalent	0.0621529	1.34673e-16	2.45298e-16	FALSE
BSS00378	GASTROCNEMIUS MEDIALIS	Quiescent	1.46624	1.78212e-28	4.8886e-28	FALSE
BSS00378	GASTROCNEMIUS MEDIALIS	Promoter	0.348771	2.93288e-62	2.60828e-61	FALSE
BSS00378	GASTROCNEMIUS MEDIALIS	Repressed	0.45217	2.36233e-20	5.0328e-20	FALSE
BSS00378	GASTROCNEMIUS MEDIALIS	Enhancer	1.04109	0.358207	0.368454	FALSE
BSS00378	GASTROCNEMIUS MEDIALIS	Bivalent	0.0686014	2.8398e-10	4.05872e-10	FALSE
BSS00378	GASTROCNEMIUS MEDIALIS	Transcribed	1.44821	5.07024e-11	7.45106e-11	FALSE
BSS00379	GASTROCNEMIUS MEDIALIS	Quiescent	1.43866	1.14977e-26	3.0245e-26	FALSE
BSS00379	GASTROCNEMIUS MEDIALIS	Promoter	0.538438	1.88617e-26	4.93049e-26	FALSE
BSS00379	GASTROCNEMIUS MEDIALIS	Transcribed	1.56495	3.41687e-18	6.67091e-18	FALSE
BSS00379	GASTROCNEMIUS MEDIALIS	Repressed	0.606028	1.27913e-16	2.33496e-16	FALSE
BSS00379	GASTROCNEMIUS MEDIALIS	Bivalent	0.117924	1.68622e-21	3.73569e-21	FALSE
BSS00379	GASTROCNEMIUS MEDIALIS	Enhancer	0.887175	0.00666828	0.00733291	FALSE
BSS00381	GASTROESOPHAGEAL SPHINCTER	Quiescent	1.40893	1.02423e-22	2.37941e-22	FALSE
BSS00381	GASTROESOPHAGEAL SPHINCTER	Promoter	0.813795	3.64551e-05	4.32477e-05	FALSE
BSS00381	GASTROESOPHAGEAL SPHINCTER	Repressed	0.556095	4.44824e-10	6.3124e-10	FALSE
BSS00381	GASTROESOPHAGEAL SPHINCTER	Bivalent	0.0246153	2.30261e-46	9.6954e-46	FALSE
BSS00381	GASTROESOPHAGEAL SPHINCTER	Enhancer	0.751815	8.78062e-08	1.13841e-07	FALSE
BSS00381	GASTROESOPHAGEAL SPHINCTER	Transcribed	1.43093	3.59307e-09	4.9417e-09	FALSE
BSS00384	GERMINAL CENTER	Quiescent	1.1659	7.15304e-06	8.72186e-06	FALSE
BSS00384	GERMINAL CENTER	Promoter	1.25579	5.5593e-07	7.02361e-07	FALSE
BSS00384	GERMINAL CENTER	Enhancer	0.94217	0.250058	0.259346	FALSE
BSS00384	GERMINAL CENTER	Repressed	0.591491	7.97306e-11	1.16281e-10	FALSE
BSS00384	GERMINAL CENTER	Bivalent	0.0842212	2.76362e-60	2.16498e-59	FALSE
BSS00384	GERMINAL CENTER	Transcribed	1.16697	0.00957835	0.0104984	FALSE
BSS00385	GERMINAL MATRIX	Repressed	0.910466	0.0920491	0.0973469	FALSE
BSS00385	GERMINAL MATRIX	Transcribed	1.46775	9.38226e-18	1.79872e-17	FALSE
BSS00385	GERMINAL MATRIX	Quiescent	1.78309	1.27327e-64	1.26769e-63	FALSE
BSS00385	GERMINAL MATRIX	Promoter	0.213122	9.62414e-100	4.04214e-98	FALSE
BSS00385	GERMINAL MATRIX	Bivalent	0.073559	4.85715e-75	8.20136e-74	FALSE
BSS00385	GERMINAL MATRIX	Enhancer	0.800829	4.58546e-05	5.42185e-05	FALSE
BSS00386	GLOBUS PALLIDUS	Quiescent	1.57633	4.4598e-38	1.55115e-37	FALSE
BSS00386	GLOBUS PALLIDUS	Promoter	0.730696	6.08324e-09	8.28222e-09	FALSE
BSS00386	GLOBUS PALLIDUS	Repressed	0.563009	8.61497e-11	1.25459e-10	FALSE
BSS00386	GLOBUS PALLIDUS	Bivalent	0.0882908	2.01415e-50	9.67119e-50	FALSE
BSS00386	GLOBUS PALLIDUS	Enhancer	0.624177	4.36287e-17	8.11825e-17	FALSE
BSS00386	GLOBUS PALLIDUS	Transcribed	1.5837	5.00566e-15	8.60031e-15	FALSE
BSS00387	GLOMERULUS ENDOTHELIAL CELL	Quiescent	1.68668	4.33004e-53	2.3371e-52	FALSE
BSS00387	GLOMERULUS ENDOTHELIAL CELL	Promoter	0.625305	1.89481e-18	3.73728e-18	FALSE
BSS00387	GLOMERULUS ENDOTHELIAL CELL	Repressed	0.758717	5.57641e-07	7.04345e-07	FALSE
BSS00387	GLOMERULUS ENDOTHELIAL CELL	Enhancer	0.58427	3.6113e-28	9.84684e-28	FALSE
BSS00387	GLOMERULUS ENDOTHELIAL CELL	Bivalent	0.0831119	5.29785e-30	1.52703e-29	FALSE
BSS00387	GLOMERULUS ENDOTHELIAL CELL	Transcribed	1.60675	2.28604e-17	4.31155e-17	FALSE
BSS00389	GLOMERULUS VISCERAL EPITHELIAL CELL	Quiescent	1.91307	3.59217e-79	7.23939e-78	FALSE
BSS00389	GLOMERULUS VISCERAL EPITHELIAL CELL	Promoter	0.516657	2.40424e-31	7.18253e-31	FALSE
BSS00389	GLOMERULUS VISCERAL EPITHELIAL CELL	Repressed	0.679167	2.36477e-10	3.39435e-10	FALSE
BSS00389	GLOMERULUS VISCERAL EPITHELIAL CELL	Enhancer	0.54203	3.23178e-33	1.00764e-32	FALSE
BSS00389	GLOMERULUS VISCERAL EPITHELIAL CELL	Bivalent	0.0538268	4.32381e-38	1.5049e-37	FALSE
BSS00389	GLOMERULUS VISCERAL EPITHELIAL CELL	Transcribed	1.61749	7.00809e-17	1.29392e-16	FALSE
BSS00390	SKIN FIBROBLAST	Quiescent	1.80582	2.83917e-67	3.25463e-66	FALSE
BSS00390	SKIN FIBROBLAST	Promoter	0.864643	0.0022807	0.00254497	FALSE
BSS00390	SKIN FIBROBLAST	Repressed	0.800627	0.000133196	0.000154782	FALSE
BSS00390	SKIN FIBROBLAST	Enhancer	0.468297	4.78467e-57	3.1758e-56	FALSE
BSS00390	SKIN FIBROBLAST	Bivalent	0.12085	1.49195e-52	7.86579e-52	FALSE
BSS00390	SKIN FIBROBLAST	Transcribed	1.73102	1.25869e-21	2.79969e-21	FALSE
BSS00393	SKIN FIBROBLAST	Quiescent	1.72425	5.01697e-57	3.32557e-56	FALSE
BSS00393	SKIN FIBROBLAST	Promoter	0.8513	0.000975379	0.00109945	FALSE
BSS00393	SKIN FIBROBLAST	Repressed	0.726056	5.67937e-09	7.73868e-09	FALSE
BSS00393	SKIN FIBROBLAST	Enhancer	0.524522	2.26323e-46	9.53762e-46	FALSE
BSS00393	SKIN FIBROBLAST	Bivalent	0.105945	5.79512e-35	1.87956e-34	FALSE
BSS00393	SKIN FIBROBLAST	Transcribed	1.70476	4.81265e-22	1.08988e-21	FALSE
BSS00394	SKIN FIBROBLAST	Quiescent	1.77275	3.56813e-63	3.27822e-62	FALSE
BSS00394	SKIN FIBROBLAST	Promoter	0.78235	8.15673e-07	1.02482e-06	FALSE
BSS00394	SKIN FIBROBLAST	Repressed	0.715632	1.88258e-09	2.60713e-09	FALSE
BSS00394	SKIN FIBROBLAST	Enhancer	0.517841	3.06646e-46	1.28575e-45	FALSE
BSS00394	SKIN FIBROBLAST	Bivalent	0.111202	1.03122e-32	3.18543e-32	FALSE
BSS00394	SKIN FIBROBLAST	Transcribed	1.6789	7.49696e-21	1.62559e-20	FALSE
BSS00395	LYMPHOBLASTOID CELL LINE	Quiescent	1.11222	0.0018398	0.00205804	FALSE
BSS00395	LYMPHOBLASTOID CELL LINE	Promoter	1.25395	2.23072e-06	2.75832e-06	FALSE
BSS00395	LYMPHOBLASTOID CELL LINE	Transcribed	1.11385	0.0287166	0.030983	FALSE
BSS00395	LYMPHOBLASTOID CELL LINE	Repressed	0.510746	1.02775e-25	2.64097e-25	FALSE
BSS00395	LYMPHOBLASTOID CELL LINE	Bivalent	0.0957996	1.6015e-45	6.59876e-45	FALSE
BSS00395	LYMPHOBLASTOID CELL LINE	Enhancer	1.22093	5.37701e-05	6.33678e-05	FALSE
BSS00403	LYMPHOBLASTOID CELL LINE	Quiescent	0.935824	0.0539177	0.0575814	FALSE
BSS00403	LYMPHOBLASTOID CELL LINE	Promoter	0.923047	0.132398	0.139076	FALSE
BSS00403	LYMPHOBLASTOID CELL LINE	Enhancer	1.61064	5.59094e-25	1.40349e-24	FALSE
BSS00403	LYMPHOBLASTOID CELL LINE	Repressed	0.502779	2.66024e-15	4.60703e-15	FALSE
BSS00403	LYMPHOBLASTOID CELL LINE	Bivalent	0.16475	3.3398e-19	6.76898e-19	FALSE
BSS00403	LYMPHOBLASTOID CELL LINE	Transcribed	1.14654	0.0204917	0.022226	FALSE
BSS00404	LYMPHOBLASTOID CELL LINE	Quiescent	1.11743	0.00111114	0.00124966	FALSE
BSS00404	LYMPHOBLASTOID CELL LINE	Promoter	1.34836	8.96556e-11	1.30527e-10	FALSE
BSS00404	LYMPHOBLASTOID CELL LINE	Repressed	0.560275	3.27872e-13	5.2288e-13	FALSE
BSS00404	LYMPHOBLASTOID CELL LINE	Bivalent	0.0762423	5.55572e-72	8.09548e-71	FALSE
BSS00404	LYMPHOBLASTOID CELL LINE	Transcribed	1.02682	0.636785	0.646224	FALSE
BSS00404	LYMPHOBLASTOID CELL LINE	Enhancer	1.14026	0.00513024	0.00565901	FALSE
BSS00405	LYMPHOBLASTOID CELL LINE	Quiescent	1.1043	0.00367674	0.00407277	FALSE
BSS00405	LYMPHOBLASTOID CELL LINE	Promoter	1.33553	4.09472e-10	5.81569e-10	FALSE
BSS00405	LYMPHOBLASTOID CELL LINE	Enhancer	1.07383	0.138923	0.145838	FALSE
BSS00405	LYMPHOBLASTOID CELL LINE	Repressed	0.646977	2.64314e-08	3.4902e-08	FALSE
BSS00405	LYMPHOBLASTOID CELL LINE	Bivalent	0.0785857	5.02458e-73	7.70333e-72	FALSE
BSS00405	LYMPHOBLASTOID CELL LINE	Transcribed	1.11669	0.0558123	0.0595793	FALSE
BSS00427	LYMPHOBLASTOID CELL LINE	Quiescent	1.10255	0.00429657	0.00474989	FALSE
BSS00427	LYMPHOBLASTOID CELL LINE	Promoter	1.13721	0.00777952	0.00855115	FALSE
BSS00427	LYMPHOBLASTOID CELL LINE	Repressed	0.458709	4.66991e-34	1.4763e-33	FALSE
BSS00427	LYMPHOBLASTOID CELL LINE	Bivalent	0.125512	6.26926e-26	1.61848e-25	FALSE
BSS00427	LYMPHOBLASTOID CELL LINE	Enhancer	1.32462	2.34354e-08	3.1069e-08	FALSE
BSS00427	LYMPHOBLASTOID CELL LINE	Transcribed	1.16835	0.00678836	0.00746332	FALSE
BSS00428	LYMPHOBLASTOID CELL LINE	Quiescent	0.819824	6.52218e-09	8.86052e-09	FALSE
BSS00428	LYMPHOBLASTOID CELL LINE	Promoter	1.67072	5.19409e-32	1.5839e-31	FALSE
BSS00428	LYMPHOBLASTOID CELL LINE	Bivalent	0.103827	5.80993e-20	1.21447e-19	FALSE
BSS00428	LYMPHOBLASTOID CELL LINE	Repressed	0.340533	4.53012e-33	1.40893e-32	FALSE
BSS00428	LYMPHOBLASTOID CELL LINE	Enhancer	1.41989	1.78833e-11	2.67047e-11	FALSE
BSS00428	LYMPHOBLASTOID CELL LINE	Transcribed	1.01724	0.778731	0.785959	FALSE
BSS00438	LYMPHOBLASTOID CELL LINE	Quiescent	1.17566	4.28288e-06	5.25039e-06	FALSE
BSS00438	LYMPHOBLASTOID CELL LINE	Promoter	0.579254	9.75938e-19	1.94565e-18	FALSE
BSS00438	LYMPHOBLASTOID CELL LINE	Enhancer	1.90905	5.33079e-38	1.84894e-37	FALSE
BSS00438	LYMPHOBLASTOID CELL LINE	Repressed	0.495997	9.47991e-18	1.81604e-17	FALSE
BSS00438	LYMPHOBLASTOID CELL LINE	Bivalent	0.036153	5.52745e-50	2.60379e-49	FALSE
BSS00438	LYMPHOBLASTOID CELL LINE	Transcribed	1.09477	0.119701	0.125977	FALSE
BSS00439	LYMPHOBLASTOID CELL LINE	Quiescent	0.997217	0.942944	0.946162	FALSE
BSS00439	LYMPHOBLASTOID CELL LINE	Enhancer	3.04226	1.95537e-150	3.15256e-148	FALSE
BSS00439	LYMPHOBLASTOID CELL LINE	Promoter	1.04739	0.361382	0.371567	FALSE
BSS00439	LYMPHOBLASTOID CELL LINE	Transcribed	0.723949	3.62028e-09	4.97776e-09	FALSE
BSS00439	LYMPHOBLASTOID CELL LINE	Repressed	0.485476	1.2784e-65	1.3367e-64	FALSE
BSS00439	LYMPHOBLASTOID CELL LINE	Bivalent	0.174087	1.88542e-07	2.41252e-07	FALSE
BSS00452	LYMPHOBLASTOID CELL LINE	Quiescent	1.244	1.42619e-10	2.06134e-10	FALSE
BSS00452	LYMPHOBLASTOID CELL LINE	Promoter	1.26471	2.71096e-07	3.45471e-07	FALSE
BSS00452	LYMPHOBLASTOID CELL LINE	Repressed	0.701423	2.80023e-05	3.33465e-05	FALSE
BSS00452	LYMPHOBLASTOID CELL LINE	Bivalent	0.0913322	1.70935e-72	2.56557e-71	FALSE
BSS00452	LYMPHOBLASTOID CELL LINE	Enhancer	0.813232	8.04799e-06	9.7916e-06	FALSE
BSS00452	LYMPHOBLASTOID CELL LINE	Transcribed	1.25234	0.000164946	0.000191143	FALSE
BSS00454	LYMPHOBLASTOID CELL LINE	Quiescent	1.26114	8.88023e-12	1.3421e-11	FALSE
BSS00454	LYMPHOBLASTOID CELL LINE	Promoter	1.33056	1.99831e-10	2.87412e-10	FALSE
BSS00454	LYMPHOBLASTOID CELL LINE	Enhancer	0.752096	9.08222e-10	1.27258e-09	FALSE
BSS00454	LYMPHOBLASTOID CELL LINE	Repressed	0.712064	9.44376e-05	0.000110358	FALSE
BSS00454	LYMPHOBLASTOID CELL LINE	Bivalent	0.101811	3.02734e-68	3.6904e-67	FALSE
BSS00454	LYMPHOBLASTOID CELL LINE	Transcribed	1.1999	0.0030298	0.00336585	FALSE
BSS00462	LYMPHOBLASTOID CELL LINE	Quiescent	1.12599	0.000518403	0.000588725	FALSE
BSS00462	LYMPHOBLASTOID CELL LINE	Promoter	1.09289	0.0568153	0.0606369	FALSE
BSS00462	LYMPHOBLASTOID CELL LINE	Bivalent	0.108938	4.53405e-41	1.67241e-40	FALSE
BSS00462	LYMPHOBLASTOID CELL LINE	Repressed	0.646013	4.02641e-08	5.29022e-08	FALSE
BSS00462	LYMPHOBLASTOID CELL LINE	Enhancer	1.02711	0.576157	0.586125	FALSE
BSS00462	LYMPHOBLASTOID CELL LINE	Transcribed	1.18153	0.00635156	0.00698769	FALSE
BSS00471	LYMPHOBLASTOID CELL LINE	Quiescent	1.21688	1.15431e-08	1.55338e-08	FALSE
BSS00471	LYMPHOBLASTOID CELL LINE	Promoter	1.43413	5.05634e-17	9.37721e-17	FALSE
BSS00471	LYMPHOBLASTOID CELL LINE	Bivalent	0.110234	2.32567e-75	3.98071e-74	FALSE
BSS00471	LYMPHOBLASTOID CELL LINE	Repressed	1.06572	0.445551	0.455299	FALSE
BSS00471	LYMPHOBLASTOID CELL LINE	Enhancer	0.735091	2.82134e-14	4.70035e-14	FALSE
BSS00471	LYMPHOBLASTOID CELL LINE	Transcribed	1.25845	0.000269381	0.000309296	FALSE
BSS00472	LYMPHOBLASTOID CELL LINE	Quiescent	1.17374	2.43077e-06	3.00346e-06	FALSE
BSS00472	LYMPHOBLASTOID CELL LINE	Promoter	1.35043	3.59011e-11	5.30084e-11	FALSE
BSS00472	LYMPHOBLASTOID CELL LINE	Repressed	0.671029	1.14283e-07	1.47556e-07	FALSE
BSS00472	LYMPHOBLASTOID CELL LINE	Bivalent	0.106554	1.93991e-64	1.91236e-63	FALSE
BSS00472	LYMPHOBLASTOID CELL LINE	Enhancer	0.87145	0.00335042	0.00371378	FALSE
BSS00472	LYMPHOBLASTOID CELL LINE	Transcribed	1.19561	0.00218195	0.00243586	FALSE
BSS00473	LYMPHOBLASTOID CELL LINE	Quiescent	1.20843	2.757e-08	3.63862e-08	FALSE
BSS00473	LYMPHOBLASTOID CELL LINE	Promoter	1.27008	1.70034e-07	2.18017e-07	FALSE
BSS00473	LYMPHOBLASTOID CELL LINE	Enhancer	0.894628	0.0217563	0.0235823	FALSE
BSS00473	LYMPHOBLASTOID CELL LINE	Repressed	0.565079	2.73284e-13	4.37219e-13	FALSE
BSS00473	LYMPHOBLASTOID CELL LINE	Bivalent	0.112683	5.56425e-53	2.98712e-52	FALSE
BSS00473	LYMPHOBLASTOID CELL LINE	Transcribed	1.13879	0.0300303	0.0323822	FALSE
BSS00476	SKIN FIBROBLAST	Quiescent	1.373	1.17473e-20	2.53182e-20	FALSE
BSS00476	SKIN FIBROBLAST	Promoter	0.824675	2.26549e-05	2.70883e-05	FALSE
BSS00476	SKIN FIBROBLAST	Transcribed	1.58953	6.15023e-18	1.18958e-17	FALSE
BSS00476	SKIN FIBROBLAST	Repressed	0.753777	6.24144e-07	7.87149e-07	FALSE
BSS00476	SKIN FIBROBLAST	Enhancer	0.564348	1.84643e-28	5.06224e-28	FALSE
BSS00476	SKIN FIBROBLAST	Bivalent	0.402569	0.0391085	0.0420443	FALSE
BSS00477	iPSC	Quiescent	1.70006	2.85183e-49	1.31247e-48	FALSE
BSS00477	iPSC	Promoter	0.127347	1.70771e-158	4.06435e-156	FALSE
BSS00477	iPSC	Repressed	1.26286	0.00188776	0.00211027	FALSE
BSS00477	iPSC	Bivalent	0.131686	1.01685e-33	3.19234e-33	FALSE
BSS00477	iPSC	Transcribed	1.45451	1.92684e-13	3.10556e-13	FALSE
BSS00477	iPSC	Enhancer	0.937109	0.335433	0.345598	FALSE
BSS00478	ESC	Quiescent	1.90693	2.38902e-79	4.83414e-78	FALSE
BSS00478	ESC	Promoter	0.0868486	1.5601e-158	3.8987e-156	FALSE
BSS00478	ESC	Transcribed	1.55122	3.46465e-23	8.20291e-23	FALSE
BSS00478	ESC	Repressed	1.09817	0.197112	0.205372	FALSE
BSS00478	ESC	Enhancer	0.647173	1.95828e-18	3.85942e-18	FALSE
BSS00478	ESC	Bivalent	0.120845	1.48989e-52	7.86322e-52	FALSE
BSS00481	NEUROGLIOMA	Quiescent	1.82443	9.80898e-69	1.23179e-67	FALSE
BSS00481	NEUROGLIOMA	Promoter	0.592052	5.66091e-22	1.2785e-21	FALSE
BSS00481	NEUROGLIOMA	Repressed	0.669673	9.42943e-12	1.42382e-11	FALSE
BSS00481	NEUROGLIOMA	Enhancer	0.548208	1.85556e-31	5.56002e-31	FALSE
BSS00481	NEUROGLIOMA	Bivalent	0.130196	1.3357e-28	3.6822e-28	FALSE
BSS00481	NEUROGLIOMA	Transcribed	1.59483	8.08005e-16	1.42599e-15	FALSE
BSS00482	GLIOBLASTOMA	Quiescent	1.62759	1.13957e-45	4.71878e-45	FALSE
BSS00482	GLIOBLASTOMA	Promoter	1.10322	0.0264371	0.0285631	FALSE
BSS00482	GLIOBLASTOMA	Bivalent	0.107936	8.15417e-73	1.23499e-71	FALSE
BSS00482	GLIOBLASTOMA	Repressed	1.23401	0.0231004	0.0250121	FALSE
BSS00482	GLIOBLASTOMA	Transcribed	2.08705	2.97541e-35	9.68171e-35	FALSE
BSS00482	GLIOBLASTOMA	Enhancer	0.488742	9.80833e-69	1.23179e-67	FALSE
BSS00483	ESC	Quiescent	1.81864	2.69932e-68	3.32296e-67	FALSE
BSS00483	ESC	Promoter	0.0641256	7.35451e-160	2.0421e-157	FALSE
BSS00483	ESC	Repressed	1.05791	0.304808	0.314824	FALSE
BSS00483	ESC	Bivalent	0.104675	8.32367e-46	3.46104e-45	FALSE
BSS00483	ESC	Enhancer	0.55207	2.6412e-22	6.03048e-22	FALSE
BSS00483	ESC	Transcribed	1.47735	5.43605e-19	1.0951e-18	FALSE
BSS00484	ESC	Quiescent	1.88561	4.69216e-76	8.22857e-75	FALSE
BSS00484	ESC	Promoter	0.0496813	1.68198e-201	8.40654e-198	FALSE
BSS00484	ESC	Repressed	0.851653	0.0589511	0.0628761	FALSE
BSS00484	ESC	Bivalent	0.0829263	2.69382e-19	5.4842e-19	FALSE
BSS00484	ESC	Transcribed	1.22151	1.92676e-06	2.39076e-06	FALSE
BSS00484	ESC	Enhancer	0.821984	0.000201361	0.000232587	FALSE
BSS00491	HAPLOID MYELOGENOUS LEUKEMIA	Quiescent	2.06298	1.1224e-81	2.58515e-80	FALSE
BSS00491	HAPLOID MYELOGENOUS LEUKEMIA	Promoter	0.159641	1.37332e-108	7.4607e-107	FALSE
BSS00491	HAPLOID MYELOGENOUS LEUKEMIA	Repressed	0.731302	0.000214269	0.000247096	FALSE
BSS00491	HAPLOID MYELOGENOUS LEUKEMIA	Bivalent	0.0877182	2.83896e-57	1.93049e-56	FALSE
BSS00491	HAPLOID MYELOGENOUS LEUKEMIA	Enhancer	0.682331	3.16131e-08	4.16782e-08	FALSE
BSS00491	HAPLOID MYELOGENOUS LEUKEMIA	Transcribed	1.52337	1.84856e-13	2.98036e-13	FALSE
BSS00492	COLORECTAL ADENOCARCINOMA	Quiescent	1.31791	4.9701e-16	8.8495e-16	FALSE
BSS00492	COLORECTAL ADENOCARCINOMA	Promoter	0.186617	5.89929e-108	3.13667e-106	FALSE
BSS00492	COLORECTAL ADENOCARCINOMA	Repressed	1.27082	9.24788e-09	1.2482e-08	FALSE
BSS00492	COLORECTAL ADENOCARCINOMA	Transcribed	1.58278	3.55229e-18	6.93259e-18	FALSE
BSS00492	COLORECTAL ADENOCARCINOMA	Enhancer	0.616677	1.20086e-16	2.19528e-16	FALSE
BSS00492	COLORECTAL ADENOCARCINOMA	Bivalent	0.636685	0.772996	0.780649	FALSE
BSS00494	HEART	Quiescent	2.37202	1.63842e-134	1.60565e-132	FALSE
BSS00494	HEART	Promoter	0.45652	3.66061e-39	1.30311e-38	FALSE
BSS00494	HEART	Repressed	0.546801	8.13338e-09	1.09986e-08	FALSE
BSS00494	HEART	Bivalent	0.0628412	8.47091e-57	5.59282e-56	FALSE
BSS00494	HEART	Enhancer	0.443653	3.19899e-70	4.26362e-69	FALSE
BSS00494	HEART	Transcribed	1.91831	5.59516e-26	1.44744e-25	FALSE
BSS00495	HEART	Quiescent	2.41004	1.15566e-132	1.06963e-130	FALSE
BSS00495	HEART	Promoter	0.407439	1.35542e-46	5.74588e-46	FALSE
BSS00495	HEART	Repressed	0.573744	1.29385e-07	1.66666e-07	FALSE
BSS00495	HEART	Bivalent	0.0841159	4.24281e-57	2.84638e-56	FALSE
BSS00495	HEART	Enhancer	0.467907	7.46472e-55	4.37382e-54	FALSE
BSS00495	HEART	Transcribed	1.79498	3.93103e-18	7.6538e-18	FALSE
BSS00496	HEART	Quiescent	2.32127	8.48321e-130	7.18629e-128	FALSE
BSS00496	HEART	Promoter	0.434242	2.22222e-42	8.47189e-42	FALSE
BSS00496	HEART	Repressed	0.522117	2.22362e-10	3.19542e-10	FALSE
BSS00496	HEART	Bivalent	0.0630024	1.24648e-56	8.11677e-56	FALSE
BSS00496	HEART	Enhancer	0.452613	4.23384e-68	5.13609e-67	FALSE
BSS00496	HEART	Transcribed	1.89407	9.31938e-29	2.58768e-28	FALSE
BSS00498	HEART	Quiescent	2.48583	3.44866e-150	5.38638e-148	FALSE
BSS00498	HEART	Promoter	0.420727	3.14038e-45	1.274e-44	FALSE
BSS00498	HEART	Repressed	0.550427	3.91641e-09	5.36574e-09	FALSE
BSS00498	HEART	Bivalent	0.0575579	1.54284e-57	1.06507e-56	FALSE
BSS00498	HEART	Enhancer	0.450471	4.94799e-73	7.60925e-72	FALSE
BSS00498	HEART	Transcribed	2.05153	9.02732e-29	2.50798e-28	FALSE
BSS00499	HEART	Quiescent	2.68801	1.35764e-162	4.52365e-160	FALSE
BSS00499	HEART	Promoter	0.313515	1.01861e-67	1.19788e-66	FALSE
BSS00499	HEART	Repressed	0.549355	1.64266e-07	2.10729e-07	FALSE
BSS00499	HEART	Bivalent	0.0783076	6.66774e-55	3.92063e-54	FALSE
BSS00499	HEART	Enhancer	0.474949	2.48424e-55	1.49773e-54	FALSE
BSS00499	HEART	Transcribed	1.66971	2.02904e-12	3.14162e-12	FALSE
BSS00500	HEART	Quiescent	2.34362	1.74182e-129	1.45094e-127	FALSE
BSS00500	HEART	Promoter	0.467143	1.04865e-37	3.60218e-37	FALSE
BSS00500	HEART	Repressed	0.546691	7.57576e-09	1.02667e-08	FALSE
BSS00500	HEART	Bivalent	0.0553372	2.16627e-54	1.23034e-53	FALSE
BSS00500	HEART	Enhancer	0.432742	1.68658e-70	2.27211e-69	FALSE
BSS00500	HEART	Transcribed	1.89726	6.36683e-25	1.59426e-24	FALSE
BSS00501	HEART	Quiescent	2.56856	1.83576e-167	8.34103e-165	FALSE
BSS00501	HEART	Promoter	0.698388	2.32557e-12	3.59296e-12	FALSE
BSS00501	HEART	Repressed	0.864764	0.191854	0.200143	FALSE
BSS00501	HEART	Bivalent	0.100949	6.00613e-64	5.79511e-63	FALSE
BSS00501	HEART	Enhancer	0.373773	7.40505e-133	6.9831e-131	FALSE
BSS00501	HEART	Transcribed	2.67259	6.15656e-52	3.15271e-51	FALSE
BSS00502	HEART	Quiescent	2.35812	5.54782e-130	4.78069e-128	FALSE
BSS00502	HEART	Promoter	0.363566	4.83748e-55	2.86466e-54	FALSE
BSS00502	HEART	Repressed	0.5783	4.59884e-08	6.02648e-08	FALSE
BSS00502	HEART	Bivalent	0.0582852	1.08379e-56	7.10862e-56	FALSE
BSS00502	HEART	Enhancer	0.477206	7.39383e-56	4.60777e-55	FALSE
BSS00502	HEART	Transcribed	1.84813	3.44791e-23	8.16712e-23	FALSE
BSS00503	HEART	Quiescent	2.21001	1.33418e-117	8.89099e-116	FALSE
BSS00503	HEART	Promoter	0.596468	1.66689e-20	3.56793e-20	FALSE
BSS00503	HEART	Repressed	0.59358	5.07634e-08	6.63655e-08	FALSE
BSS00503	HEART	Bivalent	0.0773318	9.77973e-56	6.0644e-55	FALSE
BSS00503	HEART	Enhancer	0.465245	1.67704e-70	2.26537e-69	FALSE
BSS00503	HEART	Transcribed	2.02998	2.90901e-29	8.19112e-29	FALSE
BSS00505	HEART	Quiescent	2.46743	1.20633e-143	1.54596e-141	FALSE
BSS00505	HEART	Promoter	0.36994	3.0251e-54	1.70456e-53	FALSE
BSS00505	HEART	Repressed	0.571484	4.90919e-08	6.41971e-08	FALSE
BSS00505	HEART	Bivalent	0.08142	6.51026e-56	4.09287e-55	FALSE
BSS00505	HEART	Enhancer	0.446001	3.01103e-66	3.23637e-65	FALSE
BSS00505	HEART	Transcribed	1.93263	1.3919e-25	3.5566e-25	FALSE
BSS00508	HEART LEFT VENTRICLE	Quiescent	2.31704	1.61002e-126	1.27728e-124	FALSE
BSS00508	HEART LEFT VENTRICLE	Promoter	0.398807	2.75162e-47	1.199e-46	FALSE
BSS00508	HEART LEFT VENTRICLE	Repressed	0.602548	9.82982e-08	1.27212e-07	FALSE
BSS00508	HEART LEFT VENTRICLE	Bivalent	0.081446	1.02869e-55	6.37097e-55	FALSE
BSS00508	HEART LEFT VENTRICLE	Enhancer	0.464468	2.56527e-60	2.01592e-59	FALSE
BSS00508	HEART LEFT VENTRICLE	Transcribed	1.91568	1.61116e-26	4.22485e-26	FALSE
BSS00509	HEART LEFT VENTRICLE	Quiescent	2.26013	2.75039e-119	1.90923e-117	FALSE
BSS00509	HEART LEFT VENTRICLE	Promoter	0.481423	4.99117e-34	1.57487e-33	FALSE
BSS00509	HEART LEFT VENTRICLE	Repressed	0.639268	2.95794e-06	3.64671e-06	FALSE
BSS00509	HEART LEFT VENTRICLE	Bivalent	0.0943314	3.7162e-55	2.21377e-54	FALSE
BSS00509	HEART LEFT VENTRICLE	Enhancer	0.456058	3.62503e-62	3.18977e-61	FALSE
BSS00509	HEART LEFT VENTRICLE	Transcribed	1.87714	2.79286e-23	6.62806e-23	FALSE
BSS00511	LIVER	Quiescent	1.12955	0.000873388	0.000986039	FALSE
BSS00511	LIVER	Promoter	0.71335	7.53895e-11	1.1011e-10	FALSE
BSS00511	LIVER	Enhancer	1.38807	5.12635e-09	7.00233e-09	FALSE
BSS00511	LIVER	Repressed	0.346497	1.15167e-10	1.66788e-10	FALSE
BSS00511	LIVER	Bivalent	0.0297231	1.37983e-25	3.52757e-25	FALSE
BSS00511	LIVER	Transcribed	1.25068	0.000617486	0.000700294	FALSE
BSS00512	HEART LEFT VENTRICLE	Quiescent	1.69076	1.65307e-51	8.27859e-51	FALSE
BSS00512	HEART LEFT VENTRICLE	Promoter	0.387851	2.70254e-54	1.52625e-53	FALSE
BSS00512	HEART LEFT VENTRICLE	Transcribed	1.97556	1.76953e-60	1.41054e-59	FALSE
BSS00512	HEART LEFT VENTRICLE	Enhancer	0.525781	2.39414e-50	1.14616e-49	FALSE
BSS00512	HEART LEFT VENTRICLE	Repressed	0.854919	0.011943	0.0130587	FALSE
BSS00512	HEART LEFT VENTRICLE	Bivalent	0.0552405	6.41182e-37	2.16822e-36	FALSE
BSS00513	HEART LEFT VENTRICLE	Quiescent	1.34072	7.06797e-18	1.36393e-17	FALSE
BSS00513	HEART LEFT VENTRICLE	Promoter	0.195021	9.72543e-95	3.60057e-93	FALSE
BSS00513	HEART LEFT VENTRICLE	Transcribed	1.78081	3.70924e-35	1.20538e-34	FALSE
BSS00513	HEART LEFT VENTRICLE	Enhancer	0.856769	0.000207253	0.000239116	FALSE
BSS00513	HEART LEFT VENTRICLE	Repressed	0.794004	0.000171117	0.000198202	FALSE
BSS00513	HEART LEFT VENTRICLE	Bivalent	0	7.19432e-05	8.44462e-05	FALSE
BSS00514	HEART	Quiescent	1.38297	1.58027e-21	3.50252e-21	FALSE
BSS00514	HEART	Promoter	1.11929	0.0140689	0.0153362	FALSE
BSS00514	HEART	Repressed	0.789273	0.00458822	0.00506895	FALSE
BSS00514	HEART	Bivalent	0.0880251	2.36578e-63	2.1978e-62	FALSE
BSS00514	HEART	Enhancer	0.622215	3.37539e-25	8.52891e-25	FALSE
BSS00514	HEART	Transcribed	1.55279	4.42326e-14	7.3155e-14	FALSE
BSS00516	HEART	Quiescent	1.86508	9.09357e-69	1.15354e-67	FALSE
BSS00516	HEART	Promoter	0.652501	3.75608e-15	6.48011e-15	FALSE
BSS00516	HEART	Repressed	0.402283	1.51165e-17	2.8727e-17	FALSE
BSS00516	HEART	Bivalent	0.0648188	3.61241e-45	1.4643e-44	FALSE
BSS00516	HEART	Enhancer	0.490063	5.68714e-39	2.01591e-38	FALSE
BSS00516	HEART	Transcribed	1.60564	1.40279e-15	2.45403e-15	FALSE
BSS00517	HEART	Quiescent	2.11221	1.26411e-105	6.44699e-104	FALSE
BSS00517	HEART	Promoter	0.600322	1.42925e-21	3.17203e-21	FALSE
BSS00517	HEART	Repressed	0.57557	3.76058e-13	5.98961e-13	FALSE
BSS00517	HEART	Bivalent	0.0572019	2.26428e-52	1.1813e-51	FALSE
BSS00517	HEART	Enhancer	0.439204	3.63908e-64	3.55932e-63	FALSE
BSS00517	HEART	Transcribed	1.66614	1.63205e-22	3.75553e-22	FALSE
BSS00518	HEART	Quiescent	2.8006	2.30875e-188	3.84637e-185	FALSE
BSS00518	HEART	Promoter	0.413771	3.29978e-47	1.42914e-46	FALSE
BSS00518	HEART	Repressed	0.53753	1.50836e-08	2.02004e-08	FALSE
BSS00518	HEART	Bivalent	0.0690351	2.95201e-55	1.77334e-54	FALSE
BSS00518	HEART	Enhancer	0.413942	8.21253e-91	2.59786e-89	FALSE
BSS00518	HEART	Transcribed	2.06253	1.10352e-23	2.65675e-23	FALSE
BSS00519	HEART	Quiescent	2.31363	8.74559e-126	6.82976e-124	FALSE
BSS00519	HEART	Promoter	0.476439	4.64786e-36	1.54352e-35	FALSE
BSS00519	HEART	Repressed	0.510906	1.60547e-10	2.31643e-10	FALSE
BSS00519	HEART	Bivalent	0.0745195	3.19393e-50	1.51887e-49	FALSE
BSS00519	HEART	Enhancer	0.429956	7.05439e-71	9.73974e-70	FALSE
BSS00519	HEART	Transcribed	1.92376	1.86344e-26	4.87362e-26	FALSE
BSS00520	HEART	Quiescent	2.41217	1.19424e-135	1.24351e-133	FALSE
BSS00520	HEART	Promoter	0.402429	8.29937e-48	3.65465e-47	FALSE
BSS00520	HEART	Repressed	0.530246	6.60325e-10	9.2914e-10	FALSE
BSS00520	HEART	Bivalent	0.0693571	6.44815e-55	3.79598e-54	FALSE
BSS00520	HEART	Enhancer	0.456191	2.25939e-60	1.77834e-59	FALSE
BSS00520	HEART	Transcribed	1.78741	4.30268e-20	9.03942e-20	FALSE
BSS00521	HEART	Quiescent	1.93081	5.31905e-83	1.28428e-81	FALSE
BSS00521	HEART	Promoter	0.77867	8.52579e-07	1.07092e-06	FALSE
BSS00521	HEART	Transcribed	1.73878	1.74044e-25	4.42682e-25	FALSE
BSS00521	HEART	Repressed	0.685362	9.70755e-09	1.30918e-08	FALSE
BSS00521	HEART	Bivalent	0.112769	4.01461e-39	1.42812e-38	FALSE
BSS00521	HEART	Enhancer	0.435927	5.70767e-74	9.17265e-73	FALSE
BSS00522	HEART	Quiescent	2.7528	1.2163e-172	7.59882e-170	FALSE
BSS00522	HEART	Promoter	0.371077	1.46081e-53	8.04092e-53	FALSE
BSS00522	HEART	Bivalent	0.0811232	4.52881e-56	2.86157e-55	FALSE
BSS00522	HEART	Repressed	0.539274	5.13487e-09	7.01204e-09	FALSE
BSS00522	HEART	Enhancer	0.441095	9.57467e-69	1.2115e-67	FALSE
BSS00522	HEART	Transcribed	1.89969	1.33991e-16	2.44144e-16	FALSE
BSS00523	HEART RIGHT VENTRICLE	Quiescent	2.28181	1.09597e-120	7.89994e-119	FALSE
BSS00523	HEART RIGHT VENTRICLE	Promoter	0.399093	7.5653e-47	3.2484e-46	FALSE
BSS00523	HEART RIGHT VENTRICLE	Repressed	0.58121	2.12492e-08	2.82381e-08	FALSE
BSS00523	HEART RIGHT VENTRICLE	Bivalent	0.107091	7.30503e-52	3.72557e-51	FALSE
BSS00523	HEART RIGHT VENTRICLE	Enhancer	0.471923	1.91007e-55	1.15715e-54	FALSE
BSS00523	HEART RIGHT VENTRICLE	Transcribed	1.84698	9.76637e-24	2.35694e-23	FALSE
BSS00524	HEART RIGHT VENTRICLE	Quiescent	1.55641	1.42263e-38	5.01785e-38	FALSE
BSS00524	HEART RIGHT VENTRICLE	Promoter	0.599749	6.06704e-25	1.52072e-24	FALSE
BSS00524	HEART RIGHT VENTRICLE	Enhancer	0.499422	5.47604e-44	2.15506e-43	FALSE
BSS00524	HEART RIGHT VENTRICLE	Transcribed	1.4322	8.49831e-15	1.44816e-14	FALSE
BSS00524	HEART RIGHT VENTRICLE	Repressed	1.00644	0.932077	0.935634	FALSE
BSS00524	HEART RIGHT VENTRICLE	Bivalent	0	4.6741e-09	6.38981e-09	FALSE
BSS00525	HEART RIGHT VENTRICLE	Quiescent	1.43971	2.72314e-26	7.0813e-26	FALSE
BSS00525	HEART RIGHT VENTRICLE	Promoter	0.305618	8.51996e-86	2.2894e-84	FALSE
BSS00525	HEART RIGHT VENTRICLE	Transcribed	1.71757	2.3254e-31	6.95116e-31	FALSE
BSS00525	HEART RIGHT VENTRICLE	Repressed	1.14936	0.025066	0.0270993	FALSE
BSS00525	HEART RIGHT VENTRICLE	Enhancer	0.547184	2.14689e-24	5.3067e-24	FALSE
BSS00525	HEART RIGHT VENTRICLE	Bivalent	0	6.93932e-06	8.4654e-06	FALSE
BSS00526	KIDNEY CELL	Quiescent	1.66541	4.85609e-48	2.15166e-47	FALSE
BSS00526	KIDNEY CELL	Promoter	0.180447	8.60515e-105	4.30086e-103	FALSE
BSS00526	KIDNEY CELL	Transcribed	1.52824	5.31906e-22	1.20238e-21	FALSE
BSS00526	KIDNEY CELL	Repressed	0.483157	1.11e-12	1.7402e-12	FALSE
BSS00526	KIDNEY CELL	Enhancer	0.721551	2.39051e-08	3.16665e-08	FALSE
BSS00526	KIDNEY CELL	Bivalent	0.0749313	4.78506e-34	1.51079e-33	FALSE
BSS00528	KIDNEY CELL	Quiescent	2.11443	1.64271e-97	6.46479e-96	FALSE
BSS00528	KIDNEY CELL	Promoter	0.288397	3.35777e-76	5.93009e-75	FALSE
BSS00528	KIDNEY CELL	Repressed	0.834707	0.0453203	0.0485866	FALSE
BSS00528	KIDNEY CELL	Bivalent	0.121296	3.44286e-50	1.63413e-49	FALSE
BSS00528	KIDNEY CELL	Enhancer	0.520445	3.06599e-34	9.72324e-34	FALSE
BSS00528	KIDNEY CELL	Transcribed	1.69704	3.03678e-20	6.43673e-20	FALSE
BSS00529	CERVIX ADENOCARCINOMA	Quiescent	1.3152	8.39405e-16	1.4788e-15	FALSE
BSS00529	CERVIX ADENOCARCINOMA	Transcribed	1.46067	2.06456e-15	3.59286e-15	FALSE
BSS00529	CERVIX ADENOCARCINOMA	Promoter	0.501917	4.97627e-31	1.47342e-30	FALSE
BSS00529	CERVIX ADENOCARCINOMA	Enhancer	0.808434	4.59329e-05	5.42982e-05	FALSE
BSS00529	CERVIX ADENOCARCINOMA	Repressed	0.788801	1.35798e-06	1.6951e-06	FALSE
BSS00529	CERVIX ADENOCARCINOMA	Bivalent	1.91177	0.29217	0.30202	FALSE
BSS00531	CERVIX ADENOCARCINOMA	Quiescent	1.65676	4.18193e-48	1.85624e-47	FALSE
BSS00531	CERVIX ADENOCARCINOMA	Promoter	0.325302	8.60523e-54	4.76818e-53	FALSE
BSS00531	CERVIX ADENOCARCINOMA	Repressed	0.413217	6.30519e-34	1.98447e-33	FALSE
BSS00531	CERVIX ADENOCARCINOMA	Bivalent	0.144969	2.69502e-16	4.8557e-16	FALSE
BSS00531	CERVIX ADENOCARCINOMA	Enhancer	0.618414	1.66729e-17	3.15888e-17	FALSE
BSS00531	CERVIX ADENOCARCINOMA	Transcribed	1.63926	8.72906e-28	2.3519e-27	FALSE
BSS00541	CERVIX ADENOCARCINOMA	Quiescent	1.88348	2.18376e-75	3.7636e-74	FALSE
BSS00541	CERVIX ADENOCARCINOMA	Promoter	0.384244	7.85825e-55	4.58826e-54	FALSE
BSS00541	CERVIX ADENOCARCINOMA	Repressed	0.783344	1.41458e-05	1.70692e-05	FALSE
BSS00541	CERVIX ADENOCARCINOMA	Enhancer	0.587095	4.30798e-25	1.0847e-24	FALSE
BSS00541	CERVIX ADENOCARCINOMA	Bivalent	0.223672	1.21194e-18	2.40789e-18	FALSE
BSS00541	CERVIX ADENOCARCINOMA	Transcribed	1.53678	2.9699e-13	4.74236e-13	FALSE
BSS00543	MPP	Quiescent	1.11519	0.00137838	0.00154777	FALSE
BSS00543	MPP	Promoter	1.44024	1.49928e-16	2.72686e-16	FALSE
BSS00543	MPP	Enhancer	0.910776	0.0722476	0.0766978	FALSE
BSS00543	MPP	Bivalent	0.0722793	1.5767e-68	1.95542e-67	FALSE
BSS00543	MPP	Repressed	0.6898	3.7076e-09	5.09361e-09	FALSE
BSS00543	MPP	Transcribed	1.17149	0.00462213	0.00510415	FALSE
BSS00544	MPP	Quiescent	1.37396	2.05184e-20	4.38065e-20	FALSE
BSS00544	MPP	Promoter	1.04062	0.429837	0.4396	FALSE
BSS00544	MPP	Enhancer	0.985661	0.819346	0.825957	FALSE
BSS00544	MPP	Repressed	0.56302	4.12004e-26	1.06749e-25	FALSE
BSS00544	MPP	Bivalent	0.13334	3.97665e-44	1.56869e-43	FALSE
BSS00544	MPP	Transcribed	1.31446	1.6273e-05	1.95934e-05	FALSE
BSS00545	MPP	Quiescent	1.36194	1.02992e-19	2.13679e-19	FALSE
BSS00545	MPP	Promoter	1.01031	0.838512	0.844425	FALSE
BSS00545	MPP	Repressed	0.662608	2.24781e-16	4.06314e-16	FALSE
BSS00545	MPP	Bivalent	0.134536	4.48798e-54	2.50905e-53	FALSE
BSS00545	MPP	Enhancer	0.948571	0.319516	0.329538	FALSE
BSS00545	MPP	Transcribed	1.35305	6.04387e-08	7.87878e-08	FALSE
BSS00546	MPP	Quiescent	1.45413	3.8347e-28	1.04446e-27	FALSE
BSS00546	MPP	Promoter	0.912281	0.0871815	0.0922577	FALSE
BSS00546	MPP	Repressed	0.641288	4.7488e-21	1.03509e-20	FALSE
BSS00546	MPP	Bivalent	0.123409	4.35097e-57	2.90724e-56	FALSE
BSS00546	MPP	Enhancer	1.04385	0.410088	0.42009	FALSE
BSS00546	MPP	Transcribed	1.32172	1.36762e-06	1.70586e-06	FALSE
BSS00547	MPP	Quiescent	1.44013	8.5656e-27	2.25915e-26	FALSE
BSS00547	MPP	Promoter	0.992747	0.918891	0.923139	FALSE
BSS00547	MPP	Enhancer	0.98783	0.835182	0.84141	FALSE
BSS00547	MPP	Repressed	0.621984	7.11169e-23	1.66562e-22	FALSE
BSS00547	MPP	Bivalent	0.143877	7.06747e-51	3.43946e-50	FALSE
BSS00547	MPP	Transcribed	1.31185	6.20984e-06	7.57919e-06	FALSE
BSS00548	MPP	Quiescent	1.40756	9.30885e-24	2.2487e-23	FALSE
BSS00548	MPP	Promoter	1.12625	0.0166245	0.0180668	FALSE
BSS00548	MPP	Enhancer	0.935103	0.242092	0.251188	FALSE
BSS00548	MPP	Repressed	0.588222	5.32007e-26	1.3777e-25	FALSE
BSS00548	MPP	Bivalent	0.123284	3.82766e-53	2.07491e-52	FALSE
BSS00548	MPP	Transcribed	1.29705	2.28252e-05	2.72854e-05	FALSE
BSS00549	MPP	Quiescent	1.48241	1.11514e-29	3.18302e-29	FALSE
BSS00549	MPP	Promoter	0.901481	0.0455736	0.0488372	FALSE
BSS00549	MPP	Bivalent	0.0966859	1.57909e-53	8.67287e-53	FALSE
BSS00549	MPP	Repressed	0.603207	3.90359e-09	5.34964e-09	FALSE
BSS00549	MPP	Enhancer	0.66777	2.65909e-15	4.60664e-15	FALSE
BSS00549	MPP	Transcribed	1.54944	3.50172e-12	5.37188e-12	FALSE
BSS00550	MPP	Quiescent	1.26963	2.34122e-12	3.61602e-12	FALSE
BSS00550	MPP	Promoter	1.21098	2.96209e-05	3.52405e-05	FALSE
BSS00550	MPP	Enhancer	0.798149	1.07063e-05	1.29785e-05	FALSE
BSS00550	MPP	Repressed	0.719549	1.33148e-08	1.78698e-08	FALSE
BSS00550	MPP	Bivalent	0.098615	1.7397e-60	1.38898e-59	FALSE
BSS00550	MPP	Transcribed	1.26419	2.60294e-05	3.10415e-05	FALSE
BSS00551	MPP	Quiescent	1.60491	6.2971e-44	2.47623e-43	FALSE
BSS00551	MPP	Promoter	1.06865	0.149709	0.156931	FALSE
BSS00551	MPP	Repressed	1.02665	0.778882	0.785959	FALSE
BSS00551	MPP	Bivalent	0.110117	2.94518e-66	3.17241e-65	FALSE
BSS00551	MPP	Enhancer	0.526647	4.88281e-48	2.16158e-47	FALSE
BSS00551	MPP	Transcribed	1.59279	2.07298e-13	3.3325e-13	FALSE
BSS00552	MPP	Quiescent	1.34211	6.21293e-18	1.20125e-17	FALSE
BSS00552	MPP	Promoter	1.07917	0.11087	0.116781	FALSE
BSS00552	MPP	Enhancer	0.83711	0.000409038	0.000466752	FALSE
BSS00552	MPP	Repressed	0.725073	3.29564e-10	4.69811e-10	FALSE
BSS00552	MPP	Bivalent	0.122701	2.12561e-57	1.45532e-56	FALSE
BSS00552	MPP	Transcribed	1.36087	5.49181e-08	7.17221e-08	FALSE
BSS00553	HEPATIC STELLATE CELL	Quiescent	1.79446	5.47836e-66	5.81334e-65	FALSE
BSS00553	HEPATIC STELLATE CELL	Promoter	0.742839	2.75122e-09	3.79851e-09	FALSE
BSS00553	HEPATIC STELLATE CELL	Repressed	0.787008	0.000117625	0.000136942	FALSE
BSS00553	HEPATIC STELLATE CELL	Enhancer	0.519368	1.22688e-46	5.22759e-46	FALSE
BSS00553	HEPATIC STELLATE CELL	Bivalent	0.120636	1.76055e-48	7.90588e-48	FALSE
BSS00553	HEPATIC STELLATE CELL	Transcribed	1.79042	1.70878e-25	4.35073e-25	FALSE
BSS00554	HEPATOCYTE	Quiescent	1.41487	2.37623e-24	5.86488e-24	FALSE
BSS00554	HEPATOCYTE	Promoter	1.07731	0.109652	0.115572	FALSE
BSS00554	HEPATOCYTE	Bivalent	0.141341	2.86444e-68	3.51755e-67	FALSE
BSS00554	HEPATOCYTE	Repressed	0.99539	1	1	FALSE
BSS00554	HEPATOCYTE	Enhancer	0.68078	9.4847e-20	1.97355e-19	FALSE
BSS00554	HEPATOCYTE	Transcribed	1.50804	4.668e-12	7.11518e-12	FALSE
BSS00556	HEPATOCYTE DERIV	Quiescent	1.6477	1.28245e-46	5.45041e-46	FALSE
BSS00556	HEPATOCYTE DERIV	Promoter	0.525622	1.15676e-35	3.7986e-35	FALSE
BSS00556	HEPATOCYTE DERIV	Enhancer	0.584223	7.72818e-24	1.87139e-23	FALSE
BSS00556	HEPATOCYTE DERIV	Repressed	0.674909	0.000819772	0.000926135	FALSE
BSS00556	HEPATOCYTE DERIV	Transcribed	1.37332	6.61545e-10	9.30594e-10	FALSE
BSS00556	HEPATOCYTE DERIV	Bivalent	0	2.98582e-17	5.59968e-17	FALSE
BSS00558	HEPATOCELLULAR CARCINOMA	Quiescent	1.45292	5.16146e-24	1.25716e-23	FALSE
BSS00558	HEPATOCELLULAR CARCINOMA	Promoter	0.53306	2.65307e-31	7.91173e-31	FALSE
BSS00558	HEPATOCELLULAR CARCINOMA	Transcribed	1.487	3.04856e-19	6.18875e-19	FALSE
BSS00558	HEPATOCELLULAR CARCINOMA	Repressed	0.817327	3.14478e-07	3.99736e-07	FALSE
BSS00558	HEPATOCELLULAR CARCINOMA	Bivalent	0.675117	0.000530114	0.000601751	FALSE
BSS00558	HEPATOCELLULAR CARCINOMA	Enhancer	0.854485	0.00228531	0.00254955	FALSE
BSS00697	FORESKIN FIBROBLAST	Quiescent	1.91679	2.49433e-80	5.39683e-79	FALSE
BSS00697	FORESKIN FIBROBLAST	Promoter	0.398137	6.5439e-49	2.98416e-48	FALSE
BSS00697	FORESKIN FIBROBLAST	Repressed	0.639877	3.30141e-15	5.69964e-15	FALSE
BSS00697	FORESKIN FIBROBLAST	Enhancer	0.617434	7.33742e-23	1.71527e-22	FALSE
BSS00697	FORESKIN FIBROBLAST	Bivalent	0.106672	1.28718e-29	3.6657e-29	FALSE
BSS00697	FORESKIN FIBROBLAST	Transcribed	1.68822	5.25316e-21	1.14452e-20	FALSE
BSS00700	LEG MUSCLE	Quiescent	1.7362	2.53217e-56	1.62253e-55	FALSE
[truncated: 2,999 more rows]
